# Supplementary material for: Detection of Pancreatic Ductal Adenocarcinoma-Associated Proteins in Serum
Source: Mol Cell Proteomics. 2023 Nov 27;23(1):100687. doi: 10.1016/j.mcpro.2023.100687 (PMC10792492; doi:10.1016/j.mcpro.2023.100687)
Supplement: Supplementary Table S1 [file mmc1.xlsx]

## Sheet: Table S1
Table S1. Proteins identified and coverage in each serum sample exported from Spectronaut (global proteomics).
R.FileName	PG.Gene	PG.ProteinAccessions	PG.NrOfModifiedSequencesIdentified	PG.Coverage	PG.Quantity
JHU_LM2_2112_87	IGLV4-69	A0A075B6H9	2	0.277	388175
JHU_LM2_2195_91	IGLV4-69	A0A075B6H9	2	0.277	2.04301e+06
JHU_LM2_2377_73	IGLV4-69	A0A075B6H9	2	0.277	796462
JHU_LM2_2436_106	IGLV4-69	A0A075B6H9	2	0.277	1.0507e+06
JHU_LM2_2518_88	IGLV4-69	A0A075B6H9	2	0.277	681721
JHU_LM2_2952_110	IGLV4-69	A0A075B6H9	2	0.277	376651
JHU_LM2_3204_108	IGLV4-69	A0A075B6H9	2	0.277	1.25731e+06
JHU_LM2_3736_109	IGLV4-69	A0A075B6H9	2	0.277	887262
JHU_LM2_4210_77	IGLV4-69	A0A075B6H9	1	0.193	1.24398e+06
JHU_LM2_4648_62	IGLV4-69	A0A075B6H9	1	0.193	1.70638e+06
JHU_LM2_5051_90	IGLV4-69	A0A075B6H9	2	0.277	1.02534e+06
JHU_LM2_5189_69	IGLV4-69	A0A075B6H9	2	0.277	1.05974e+06
JHU_LM2_5624_78	IGLV4-69	A0A075B6H9	2	0.277	4.56241e+06
JHU_LM2_6371_104	IGLV4-69	A0A075B6H9	2	0.277	797777
JHU_LM2_6564_74	IGLV4-69	A0A075B6H9	2	0.277	614691
JHU_LM2_6594_68	IGLV4-69	A0A075B6H9	2	0.277	1.00644e+06
JHU_LM2_6639_105	IGLV4-69	A0A075B6H9	2	0.277	410010
JHU_LM2_6726_96	IGLV4-69	A0A075B6H9	2	0.277	527407
JHU_LM2_6966_57	IGLV4-69	A0A075B6H9	2	0.277	567720
JHU_LM2_7326_102	IGLV4-69	A0A075B6H9	2	0.277	1.07622e+06
JHU_LM2_7412_63	IGLV4-69	A0A075B6H9	2	0.277	845051
JHU_LM2_7449_99	IGLV4-69	A0A075B6H9	2	0.277	828814
JHU_LM2_7481_95_2	IGLV4-69	A0A075B6H9	1	0.084	1.6499e+06
JHU_LM2_7775_92	IGLV4-69	A0A075B6H9	2	0.277	504298
JHU_LM2_7842_98	IGLV4-69	A0A075B6H9	2	0.277	798875
JHU_LM2_8005_93_2	IGLV4-69	A0A075B6H9	2	0.277	712415
JHU_LM2_8029_65	IGLV4-69	A0A075B6H9	1	0.193	1.90316e+06
JHU_LM2_8158_86	IGLV4-69	A0A075B6H9	2	0.277	1.43363e+06
JHU_LM2_8443_56	IGLV4-69	A0A075B6H9	2	0.277	385551
JHU_LM2_8526_55	IGLV4-69	A0A075B6H9	2	0.277	155134
JHU_LM2_8528_54	IGLV4-69	A0A075B6H9	2	0.277	1.03724e+06
JHU_LM2_8532_70	IGLV4-69	A0A075B6H9	2	0.277	741095
JHU_LM2_8537_53	IGLV4-69	A0A075B6H9	2	0.277	146084
JHU_LM2_8544_52	IGLV4-69	A0A075B6H9	2	0.277	73503.6
JHU_LM2_8568_51	IGLV4-69	A0A075B6H9	2	0.277	345887
JHU_LM2_8570_59	IGLV4-69	A0A075B6H9	1	0.193	1.99231e+06
JHU_LM2_8597_50	IGLV4-69	A0A075B6H9	2	0.277	113644
JHU_LM2_8601_49	IGLV4-69	A0A075B6H9	2	0.277	258865
JHU_LM2_8620_48	IGLV4-69	A0A075B6H9	2	0.277	1.04817e+06
JHU_LM2_8626_47	IGLV4-69	A0A075B6H9	2	0.277	3.01084e+06
JHU_LM2_8627_46	IGLV4-69	A0A075B6H9	1	0.193	248073
JHU_LM2_8628_45	IGLV4-69	A0A075B6H9	2	0.277	106806
JHU_LM2_8638_44	IGLV4-69	A0A075B6H9	2	0.277	130285
JHU_LM2_8641_43	IGLV4-69	A0A075B6H9	1	0.193	66139.2
JHU_LM2_8643_42	IGLV4-69	A0A075B6H9	2	0.277	475067
JHU_LM2_8646_41	IGLV4-69	A0A075B6H9	2	0.277	350245
JHU_LM2_8667_61	IGLV4-69	A0A075B6H9	1	0.193	494143
JHU_LM2_8674_40	IGLV4-69	A0A075B6H9	2	0.277	456172
JHU_LM2_8688_72	IGLV4-69	A0A075B6H9	2	0.277	535445
JHU_LM2_8696_37	IGLV4-69	A0A075B6H9	2	0.277	822933
JHU_LM2_8722_82	IGLV4-69	A0A075B6H9	2	0.277	276804
JHU_LM2_8733_35	IGLV4-69	A0A075B6H9	2	0.277	261608
JHU_LM2_8740_36	IGLV4-69	A0A075B6H9	2	0.277	196319
JHU_LM2_8753_34	IGLV4-69	A0A075B6H9	2	0.277	298878
JHU_LM2_8764_29	IGLV4-69	A0A075B6H9	2	0.277	901297
JHU_LM2_8770_33	IGLV4-69	A0A075B6H9	2	0.277	898282
JHU_LM2_8779_101	IGLV4-69	A0A075B6H9	2	0.277	368669
JHU_LM2_8787_28	IGLV4-69	A0A075B6H9	2	0.277	731600
JHU_LM2_8790_32	IGLV4-69	A0A075B6H9	2	0.277	774728
JHU_LM2_8822_31	IGLV4-69	A0A075B6H9	2	0.277	958830
JHU_LM2_8831_30	IGLV4-69	A0A075B6H9	2	0.277	734427
JHU_LM2_8844_22	IGLV4-69	A0A075B6H9	2	0.277	162410
JHU_LM2_8849_21	IGLV4-69	A0A075B6H9	2	0.277	255775
JHU_LM2_8851_27	IGLV4-69	A0A075B6H9	2	0.277	144396
JHU_LM2_8862_26	IGLV4-69	A0A075B6H9	2	0.277	257043
JHU_LM2_8873_25	IGLV4-69	A0A075B6H9	2	0.277	239828
JHU_LM2_8876_24	IGLV4-69	A0A075B6H9	2	0.277	197947
JHU_LM2_8879_23	IGLV4-69	A0A075B6H9	2	0.277	1.15191e+06
JHU_LM2_8882_17	IGLV4-69	A0A075B6H9	2	0.277	483262
JHU_LM2_8891_14	IGLV4-69	A0A075B6H9	2	0.277	344683
JHU_LM2_8892_16	IGLV4-69	A0A075B6H9	2	0.277	349664
JHU_LM2_8897_18	IGLV4-69	A0A075B6H9	2	0.277	120233
JHU_LM2_8899_19	IGLV4-69	A0A075B6H9	2	0.277	129359
JHU_LM2_8901_20	IGLV4-69	A0A075B6H9	2	0.277	468213
JHU_LM2_8903_15	IGLV4-69	A0A075B6H9	2	0.277	378139
JHU_LM2_8915_13	IGLV4-69	A0A075B6H9	2	0.277	635068
JHU_LM2_8920_3	IGLV4-69	A0A075B6H9	2	0.277	1.41433e+06
JHU_LM2_8922_5	IGLV4-69	A0A075B6H9	2	0.277	4.6297e+06
JHU_LM2_8926_7	IGLV4-69	A0A075B6H9	2	0.277	1.23292e+06
JHU_LM2_8928_12	IGLV4-69	A0A075B6H9	2	0.277	1.15534e+06
JHU_LM2_8930_10	IGLV4-69	A0A075B6H9	2	0.277	244261
JHU_LM2_8931_11	IGLV4-69	A0A075B6H9	2	0.277	366775
JHU_LM2_8935_8	IGLV4-69	A0A075B6H9	2	0.277	984274
JHU_LM2_8936_6	IGLV4-69	A0A075B6H9	2	0.277	814993
JHU_LM2_8937_1	IGLV4-69	A0A075B6H9	2	0.277	919841
JHU_LM2_8942_4	IGLV4-69	A0A075B6H9	2	0.277	602522
JHU_LM2_8947_9	IGLV4-69	A0A075B6H9	2	0.277	598017
JHU_LM2_8950_2	IGLV4-69	A0A075B6H9	2	0.277	2099943
JHU_LM2_10022_85	IGLV4-69	A0A075B6H9	2	0.277	339805
JHU_LM2_18029_81	IGLV4-69	A0A075B6H9	2	0.277	819989
JHU_LM2_19327_89	IGLV4-69	A0A075B6H9	2	0.277	630990
JHU_LM2_20010_75	IGLV4-69	A0A075B6H9	2	0.277	1.19494e+06
JHU_LM2_20329_80	IGLV4-69	A0A075B6H9	1	0.193	1.5608e+06
JHU_LM2_20358_79	IGLV4-69	A0A075B6H9	2	0.277	176765
JHU_LM2_22648_60	IGLV4-69	A0A075B6H9	2	0.277	1.79539e+06
JHU_LM2_22694_103	IGLV4-69	A0A075B6H9	2	0.277	1.25836e+06
JHU_LM2_22700_58	IGLV4-69	A0A075B6H9	2	0.277	293464
JHU_LM2_22716_76	IGLV4-69	A0A075B6H9	2	0.277	2.2568e+06
JHU_LM2_23997_83	IGLV4-69	A0A075B6H9	2	0.277	511012
JHU_LM2_26722_84	IGLV4-69	A0A075B6H9	2	0.277	581487
JHU_LM2_27618_66	IGLV4-69	A0A075B6H9	1	0.193	804684
JHU_LM2_28130_67	IGLV4-69	A0A075B6H9	1	0.193	1416216
JHU_LM2_29809_94	IGLV4-69	A0A075B6H9	2	0.277	543521
JHU_LM2_30630_97	IGLV4-69	A0A075B6H9	2	0.277	112462
JHU_LM2_31033_107	IGLV4-69	A0A075B6H9	2	0.277	412330
JHU_LM2_31495_64	IGLV4-69	A0A075B6H9	1	0.193	1475636
JHU_LM2_31614_100	IGLV4-69	A0A075B6H9	2	0.277	718523
JHU_LM2_31646_71	IGLV4-69	A0A075B6H9	2	0.277	435831
JHU_LM2_S5048_4	IGLV4-69	A0A075B6H9	2	0.277	1.07896e+06
JHU_LM2_S5206_2	IGLV4-69	A0A075B6H9	1	0.193	501689
JHU_LM2_S6107_3	IGLV4-69	A0A075B6H9	1	0.193	1.13437e+06
JHU_LM2_Se7055_8	IGLV4-69	A0A075B6H9	2	0.277	1.24637e+06
JHU_LM2_Se7340_10	IGLV4-69	A0A075B6H9	1	0.193	1.02761e+06
JHU_LM2_Se7536_9	IGLV4-69	A0A075B6H9	2	0.277	1.00887e+06
JHU_LM2_Se7595_7	IGLV4-69	A0A075B6H9	1	0.193	1.07926e+06
JHU_LM2_Se8135_6	IGLV4-69	A0A075B6H9	2	0.277	765524
JHU_LM2_Se8561_1	IGLV4-69	A0A075B6H9	2	0.277	553554
JHU_LM2_Se8829_5	IGLV4-69	A0A075B6H9	1	0.193	1.1684e+06
JHU_LM2_2112_87	IGLV8-61	A0A075B6I0	3	0.205	6.1564e+06
JHU_LM2_2195_91	IGLV8-61	A0A075B6I0	3	0.205	2406894
JHU_LM2_2377_73	IGLV8-61	A0A075B6I0	1	0.057	114714
JHU_LM2_2436_106	IGLV8-61	A0A075B6I0	3	0.205	2149437
JHU_LM2_2518_88	IGLV8-61	A0A075B6I0	3	0.205	5292920
JHU_LM2_2952_110	IGLV8-61	A0A075B6I0	3	0.205	2.04882e+06
JHU_LM2_3204_108	IGLV8-61	A0A075B6I0	3	0.205	4.74602e+06
JHU_LM2_3736_109	IGLV8-61	A0A075B6I0	3	0.205	6012553
JHU_LM2_4210_77	IGLV8-61	A0A075B6I0	3	0.205	7102451
JHU_LM2_4648_62	IGLV8-61	A0A075B6I0	3	0.205	9494818
JHU_LM2_5051_90	IGLV8-61	A0A075B6I0	3	0.205	6465359
JHU_LM2_5189_69	IGLV8-61	A0A075B6I0	3	0.205	3.86646e+06
JHU_LM2_5624_78	IGLV8-61	A0A075B6I0	3	0.205	11185222
JHU_LM2_6371_104	IGLV8-61	A0A075B6I0	3	0.205	1.42592e+06
JHU_LM2_6564_74	IGLV8-61	A0A075B6I0	3	0.205	1.91047e+06
JHU_LM2_6594_68	IGLV8-61	A0A075B6I0	3	0.205	3501630
JHU_LM2_6639_105	IGLV8-61	A0A075B6I0	3	0.205	3527050
JHU_LM2_6726_96	IGLV8-61	A0A075B6I0	3	0.205	2.28852e+06
JHU_LM2_6966_57	IGLV8-61	A0A075B6I0	3	0.205	9220134
JHU_LM2_7326_102	IGLV8-61	A0A075B6I0	3	0.205	6.01455e+06
JHU_LM2_7412_63	IGLV8-61	A0A075B6I0	3	0.205	3.26563e+06
JHU_LM2_7449_99	IGLV8-61	A0A075B6I0	3	0.205	6.01909e+06
JHU_LM2_7481_95_2	IGLV8-61	A0A075B6I0	3	0.205	6.13731e+06
JHU_LM2_7775_92	IGLV8-61	A0A075B6I0	3	0.205	2.61252e+06
JHU_LM2_7842_98	IGLV8-61	A0A075B6I0	3	0.205	6288117
JHU_LM2_8005_93_2	IGLV8-61	A0A075B6I0	3	0.205	2232732
JHU_LM2_8029_65	IGLV8-61	A0A075B6I0	3	0.205	12433923
JHU_LM2_8158_86	IGLV8-61	A0A075B6I0	3	0.205	9088351
JHU_LM2_8443_56	IGLV8-61	A0A075B6I0	3	0.205	6092564
JHU_LM2_8526_55	IGLV8-61	A0A075B6I0	3	0.205	6727293
JHU_LM2_8528_54	IGLV8-61	A0A075B6I0	3	0.205	5431928
JHU_LM2_8532_70	IGLV8-61	A0A075B6I0	3	0.205	3.92819e+06
JHU_LM2_8537_53	IGLV8-61	A0A075B6I0	3	0.205	4.41024e+06
JHU_LM2_8544_52	IGLV8-61	A0A075B6I0	3	0.205	2886372
JHU_LM2_8568_51	IGLV8-61	A0A075B6I0	3	0.205	4.96753e+06
JHU_LM2_8570_59	IGLV8-61	A0A075B6I0	3	0.205	134205
JHU_LM2_8597_50	IGLV8-61	A0A075B6I0	3	0.205	2037021
JHU_LM2_8601_49	IGLV8-61	A0A075B6I0	3	0.205	4838031
JHU_LM2_8620_48	IGLV8-61	A0A075B6I0	3	0.205	5405963
JHU_LM2_8626_47	IGLV8-61	A0A075B6I0	2	0.148	5483191
JHU_LM2_8627_46	IGLV8-61	A0A075B6I0	3	0.205	3615130
JHU_LM2_8628_45	IGLV8-61	A0A075B6I0	3	0.205	1.25245e+06
JHU_LM2_8638_44	IGLV8-61	A0A075B6I0	3	0.205	3549136
JHU_LM2_8641_43	IGLV8-61	A0A075B6I0	3	0.205	1.69252e+06
JHU_LM2_8643_42	IGLV8-61	A0A075B6I0	3	0.205	4.05084e+06
JHU_LM2_8646_41	IGLV8-61	A0A075B6I0	3	0.205	2.42244e+06
JHU_LM2_8667_61	IGLV8-61	A0A075B6I0	3	0.205	12346114
JHU_LM2_8674_40	IGLV8-61	A0A075B6I0	3	0.205	5918028
JHU_LM2_8688_72	IGLV8-61	A0A075B6I0	0	0	-1
JHU_LM2_8696_37	IGLV8-61	A0A075B6I0	3	0.205	2742600
JHU_LM2_8722_82	IGLV8-61	A0A075B6I0	3	0.205	4.91957e+06
JHU_LM2_8733_35	IGLV8-61	A0A075B6I0	3	0.205	2.33978e+06
JHU_LM2_8740_36	IGLV8-61	A0A075B6I0	3	0.205	8500564
JHU_LM2_8753_34	IGLV8-61	A0A075B6I0	3	0.205	1.8958e+06
JHU_LM2_8764_29	IGLV8-61	A0A075B6I0	3	0.205	4804560
JHU_LM2_8770_33	IGLV8-61	A0A075B6I0	3	0.205	7566642
JHU_LM2_8779_101	IGLV8-61	A0A075B6I0	3	0.205	2.69707e+06
JHU_LM2_8787_28	IGLV8-61	A0A075B6I0	2	0.131	5641276
JHU_LM2_8790_32	IGLV8-61	A0A075B6I0	3	0.205	2448861
JHU_LM2_8822_31	IGLV8-61	A0A075B6I0	3	0.205	6602372
JHU_LM2_8831_30	IGLV8-61	A0A075B6I0	3	0.205	2150789
JHU_LM2_8844_22	IGLV8-61	A0A075B6I0	3	0.205	6.74893e+06
JHU_LM2_8849_21	IGLV8-61	A0A075B6I0	3	0.205	2.32142e+06
JHU_LM2_8851_27	IGLV8-61	A0A075B6I0	3	0.205	1408360
JHU_LM2_8862_26	IGLV8-61	A0A075B6I0	3	0.205	5040545
JHU_LM2_8873_25	IGLV8-61	A0A075B6I0	3	0.205	525993
JHU_LM2_8876_24	IGLV8-61	A0A075B6I0	3	0.205	3.9451e+06
JHU_LM2_8879_23	IGLV8-61	A0A075B6I0	3	0.205	9001077
JHU_LM2_8882_17	IGLV8-61	A0A075B6I0	3	0.205	9928952
JHU_LM2_8891_14	IGLV8-61	A0A075B6I0	3	0.205	2.23755e+06
JHU_LM2_8892_16	IGLV8-61	A0A075B6I0	3	0.205	3.99146e+06
JHU_LM2_8897_18	IGLV8-61	A0A075B6I0	3	0.205	8409800
JHU_LM2_8899_19	IGLV8-61	A0A075B6I0	3	0.205	4643482
JHU_LM2_8901_20	IGLV8-61	A0A075B6I0	3	0.205	4122071
JHU_LM2_8903_15	IGLV8-61	A0A075B6I0	3	0.205	7.0237e+06
JHU_LM2_8915_13	IGLV8-61	A0A075B6I0	3	0.205	481584
JHU_LM2_8920_3	IGLV8-61	A0A075B6I0	3	0.205	4953789
JHU_LM2_8922_5	IGLV8-61	A0A075B6I0	3	0.205	5.03461e+06
JHU_LM2_8926_7	IGLV8-61	A0A075B6I0	3	0.205	3.39053e+06
JHU_LM2_8928_12	IGLV8-61	A0A075B6I0	3	0.205	1.99306e+06
JHU_LM2_8930_10	IGLV8-61	A0A075B6I0	3	0.205	9931756
JHU_LM2_8931_11	IGLV8-61	A0A075B6I0	3	0.205	2.52873e+06
JHU_LM2_8935_8	IGLV8-61	A0A075B6I0	3	0.205	6.76014e+06
JHU_LM2_8936_6	IGLV8-61	A0A075B6I0	3	0.205	3.08705e+06
JHU_LM2_8937_1	IGLV8-61	A0A075B6I0	3	0.205	5.41417e+06
JHU_LM2_8942_4	IGLV8-61	A0A075B6I0	3	0.205	9519185
JHU_LM2_8947_9	IGLV8-61	A0A075B6I0	3	0.205	2.71193e+06
JHU_LM2_8950_2	IGLV8-61	A0A075B6I0	3	0.205	3.7957e+06
JHU_LM2_10022_85	IGLV8-61	A0A075B6I0	3	0.205	8737602
JHU_LM2_18029_81	IGLV8-61	A0A075B6I0	3	0.205	9516522
JHU_LM2_19327_89	IGLV8-61	A0A075B6I0	3	0.205	4874133
JHU_LM2_20010_75	IGLV8-61	A0A075B6I0	3	0.205	10810502
JHU_LM2_20329_80	IGLV8-61	A0A075B6I0	3	0.205	7.69868e+06
JHU_LM2_20358_79	IGLV8-61	A0A075B6I0	3	0.205	4.48667e+06
JHU_LM2_22648_60	IGLV8-61	A0A075B6I0	3	0.205	15176927
JHU_LM2_22694_103	IGLV8-61	A0A075B6I0	3	0.205	6510017
JHU_LM2_22700_58	IGLV8-61	A0A075B6I0	2	0.131	3.27542e+06
JHU_LM2_22716_76	IGLV8-61	A0A075B6I0	3	0.205	8.16042e+06
JHU_LM2_23997_83	IGLV8-61	A0A075B6I0	3	0.205	3.63131e+06
JHU_LM2_26722_84	IGLV8-61	A0A075B6I0	3	0.205	8517779
JHU_LM2_27618_66	IGLV8-61	A0A075B6I0	3	0.205	10758871
JHU_LM2_28130_67	IGLV8-61	A0A075B6I0	3	0.205	11113482
JHU_LM2_29809_94	IGLV8-61	A0A075B6I0	3	0.205	5585472
JHU_LM2_30630_97	IGLV8-61	A0A075B6I0	3	0.205	3987151
JHU_LM2_31033_107	IGLV8-61	A0A075B6I0	3	0.205	4.49172e+06
JHU_LM2_31495_64	IGLV8-61	A0A075B6I0	3	0.205	10791495
JHU_LM2_31614_100	IGLV8-61	A0A075B6I0	3	0.205	1695817
JHU_LM2_31646_71	IGLV8-61	A0A075B6I0	3	0.205	5293788
JHU_LM2_S5048_4	IGLV8-61	A0A075B6I0	3	0.205	12509097
JHU_LM2_S5206_2	IGLV8-61	A0A075B6I0	3	0.205	10511589
JHU_LM2_S6107_3	IGLV8-61	A0A075B6I0	3	0.205	18033524
JHU_LM2_Se7055_8	IGLV8-61	A0A075B6I0	3	0.205	5061809
JHU_LM2_Se7340_10	IGLV8-61	A0A075B6I0	3	0.205	12295724
JHU_LM2_Se7536_9	IGLV8-61	A0A075B6I0	3	0.205	19958030
JHU_LM2_Se7595_7	IGLV8-61	A0A075B6I0	3	0.205	10019742
JHU_LM2_Se8135_6	IGLV8-61	A0A075B6I0	3	0.205	9508954
JHU_LM2_Se8561_1	IGLV8-61	A0A075B6I0	3	0.205	9848242
JHU_LM2_Se8829_5	IGLV8-61	A0A075B6I0	3	0.205	5887090
JHU_LM2_2112_87	IGLV4-60	A0A075B6I1	3	0.35	77181.8
JHU_LM2_2195_91	IGLV4-60	A0A075B6I1	3	0.35	58246.5
JHU_LM2_2377_73	IGLV4-60	A0A075B6I1	2	0.267	72989
JHU_LM2_2436_106	IGLV4-60	A0A075B6I1	2	0.275	58901.9
JHU_LM2_2518_88	IGLV4-60	A0A075B6I1	3	0.35	45183.8
JHU_LM2_2952_110	IGLV4-60	A0A075B6I1	3	0.35	77995.4
JHU_LM2_3204_108	IGLV4-60	A0A075B6I1	2	0.275	20645.8
JHU_LM2_3736_109	IGLV4-60	A0A075B6I1	3	0.35	118212
JHU_LM2_4210_77	IGLV4-60	A0A075B6I1	2	0.267	101370
JHU_LM2_4648_62	IGLV4-60	A0A075B6I1	2	0.267	170223
JHU_LM2_5051_90	IGLV4-60	A0A075B6I1	3	0.35	73079.6
JHU_LM2_5189_69	IGLV4-60	A0A075B6I1	2	0.267	629773
JHU_LM2_5624_78	IGLV4-60	A0A075B6I1	2	0.267	432809
JHU_LM2_6371_104	IGLV4-60	A0A075B6I1	3	0.35	69826.9
JHU_LM2_6564_74	IGLV4-60	A0A075B6I1	3	0.35	124510
JHU_LM2_6594_68	IGLV4-60	A0A075B6I1	2	0.267	281425
JHU_LM2_6639_105	IGLV4-60	A0A075B6I1	3	0.35	91440.3
JHU_LM2_6726_96	IGLV4-60	A0A075B6I1	1	0.192	93257.6
JHU_LM2_6966_57	IGLV4-60	A0A075B6I1	2	0.267	238446
JHU_LM2_7326_102	IGLV4-60	A0A075B6I1	3	0.35	23352.5
JHU_LM2_7412_63	IGLV4-60	A0A075B6I1	2	0.267	225261
JHU_LM2_7449_99	IGLV4-60	A0A075B6I1	3	0.35	20279.1
JHU_LM2_7481_95_2	IGLV4-60	A0A075B6I1	2	0.275	31639.7
JHU_LM2_7775_92	IGLV4-60	A0A075B6I1	3	0.35	105179
JHU_LM2_7842_98	IGLV4-60	A0A075B6I1	3	0.35	38511.2
JHU_LM2_8005_93_2	IGLV4-60	A0A075B6I1	1	0.083	195241
JHU_LM2_8029_65	IGLV4-60	A0A075B6I1	2	0.267	272134
JHU_LM2_8158_86	IGLV4-60	A0A075B6I1	2	0.275	100141
JHU_LM2_8443_56	IGLV4-60	A0A075B6I1	1	0.192	12784.6
JHU_LM2_8526_55	IGLV4-60	A0A075B6I1	2	0.267	121862
JHU_LM2_8528_54	IGLV4-60	A0A075B6I1	1	0.192	173251
JHU_LM2_8532_70	IGLV4-60	A0A075B6I1	1	0.192	53278.2
JHU_LM2_8537_53	IGLV4-60	A0A075B6I1	2	0.267	64825.2
JHU_LM2_8544_52	IGLV4-60	A0A075B6I1	2	0.267	53566
JHU_LM2_8568_51	IGLV4-60	A0A075B6I1	2	0.267	91385.6
JHU_LM2_8570_59	IGLV4-60	A0A075B6I1	2	0.267	110603
JHU_LM2_8597_50	IGLV4-60	A0A075B6I1	2	0.267	104144
JHU_LM2_8601_49	IGLV4-60	A0A075B6I1	2	0.267	85981.7
JHU_LM2_8620_48	IGLV4-60	A0A075B6I1	2	0.267	381916
JHU_LM2_8626_47	IGLV4-60	A0A075B6I1	2	0.267	92653
JHU_LM2_8627_46	IGLV4-60	A0A075B6I1	1	0.075	50560.1
JHU_LM2_8628_45	IGLV4-60	A0A075B6I1	0	0	-1
JHU_LM2_8638_44	IGLV4-60	A0A075B6I1	2	0.267	129301
JHU_LM2_8641_43	IGLV4-60	A0A075B6I1	2	0.267	57065.2
JHU_LM2_8643_42	IGLV4-60	A0A075B6I1	3	0.35	166891
JHU_LM2_8646_41	IGLV4-60	A0A075B6I1	2	0.275	88339
JHU_LM2_8667_61	IGLV4-60	A0A075B6I1	2	0.267	129501
JHU_LM2_8674_40	IGLV4-60	A0A075B6I1	3	0.35	93446.2
JHU_LM2_8688_72	IGLV4-60	A0A075B6I1	2	0.267	46682
JHU_LM2_8696_37	IGLV4-60	A0A075B6I1	3	0.35	155886
JHU_LM2_8722_82	IGLV4-60	A0A075B6I1	2	0.275	36851.1
JHU_LM2_8733_35	IGLV4-60	A0A075B6I1	2	0.275	17272.2
JHU_LM2_8740_36	IGLV4-60	A0A075B6I1	2	0.275	35676.3
JHU_LM2_8753_34	IGLV4-60	A0A075B6I1	3	0.35	89646.4
JHU_LM2_8764_29	IGLV4-60	A0A075B6I1	3	0.35	69186.1
JHU_LM2_8770_33	IGLV4-60	A0A075B6I1	3	0.35	142220
JHU_LM2_8779_101	IGLV4-60	A0A075B6I1	3	0.35	59496.5
JHU_LM2_8787_28	IGLV4-60	A0A075B6I1	2	0.275	258000
JHU_LM2_8790_32	IGLV4-60	A0A075B6I1	3	0.35	39460.3
JHU_LM2_8822_31	IGLV4-60	A0A075B6I1	2	0.275	20553.9
JHU_LM2_8831_30	IGLV4-60	A0A075B6I1	3	0.35	153682
JHU_LM2_8844_22	IGLV4-60	A0A075B6I1	3	0.35	71219.5
JHU_LM2_8849_21	IGLV4-60	A0A075B6I1	2	0.275	55404.7
JHU_LM2_8851_27	IGLV4-60	A0A075B6I1	2	0.275	41547.8
JHU_LM2_8862_26	IGLV4-60	A0A075B6I1	3	0.35	43904.7
JHU_LM2_8873_25	IGLV4-60	A0A075B6I1	3	0.35	99784
JHU_LM2_8876_24	IGLV4-60	A0A075B6I1	3	0.35	94331.7
JHU_LM2_8879_23	IGLV4-60	A0A075B6I1	3	0.35	365821
JHU_LM2_8882_17	IGLV4-60	A0A075B6I1	2	0.267	389713
JHU_LM2_8891_14	IGLV4-60	A0A075B6I1	1	0.192	5739.42
JHU_LM2_8892_16	IGLV4-60	A0A075B6I1	3	0.35	120312
JHU_LM2_8897_18	IGLV4-60	A0A075B6I1	0	0	-1
JHU_LM2_8899_19	IGLV4-60	A0A075B6I1	2	0.267	155456
JHU_LM2_8901_20	IGLV4-60	A0A075B6I1	3	0.35	77179
JHU_LM2_8903_15	IGLV4-60	A0A075B6I1	3	0.35	42772.7
JHU_LM2_8915_13	IGLV4-60	A0A075B6I1	3	0.35	69893
JHU_LM2_8920_3	IGLV4-60	A0A075B6I1	2	0.267	192352
JHU_LM2_8922_5	IGLV4-60	A0A075B6I1	3	0.35	69615
JHU_LM2_8926_7	IGLV4-60	A0A075B6I1	3	0.35	160015
JHU_LM2_8928_12	IGLV4-60	A0A075B6I1	3	0.35	77673.9
JHU_LM2_8930_10	IGLV4-60	A0A075B6I1	3	0.35	152107
JHU_LM2_8931_11	IGLV4-60	A0A075B6I1	3	0.35	76570.9
JHU_LM2_8935_8	IGLV4-60	A0A075B6I1	3	0.35	182757
JHU_LM2_8936_6	IGLV4-60	A0A075B6I1	2	0.267	26609
JHU_LM2_8937_1	IGLV4-60	A0A075B6I1	3	0.35	79147.3
JHU_LM2_8942_4	IGLV4-60	A0A075B6I1	3	0.35	48982.3
JHU_LM2_8947_9	IGLV4-60	A0A075B6I1	2	0.275	190300
JHU_LM2_8950_2	IGLV4-60	A0A075B6I1	2	0.267	259955
JHU_LM2_10022_85	IGLV4-60	A0A075B6I1	1	0.083	30733
JHU_LM2_18029_81	IGLV4-60	A0A075B6I1	3	0.35	90751.9
JHU_LM2_19327_89	IGLV4-60	A0A075B6I1	3	0.35	127800
JHU_LM2_20010_75	IGLV4-60	A0A075B6I1	1	0.192	54402
JHU_LM2_20329_80	IGLV4-60	A0A075B6I1	2	0.267	76131.6
JHU_LM2_20358_79	IGLV4-60	A0A075B6I1	2	0.267	112015
JHU_LM2_22648_60	IGLV4-60	A0A075B6I1	2	0.267	178853
JHU_LM2_22694_103	IGLV4-60	A0A075B6I1	2	0.275	32556.4
JHU_LM2_22700_58	IGLV4-60	A0A075B6I1	2	0.267	142235
JHU_LM2_22716_76	IGLV4-60	A0A075B6I1	2	0.267	222857
JHU_LM2_23997_83	IGLV4-60	A0A075B6I1	3	0.35	51755.6
JHU_LM2_26722_84	IGLV4-60	A0A075B6I1	3	0.35	70610
JHU_LM2_27618_66	IGLV4-60	A0A075B6I1	2	0.267	328907
JHU_LM2_28130_67	IGLV4-60	A0A075B6I1	0	0	-1
JHU_LM2_29809_94	IGLV4-60	A0A075B6I1	1	0.192	68015.7
JHU_LM2_30630_97	IGLV4-60	A0A075B6I1	2	0.275	15229.6
JHU_LM2_31033_107	IGLV4-60	A0A075B6I1	2	0.275	28596.8
JHU_LM2_31495_64	IGLV4-60	A0A075B6I1	2	0.267	375640
JHU_LM2_31614_100	IGLV4-60	A0A075B6I1	1	0.192	48137.7
JHU_LM2_31646_71	IGLV4-60	A0A075B6I1	2	0.267	68220.9
JHU_LM2_S5048_4	IGLV4-60	A0A075B6I1	0	0	-1
JHU_LM2_S5206_2	IGLV4-60	A0A075B6I1	1	0.083	7403.37
JHU_LM2_S6107_3	IGLV4-60	A0A075B6I1	0	0	-1
JHU_LM2_Se7055_8	IGLV4-60	A0A075B6I1	1	0.192	381618
JHU_LM2_Se7340_10	IGLV4-60	A0A075B6I1	2	0.275	111895
JHU_LM2_Se7536_9	IGLV4-60	A0A075B6I1	1	0.192	180569
JHU_LM2_Se7595_7	IGLV4-60	A0A075B6I1	1	0.192	270900
JHU_LM2_Se8135_6	IGLV4-60	A0A075B6I1	2	0.275	134175
JHU_LM2_Se8561_1	IGLV4-60	A0A075B6I1	2	0.275	91117.3
JHU_LM2_Se8829_5	IGLV4-60	A0A075B6I1	0	0	-1
JHU_LM2_2112_87	IGLV10-54	A0A075B6I4	1	0.094	221125
JHU_LM2_2195_91	IGLV10-54	A0A075B6I4	1	0.094	95186.1
JHU_LM2_2377_73	IGLV10-54	A0A075B6I4	1	0.094	91877.9
JHU_LM2_2436_106	IGLV10-54	A0A075B6I4	1	0.094	17585.9
JHU_LM2_2518_88	IGLV10-54	A0A075B6I4	1	0.094	47976.9
JHU_LM2_2952_110	IGLV10-54	A0A075B6I4	1	0.094	85745.6
JHU_LM2_3204_108	IGLV10-54	A0A075B6I4	1	0.094	68785.2
JHU_LM2_3736_109	IGLV10-54	A0A075B6I4	1	0.094	300389
JHU_LM2_4210_77	IGLV10-54	A0A075B6I4	1	0.094	376329
JHU_LM2_4648_62	IGLV10-54	A0A075B6I4	1	0.094	467018
JHU_LM2_5051_90	IGLV10-54	A0A075B6I4	1	0.094	103913
JHU_LM2_5189_69	IGLV10-54	A0A075B6I4	1	0.094	100288
JHU_LM2_5624_78	IGLV10-54	A0A075B6I4	1	0.094	867847
JHU_LM2_6371_104	IGLV10-54	A0A075B6I4	1	0.094	16718.3
JHU_LM2_6564_74	IGLV10-54	A0A075B6I4	1	0.094	48380
JHU_LM2_6594_68	IGLV10-54	A0A075B6I4	1	0.094	144886
JHU_LM2_6639_105	IGLV10-54	A0A075B6I4	1	0.094	24165.7
JHU_LM2_6726_96	IGLV10-54	A0A075B6I4	0	0	-1
JHU_LM2_6966_57	IGLV10-54	A0A075B6I4	1	0.094	133311
JHU_LM2_7326_102	IGLV10-54	A0A075B6I4	1	0.094	65322.1
JHU_LM2_7412_63	IGLV10-54	A0A075B6I4	0	0	-1
JHU_LM2_7449_99	IGLV10-54	A0A075B6I4	0	0	-1
JHU_LM2_7481_95_2	IGLV10-54	A0A075B6I4	0	0	-1
JHU_LM2_7775_92	IGLV10-54	A0A075B6I4	1	0.094	180875
JHU_LM2_7842_98	IGLV10-54	A0A075B6I4	1	0.094	423547
JHU_LM2_8005_93_2	IGLV10-54	A0A075B6I4	1	0.094	239082
JHU_LM2_8029_65	IGLV10-54	A0A075B6I4	0	0	-1
JHU_LM2_8158_86	IGLV10-54	A0A075B6I4	1	0.094	47224
JHU_LM2_8443_56	IGLV10-54	A0A075B6I4	0	0	-1
JHU_LM2_8526_55	IGLV10-54	A0A075B6I4	1	0.094	444680
JHU_LM2_8528_54	IGLV10-54	A0A075B6I4	1	0.094	454003
JHU_LM2_8532_70	IGLV10-54	A0A075B6I4	1	0.094	47494.5
JHU_LM2_8537_53	IGLV10-54	A0A075B6I4	1	0.094	136116
JHU_LM2_8544_52	IGLV10-54	A0A075B6I4	0	0	-1
JHU_LM2_8568_51	IGLV10-54	A0A075B6I4	0	0	-1
JHU_LM2_8570_59	IGLV10-54	A0A075B6I4	1	0.094	871624
JHU_LM2_8597_50	IGLV10-54	A0A075B6I4	1	0.094	106253
JHU_LM2_8601_49	IGLV10-54	A0A075B6I4	1	0.094	441530
JHU_LM2_8620_48	IGLV10-54	A0A075B6I4	1	0.094	500675
JHU_LM2_8626_47	IGLV10-54	A0A075B6I4	1	0.094	1.01873e+06
JHU_LM2_8627_46	IGLV10-54	A0A075B6I4	1	0.094	253832
JHU_LM2_8628_45	IGLV10-54	A0A075B6I4	1	0.094	406378
JHU_LM2_8638_44	IGLV10-54	A0A075B6I4	1	0.094	116959
JHU_LM2_8641_43	IGLV10-54	A0A075B6I4	1	0.094	159173
JHU_LM2_8643_42	IGLV10-54	A0A075B6I4	1	0.094	123046
JHU_LM2_8646_41	IGLV10-54	A0A075B6I4	1	0.094	147926
JHU_LM2_8667_61	IGLV10-54	A0A075B6I4	1	0.094	776038
JHU_LM2_8674_40	IGLV10-54	A0A075B6I4	0	0	-1
JHU_LM2_8688_72	IGLV10-54	A0A075B6I4	1	0.094	205092
JHU_LM2_8696_37	IGLV10-54	A0A075B6I4	1	0.094	35494
JHU_LM2_8722_82	IGLV10-54	A0A075B6I4	0	0	-1
JHU_LM2_8733_35	IGLV10-54	A0A075B6I4	0	0	-1
JHU_LM2_8740_36	IGLV10-54	A0A075B6I4	1	0.094	306163
JHU_LM2_8753_34	IGLV10-54	A0A075B6I4	1	0.094	176228
JHU_LM2_8764_29	IGLV10-54	A0A075B6I4	1	0.094	175967
JHU_LM2_8770_33	IGLV10-54	A0A075B6I4	1	0.094	472155
JHU_LM2_8779_101	IGLV10-54	A0A075B6I4	1	0.094	106413
JHU_LM2_8787_28	IGLV10-54	A0A075B6I4	1	0.094	241645
JHU_LM2_8790_32	IGLV10-54	A0A075B6I4	1	0.094	171856
JHU_LM2_8822_31	IGLV10-54	A0A075B6I4	0	0	-1
JHU_LM2_8831_30	IGLV10-54	A0A075B6I4	1	0.094	92689.1
JHU_LM2_8844_22	IGLV10-54	A0A075B6I4	1	0.094	209552
JHU_LM2_8849_21	IGLV10-54	A0A075B6I4	1	0.094	195546
JHU_LM2_8851_27	IGLV10-54	A0A075B6I4	1	0.094	40259.9
JHU_LM2_8862_26	IGLV10-54	A0A075B6I4	1	0.094	160723
JHU_LM2_8873_25	IGLV10-54	A0A075B6I4	1	0.094	163004
JHU_LM2_8876_24	IGLV10-54	A0A075B6I4	1	0.094	22282.7
JHU_LM2_8879_23	IGLV10-54	A0A075B6I4	1	0.094	200277
JHU_LM2_8882_17	IGLV10-54	A0A075B6I4	1	0.094	107196
JHU_LM2_8891_14	IGLV10-54	A0A075B6I4	1	0.094	238568
JHU_LM2_8892_16	IGLV10-54	A0A075B6I4	1	0.094	224921
JHU_LM2_8897_18	IGLV10-54	A0A075B6I4	0	0	-1
JHU_LM2_8899_19	IGLV10-54	A0A075B6I4	1	0.094	142783
JHU_LM2_8901_20	IGLV10-54	A0A075B6I4	1	0.094	38473.7
JHU_LM2_8903_15	IGLV10-54	A0A075B6I4	1	0.094	43462.1
JHU_LM2_8915_13	IGLV10-54	A0A075B6I4	1	0.094	298001
JHU_LM2_8920_3	IGLV10-54	A0A075B6I4	1	0.094	254528
JHU_LM2_8922_5	IGLV10-54	A0A075B6I4	1	0.094	64839.2
JHU_LM2_8926_7	IGLV10-54	A0A075B6I4	1	0.094	61483
JHU_LM2_8928_12	IGLV10-54	A0A075B6I4	0	0	-1
JHU_LM2_8930_10	IGLV10-54	A0A075B6I4	1	0.094	69613.8
JHU_LM2_8931_11	IGLV10-54	A0A075B6I4	1	0.094	220951
JHU_LM2_8935_8	IGLV10-54	A0A075B6I4	1	0.094	135358
JHU_LM2_8936_6	IGLV10-54	A0A075B6I4	1	0.094	155370
JHU_LM2_8937_1	IGLV10-54	A0A075B6I4	1	0.094	347232
JHU_LM2_8942_4	IGLV10-54	A0A075B6I4	1	0.094	370372
JHU_LM2_8947_9	IGLV10-54	A0A075B6I4	0	0	-1
JHU_LM2_8950_2	IGLV10-54	A0A075B6I4	1	0.094	394142
JHU_LM2_10022_85	IGLV10-54	A0A075B6I4	1	0.094	132058
JHU_LM2_18029_81	IGLV10-54	A0A075B6I4	0	0	-1
JHU_LM2_19327_89	IGLV10-54	A0A075B6I4	1	0.094	173480
JHU_LM2_20010_75	IGLV10-54	A0A075B6I4	1	0.094	209863
JHU_LM2_20329_80	IGLV10-54	A0A075B6I4	0	0	-1
JHU_LM2_20358_79	IGLV10-54	A0A075B6I4	1	0.094	705717
JHU_LM2_22648_60	IGLV10-54	A0A075B6I4	1	0.094	830799
JHU_LM2_22694_103	IGLV10-54	A0A075B6I4	1	0.094	202142
JHU_LM2_22700_58	IGLV10-54	A0A075B6I4	1	0.094	80975.5
JHU_LM2_22716_76	IGLV10-54	A0A075B6I4	1	0.094	432224
JHU_LM2_23997_83	IGLV10-54	A0A075B6I4	1	0.094	218711
JHU_LM2_26722_84	IGLV10-54	A0A075B6I4	1	0.094	72740.1
JHU_LM2_27618_66	IGLV10-54	A0A075B6I4	1	0.094	1.56466e+06
JHU_LM2_28130_67	IGLV10-54	A0A075B6I4	1	0.094	529823
JHU_LM2_29809_94	IGLV10-54	A0A075B6I4	1	0.094	103727
JHU_LM2_30630_97	IGLV10-54	A0A075B6I4	1	0.094	46968.9
JHU_LM2_31033_107	IGLV10-54	A0A075B6I4	1	0.094	68450.2
JHU_LM2_31495_64	IGLV10-54	A0A075B6I4	1	0.094	328468
JHU_LM2_31614_100	IGLV10-54	A0A075B6I4	0	0	-1
JHU_LM2_31646_71	IGLV10-54	A0A075B6I4	0	0	-1
JHU_LM2_S5048_4	IGLV10-54	A0A075B6I4	1	0.094	20683.5
JHU_LM2_S5206_2	IGLV10-54	A0A075B6I4	1	0.094	304628
JHU_LM2_S6107_3	IGLV10-54	A0A075B6I4	1	0.094	105976
JHU_LM2_Se7055_8	IGLV10-54	A0A075B6I4	1	0.094	90387.2
JHU_LM2_Se7340_10	IGLV10-54	A0A075B6I4	1	0.094	341849
JHU_LM2_Se7536_9	IGLV10-54	A0A075B6I4	1	0.094	43200.2
JHU_LM2_Se7595_7	IGLV10-54	A0A075B6I4	1	0.094	33974.1
JHU_LM2_Se8135_6	IGLV10-54	A0A075B6I4	0	0	-1
JHU_LM2_Se8561_1	IGLV10-54	A0A075B6I4	1	0.094	136650
JHU_LM2_Se8829_5	IGLV10-54	A0A075B6I4	1	0.094	344967
JHU_LM2_2112_87	IGLV7-46	A0A075B6I9	1	0.077	120925
JHU_LM2_2195_91	IGLV7-46	A0A075B6I9	1	0.077	156651
JHU_LM2_2377_73	IGLV7-46	A0A075B6I9	1	0.077	196996
JHU_LM2_2436_106	IGLV7-46	A0A075B6I9	1	0.077	63904.7
JHU_LM2_2518_88	IGLV7-46	A0A075B6I9	1	0.077	31860
JHU_LM2_2952_110	IGLV7-46	A0A075B6I9	0	0	-1
JHU_LM2_3204_108	IGLV7-46	A0A075B6I9	1	0.077	80323.8
JHU_LM2_3736_109	IGLV7-46	A0A075B6I9	1	0.077	103002
JHU_LM2_4210_77	IGLV7-46	A0A075B6I9	1	0.077	123870
JHU_LM2_4648_62	IGLV7-46	A0A075B6I9	1	0.077	229161
JHU_LM2_5051_90	IGLV7-46	A0A075B6I9	1	0.077	119642
JHU_LM2_5189_69	IGLV7-46	A0A075B6I9	1	0.077	290428
JHU_LM2_5624_78	IGLV7-46	A0A075B6I9	1	0.077	840352
JHU_LM2_6371_104	IGLV7-46	A0A075B6I9	1	0.077	79640.1
JHU_LM2_6564_74	IGLV7-46	A0A075B6I9	1	0.077	104068
JHU_LM2_6594_68	IGLV7-46	A0A075B6I9	1	0.077	113481
JHU_LM2_6639_105	IGLV7-46	A0A075B6I9	1	0.077	17602.1
JHU_LM2_6726_96	IGLV7-46	A0A075B6I9	1	0.077	66601.5
JHU_LM2_6966_57	IGLV7-46	A0A075B6I9	1	0.077	279845
JHU_LM2_7326_102	IGLV7-46	A0A075B6I9	1	0.077	112109
JHU_LM2_7412_63	IGLV7-46	A0A075B6I9	1	0.077	256232
JHU_LM2_7449_99	IGLV7-46	A0A075B6I9	1	0.077	151017
JHU_LM2_7481_95_2	IGLV7-46	A0A075B6I9	1	0.077	109584
JHU_LM2_7775_92	IGLV7-46	A0A075B6I9	1	0.077	123929
JHU_LM2_7842_98	IGLV7-46	A0A075B6I9	1	0.077	102698
JHU_LM2_8005_93_2	IGLV7-46	A0A075B6I9	1	0.077	95712.9
JHU_LM2_8029_65	IGLV7-46	A0A075B6I9	1	0.077	213753
JHU_LM2_8158_86	IGLV7-46	A0A075B6I9	1	0.077	102202
JHU_LM2_8443_56	IGLV7-46	A0A075B6I9	1	0.077	137352
JHU_LM2_8526_55	IGLV7-46	A0A075B6I9	1	0.077	167451
JHU_LM2_8528_54	IGLV7-46	A0A075B6I9	1	0.077	147891
JHU_LM2_8532_70	IGLV7-46	A0A075B6I9	1	0.077	128975
JHU_LM2_8537_53	IGLV7-46	A0A075B6I9	1	0.077	136659
JHU_LM2_8544_52	IGLV7-46	A0A075B6I9	1	0.077	93169.3
JHU_LM2_8568_51	IGLV7-46	A0A075B6I9	1	0.077	114169
JHU_LM2_8570_59	IGLV7-46	A0A075B6I9	1	0.077	761834
JHU_LM2_8597_50	IGLV7-46	A0A075B6I9	1	0.077	31873.1
JHU_LM2_8601_49	IGLV7-46	A0A075B6I9	1	0.077	122490
JHU_LM2_8620_48	IGLV7-46	A0A075B6I9	1	0.077	39578
JHU_LM2_8626_47	IGLV7-46	A0A075B6I9	1	0.077	176180
JHU_LM2_8627_46	IGLV7-46	A0A075B6I9	1	0.077	1.15913e+06
JHU_LM2_8628_45	IGLV7-46	A0A075B6I9	1	0.077	60991.7
JHU_LM2_8638_44	IGLV7-46	A0A075B6I9	1	0.077	48285.8
JHU_LM2_8641_43	IGLV7-46	A0A075B6I9	1	0.077	78279.7
JHU_LM2_8643_42	IGLV7-46	A0A075B6I9	1	0.077	241577
JHU_LM2_8646_41	IGLV7-46	A0A075B6I9	1	0.077	85516.8
JHU_LM2_8667_61	IGLV7-46	A0A075B6I9	1	0.077	195942
JHU_LM2_8674_40	IGLV7-46	A0A075B6I9	1	0.077	83507.8
JHU_LM2_8688_72	IGLV7-46	A0A075B6I9	1	0.077	101276
JHU_LM2_8696_37	IGLV7-46	A0A075B6I9	1	0.077	216966
JHU_LM2_8722_82	IGLV7-46	A0A075B6I9	1	0.077	111936
JHU_LM2_8733_35	IGLV7-46	A0A075B6I9	1	0.077	164006
JHU_LM2_8740_36	IGLV7-46	A0A075B6I9	1	0.077	294543
JHU_LM2_8753_34	IGLV7-46	A0A075B6I9	1	0.077	201086
JHU_LM2_8764_29	IGLV7-46	A0A075B6I9	1	0.077	46671.1
JHU_LM2_8770_33	IGLV7-46	A0A075B6I9	1	0.077	205005
JHU_LM2_8779_101	IGLV7-46	A0A075B6I9	1	0.077	50211.3
JHU_LM2_8787_28	IGLV7-46	A0A075B6I9	1	0.077	661954
JHU_LM2_8790_32	IGLV7-46	A0A075B6I9	1	0.077	37434.9
JHU_LM2_8822_31	IGLV7-46	A0A075B6I9	1	0.077	10353.8
JHU_LM2_8831_30	IGLV7-46	A0A075B6I9	1	0.077	65368
JHU_LM2_8844_22	IGLV7-46	A0A075B6I9	1	0.077	212861
JHU_LM2_8849_21	IGLV7-46	A0A075B6I9	1	0.077	142418
JHU_LM2_8851_27	IGLV7-46	A0A075B6I9	1	0.077	72083
JHU_LM2_8862_26	IGLV7-46	A0A075B6I9	1	0.077	201817
JHU_LM2_8873_25	IGLV7-46	A0A075B6I9	1	0.077	245306
JHU_LM2_8876_24	IGLV7-46	A0A075B6I9	1	0.077	338854
JHU_LM2_8879_23	IGLV7-46	A0A075B6I9	1	0.077	370794
JHU_LM2_8882_17	IGLV7-46	A0A075B6I9	1	0.077	104920
JHU_LM2_8891_14	IGLV7-46	A0A075B6I9	1	0.077	43258.7
JHU_LM2_8892_16	IGLV7-46	A0A075B6I9	1	0.077	145462
JHU_LM2_8897_18	IGLV7-46	A0A075B6I9	1	0.077	59800.5
JHU_LM2_8899_19	IGLV7-46	A0A075B6I9	1	0.077	136482
JHU_LM2_8901_20	IGLV7-46	A0A075B6I9	1	0.077	113405
JHU_LM2_8903_15	IGLV7-46	A0A075B6I9	1	0.077	119561
JHU_LM2_8915_13	IGLV7-46	A0A075B6I9	1	0.077	298428
JHU_LM2_8920_3	IGLV7-46	A0A075B6I9	1	0.077	471949
JHU_LM2_8922_5	IGLV7-46	A0A075B6I9	1	0.077	95925.2
JHU_LM2_8926_7	IGLV7-46	A0A075B6I9	1	0.077	173453
JHU_LM2_8928_12	IGLV7-46	A0A075B6I9	1	0.077	147961
JHU_LM2_8930_10	IGLV7-46	A0A075B6I9	1	0.077	370445
JHU_LM2_8931_11	IGLV7-46	A0A075B6I9	1	0.077	84066.5
JHU_LM2_8935_8	IGLV7-46	A0A075B6I9	1	0.077	209343
JHU_LM2_8936_6	IGLV7-46	A0A075B6I9	1	0.077	83890.2
JHU_LM2_8937_1	IGLV7-46	A0A075B6I9	1	0.077	100018
JHU_LM2_8942_4	IGLV7-46	A0A075B6I9	1	0.077	159356
JHU_LM2_8947_9	IGLV7-46	A0A075B6I9	1	0.077	326485
JHU_LM2_8950_2	IGLV7-46	A0A075B6I9	1	0.077	103720
JHU_LM2_10022_85	IGLV7-46	A0A075B6I9	1	0.077	238964
JHU_LM2_18029_81	IGLV7-46	A0A075B6I9	1	0.077	67900.6
JHU_LM2_19327_89	IGLV7-46	A0A075B6I9	1	0.077	96454.8
JHU_LM2_20010_75	IGLV7-46	A0A075B6I9	1	0.077	149018
JHU_LM2_20329_80	IGLV7-46	A0A075B6I9	1	0.077	179874
JHU_LM2_20358_79	IGLV7-46	A0A075B6I9	1	0.077	167684
JHU_LM2_22648_60	IGLV7-46	A0A075B6I9	1	0.077	181133
JHU_LM2_22694_103	IGLV7-46	A0A075B6I9	1	0.077	142393
JHU_LM2_22700_58	IGLV7-46	A0A075B6I9	1	0.077	106258
JHU_LM2_22716_76	IGLV7-46	A0A075B6I9	1	0.077	402666
JHU_LM2_23997_83	IGLV7-46	A0A075B6I9	1	0.077	135938
JHU_LM2_26722_84	IGLV7-46	A0A075B6I9	1	0.077	69536.2
JHU_LM2_27618_66	IGLV7-46	A0A075B6I9	1	0.077	563640
JHU_LM2_28130_67	IGLV7-46	A0A075B6I9	1	0.077	208204
JHU_LM2_29809_94	IGLV7-46	A0A075B6I9	1	0.077	198264
JHU_LM2_30630_97	IGLV7-46	A0A075B6I9	1	0.077	37748.1
JHU_LM2_31033_107	IGLV7-46	A0A075B6I9	1	0.077	116346
JHU_LM2_31495_64	IGLV7-46	A0A075B6I9	1	0.077	346698
JHU_LM2_31614_100	IGLV7-46	A0A075B6I9	1	0.077	114882
JHU_LM2_31646_71	IGLV7-46	A0A075B6I9	1	0.077	132303
JHU_LM2_S5048_4	IGLV7-46	A0A075B6I9	1	0.077	332374
JHU_LM2_S5206_2	IGLV7-46	A0A075B6I9	1	0.077	353883
JHU_LM2_S6107_3	IGLV7-46	A0A075B6I9	1	0.077	808370
JHU_LM2_Se7055_8	IGLV7-46	A0A075B6I9	1	0.077	687112
JHU_LM2_Se7340_10	IGLV7-46	A0A075B6I9	1	0.077	112989
JHU_LM2_Se7536_9	IGLV7-46	A0A075B6I9	1	0.077	1.20619e+06
JHU_LM2_Se7595_7	IGLV7-46	A0A075B6I9	1	0.077	318832
JHU_LM2_Se8135_6	IGLV7-46	A0A075B6I9	1	0.077	885552
JHU_LM2_Se8561_1	IGLV7-46	A0A075B6I9	1	0.077	372652
JHU_LM2_Se8829_5	IGLV7-46	A0A075B6I9	1	0.077	626850
JHU_LM2_2112_87	IGLV5-37	A0A075B6J1	1	0.089	8933.31
JHU_LM2_2195_91	IGLV5-37	A0A075B6J1	0	0	-1
JHU_LM2_2377_73	IGLV5-37	A0A075B6J1	1	0.089	22989.2
JHU_LM2_2436_106	IGLV5-37	A0A075B6J1	0	0	-1
JHU_LM2_2518_88	IGLV5-37	A0A075B6J1	0	0	-1
JHU_LM2_2952_110	IGLV5-37	A0A075B6J1	1	0.089	746.07
JHU_LM2_3204_108	IGLV5-37	A0A075B6J1	1	0.089	6847.15
JHU_LM2_3736_109	IGLV5-37	A0A075B6J1	0	0	-1
JHU_LM2_4210_77	IGLV5-37	A0A075B6J1	0	0	-1
JHU_LM2_4648_62	IGLV5-37	A0A075B6J1	1	0.089	79154.3
JHU_LM2_5051_90	IGLV5-37	A0A075B6J1	1	0.089	1932.73
JHU_LM2_5189_69	IGLV5-37	A0A075B6J1	1	0.089	101717
JHU_LM2_5624_78	IGLV5-37	A0A075B6J1	1	0.089	34573.2
JHU_LM2_6371_104	IGLV5-37	A0A075B6J1	1	0.089	9581.97
JHU_LM2_6564_74	IGLV5-37	A0A075B6J1	1	0.089	12158.5
JHU_LM2_6594_68	IGLV5-37	A0A075B6J1	1	0.089	33262.6
JHU_LM2_6639_105	IGLV5-37	A0A075B6J1	1	0.089	14469
JHU_LM2_6726_96	IGLV5-37	A0A075B6J1	1	0.089	40299.3
JHU_LM2_6966_57	IGLV5-37	A0A075B6J1	1	0.089	23990.3
JHU_LM2_7326_102	IGLV5-37	A0A075B6J1	1	0.089	1031.42
JHU_LM2_7412_63	IGLV5-37	A0A075B6J1	1	0.089	80626.8
JHU_LM2_7449_99	IGLV5-37	A0A075B6J1	1	0.089	11082.7
JHU_LM2_7481_95_2	IGLV5-37	A0A075B6J1	0	0	-1
JHU_LM2_7775_92	IGLV5-37	A0A075B6J1	0	0	-1
JHU_LM2_7842_98	IGLV5-37	A0A075B6J1	1	0.089	1213.96
JHU_LM2_8005_93_2	IGLV5-37	A0A075B6J1	1	0.089	21202.3
JHU_LM2_8029_65	IGLV5-37	A0A075B6J1	1	0.089	75790.5
JHU_LM2_8158_86	IGLV5-37	A0A075B6J1	1	0.089	17568.1
JHU_LM2_8443_56	IGLV5-37	A0A075B6J1	0	0	-1
JHU_LM2_8526_55	IGLV5-37	A0A075B6J1	1	0.089	37054.7
JHU_LM2_8528_54	IGLV5-37	A0A075B6J1	1	0.089	161911
JHU_LM2_8532_70	IGLV5-37	A0A075B6J1	0	0	-1
JHU_LM2_8537_53	IGLV5-37	A0A075B6J1	1	0.089	2190.81
JHU_LM2_8544_52	IGLV5-37	A0A075B6J1	1	0.089	3919.5
JHU_LM2_8568_51	IGLV5-37	A0A075B6J1	1	0.089	28180.3
JHU_LM2_8570_59	IGLV5-37	A0A075B6J1	1	0.089	39402
JHU_LM2_8597_50	IGLV5-37	A0A075B6J1	0	0	-1
JHU_LM2_8601_49	IGLV5-37	A0A075B6J1	1	0.089	10735.2
JHU_LM2_8620_48	IGLV5-37	A0A075B6J1	0	0	-1
JHU_LM2_8626_47	IGLV5-37	A0A075B6J1	0	0	-1
JHU_LM2_8627_46	IGLV5-37	A0A075B6J1	1	0.089	44090.1
JHU_LM2_8628_45	IGLV5-37	A0A075B6J1	1	0.089	6056.64
JHU_LM2_8638_44	IGLV5-37	A0A075B6J1	0	0	-1
JHU_LM2_8641_43	IGLV5-37	A0A075B6J1	1	0.089	26744.7
JHU_LM2_8643_42	IGLV5-37	A0A075B6J1	1	0.089	79876.1
JHU_LM2_8646_41	IGLV5-37	A0A075B6J1	1	0.089	36854.3
JHU_LM2_8667_61	IGLV5-37	A0A075B6J1	1	0.089	14546.2
JHU_LM2_8674_40	IGLV5-37	A0A075B6J1	1	0.089	1452.76
JHU_LM2_8688_72	IGLV5-37	A0A075B6J1	1	0.089	11457.1
JHU_LM2_8696_37	IGLV5-37	A0A075B6J1	1	0.089	2229.51
JHU_LM2_8722_82	IGLV5-37	A0A075B6J1	1	0.089	11409.7
JHU_LM2_8733_35	IGLV5-37	A0A075B6J1	1	0.089	2614.51
JHU_LM2_8740_36	IGLV5-37	A0A075B6J1	1	0.089	71219.1
JHU_LM2_8753_34	IGLV5-37	A0A075B6J1	1	0.089	12986.4
JHU_LM2_8764_29	IGLV5-37	A0A075B6J1	0	0	-1
JHU_LM2_8770_33	IGLV5-37	A0A075B6J1	1	0.089	50094.1
JHU_LM2_8779_101	IGLV5-37	A0A075B6J1	1	0.089	4638.88
JHU_LM2_8787_28	IGLV5-37	A0A075B6J1	0	0	-1
JHU_LM2_8790_32	IGLV5-37	A0A075B6J1	1	0.089	5792.19
JHU_LM2_8822_31	IGLV5-37	A0A075B6J1	1	0.089	3899.83
JHU_LM2_8831_30	IGLV5-37	A0A075B6J1	1	0.089	68064.1
JHU_LM2_8844_22	IGLV5-37	A0A075B6J1	0	0	-1
JHU_LM2_8849_21	IGLV5-37	A0A075B6J1	1	0.089	51620.7
JHU_LM2_8851_27	IGLV5-37	A0A075B6J1	1	0.089	6804.39
JHU_LM2_8862_26	IGLV5-37	A0A075B6J1	0	0	-1
JHU_LM2_8873_25	IGLV5-37	A0A075B6J1	1	0.089	8578.03
JHU_LM2_8876_24	IGLV5-37	A0A075B6J1	0	0	-1
JHU_LM2_8879_23	IGLV5-37	A0A075B6J1	1	0.089	2274.56
JHU_LM2_8882_17	IGLV5-37	A0A075B6J1	0	0	-1
JHU_LM2_8891_14	IGLV5-37	A0A075B6J1	1	0.089	28397.7
JHU_LM2_8892_16	IGLV5-37	A0A075B6J1	1	0.089	13629.5
JHU_LM2_8897_18	IGLV5-37	A0A075B6J1	1	0.089	14944.8
JHU_LM2_8899_19	IGLV5-37	A0A075B6J1	1	0.089	4449.98
JHU_LM2_8901_20	IGLV5-37	A0A075B6J1	0	0	-1
JHU_LM2_8903_15	IGLV5-37	A0A075B6J1	1	0.089	18124.5
JHU_LM2_8915_13	IGLV5-37	A0A075B6J1	1	0.089	60501
JHU_LM2_8920_3	IGLV5-37	A0A075B6J1	1	0.089	18964.5
JHU_LM2_8922_5	IGLV5-37	A0A075B6J1	0	0	-1
JHU_LM2_8926_7	IGLV5-37	A0A075B6J1	0	0	-1
JHU_LM2_8928_12	IGLV5-37	A0A075B6J1	1	0.089	16993.9
JHU_LM2_8930_10	IGLV5-37	A0A075B6J1	1	0.089	19086
JHU_LM2_8931_11	IGLV5-37	A0A075B6J1	1	0.089	2744.51
JHU_LM2_8935_8	IGLV5-37	A0A075B6J1	1	0.089	16224.3
JHU_LM2_8936_6	IGLV5-37	A0A075B6J1	1	0.089	6882.07
JHU_LM2_8937_1	IGLV5-37	A0A075B6J1	1	0.089	32910.4
JHU_LM2_8942_4	IGLV5-37	A0A075B6J1	1	0.089	22390.9
JHU_LM2_8947_9	IGLV5-37	A0A075B6J1	1	0.089	21328
JHU_LM2_8950_2	IGLV5-37	A0A075B6J1	1	0.089	86677.7
JHU_LM2_10022_85	IGLV5-37	A0A075B6J1	1	0.089	35939
JHU_LM2_18029_81	IGLV5-37	A0A075B6J1	1	0.089	5611.88
JHU_LM2_19327_89	IGLV5-37	A0A075B6J1	0	0	-1
JHU_LM2_20010_75	IGLV5-37	A0A075B6J1	0	0	-1
JHU_LM2_20329_80	IGLV5-37	A0A075B6J1	1	0.089	18176.1
JHU_LM2_20358_79	IGLV5-37	A0A075B6J1	1	0.089	32213
JHU_LM2_22648_60	IGLV5-37	A0A075B6J1	1	0.089	47939.7
JHU_LM2_22694_103	IGLV5-37	A0A075B6J1	1	0.089	28641.2
JHU_LM2_22700_58	IGLV5-37	A0A075B6J1	1	0.089	103581
JHU_LM2_22716_76	IGLV5-37	A0A075B6J1	1	0.089	41570.5
JHU_LM2_23997_83	IGLV5-37	A0A075B6J1	0	0	-1
JHU_LM2_26722_84	IGLV5-37	A0A075B6J1	1	0.089	4469.83
JHU_LM2_27618_66	IGLV5-37	A0A075B6J1	1	0.089	47983
JHU_LM2_28130_67	IGLV5-37	A0A075B6J1	1	0.089	31749.8
JHU_LM2_29809_94	IGLV5-37	A0A075B6J1	1	0.089	28608.3
JHU_LM2_30630_97	IGLV5-37	A0A075B6J1	1	0.089	12309.8
JHU_LM2_31033_107	IGLV5-37	A0A075B6J1	1	0.089	6523.99
JHU_LM2_31495_64	IGLV5-37	A0A075B6J1	1	0.089	59976.5
JHU_LM2_31614_100	IGLV5-37	A0A075B6J1	1	0.089	7480.31
JHU_LM2_31646_71	IGLV5-37	A0A075B6J1	1	0.089	10449.6
JHU_LM2_S5048_4	IGLV5-37	A0A075B6J1	1	0.089	50457
JHU_LM2_S5206_2	IGLV5-37	A0A075B6J1	0	0	-1
JHU_LM2_S6107_3	IGLV5-37	A0A075B6J1	1	0.089	15867.7
JHU_LM2_Se7055_8	IGLV5-37	A0A075B6J1	1	0.089	152861
JHU_LM2_Se7340_10	IGLV5-37	A0A075B6J1	1	0.089	75169.6
JHU_LM2_Se7536_9	IGLV5-37	A0A075B6J1	0	0	-1
JHU_LM2_Se7595_7	IGLV5-37	A0A075B6J1	1	0.089	106637
JHU_LM2_Se8135_6	IGLV5-37	A0A075B6J1	1	0.089	49994.4
JHU_LM2_Se8561_1	IGLV5-37	A0A075B6J1	0	0	-1
JHU_LM2_Se8829_5	IGLV5-37	A0A075B6J1	1	0.089	40099.3
JHU_LM2_2112_87	IGLV2-18	A0A075B6J9	2	0.246	435477
JHU_LM2_2195_91	IGLV2-18	A0A075B6J9	2	0.246	355672
JHU_LM2_2377_73	IGLV2-18	A0A075B6J9	2	0.246	177717
JHU_LM2_2436_106	IGLV2-18	A0A075B6J9	2	0.246	116496
JHU_LM2_2518_88	IGLV2-18	A0A075B6J9	2	0.246	142640
JHU_LM2_2952_110	IGLV2-18	A0A075B6J9	2	0.246	152880
JHU_LM2_3204_108	IGLV2-18	A0A075B6J9	2	0.246	364249
JHU_LM2_3736_109	IGLV2-18	A0A075B6J9	2	0.246	344648
JHU_LM2_4210_77	IGLV2-18	A0A075B6J9	2	0.246	793647
JHU_LM2_4648_62	IGLV2-18	A0A075B6J9	2	0.246	1519030
JHU_LM2_5051_90	IGLV2-18	A0A075B6J9	2	0.246	452185
JHU_LM2_5189_69	IGLV2-18	A0A075B6J9	2	0.246	551458
JHU_LM2_5624_78	IGLV2-18	A0A075B6J9	2	0.246	661318
JHU_LM2_6371_104	IGLV2-18	A0A075B6J9	2	0.246	102614
JHU_LM2_6564_74	IGLV2-18	A0A075B6J9	2	0.246	114060
JHU_LM2_6594_68	IGLV2-18	A0A075B6J9	2	0.246	1.07638e+06
JHU_LM2_6639_105	IGLV2-18	A0A075B6J9	2	0.246	339503
JHU_LM2_6726_96	IGLV2-18	A0A075B6J9	2	0.246	147030
JHU_LM2_6966_57	IGLV2-18	A0A075B6J9	2	0.246	721499
JHU_LM2_7326_102	IGLV2-18	A0A075B6J9	2	0.246	281748
JHU_LM2_7412_63	IGLV2-18	A0A075B6J9	2	0.246	3150465
JHU_LM2_7449_99	IGLV2-18	A0A075B6J9	2	0.246	106931
JHU_LM2_7481_95_2	IGLV2-18	A0A075B6J9	2	0.246	149819
JHU_LM2_7775_92	IGLV2-18	A0A075B6J9	2	0.246	626687
JHU_LM2_7842_98	IGLV2-18	A0A075B6J9	2	0.246	76679.5
JHU_LM2_8005_93_2	IGLV2-18	A0A075B6J9	2	0.246	891381
JHU_LM2_8029_65	IGLV2-18	A0A075B6J9	2	0.246	2.28771e+06
JHU_LM2_8158_86	IGLV2-18	A0A075B6J9	2	0.246	494058
JHU_LM2_8443_56	IGLV2-18	A0A075B6J9	2	0.246	1046494
JHU_LM2_8526_55	IGLV2-18	A0A075B6J9	2	0.246	685586
JHU_LM2_8528_54	IGLV2-18	A0A075B6J9	2	0.246	806754
JHU_LM2_8532_70	IGLV2-18	A0A075B6J9	2	0.246	205999
JHU_LM2_8537_53	IGLV2-18	A0A075B6J9	2	0.246	401408
JHU_LM2_8544_52	IGLV2-18	A0A075B6J9	2	0.246	120458
JHU_LM2_8568_51	IGLV2-18	A0A075B6J9	2	0.246	305954
JHU_LM2_8570_59	IGLV2-18	A0A075B6J9	2	0.246	2038661
JHU_LM2_8597_50	IGLV2-18	A0A075B6J9	2	0.246	236085
JHU_LM2_8601_49	IGLV2-18	A0A075B6J9	2	0.246	278096
JHU_LM2_8620_48	IGLV2-18	A0A075B6J9	2	0.246	429962
JHU_LM2_8626_47	IGLV2-18	A0A075B6J9	2	0.246	6448948
JHU_LM2_8627_46	IGLV2-18	A0A075B6J9	2	0.246	591215
JHU_LM2_8628_45	IGLV2-18	A0A075B6J9	2	0.246	115511
JHU_LM2_8638_44	IGLV2-18	A0A075B6J9	2	0.246	177149
JHU_LM2_8641_43	IGLV2-18	A0A075B6J9	2	0.246	405595
JHU_LM2_8643_42	IGLV2-18	A0A075B6J9	2	0.246	708432
JHU_LM2_8646_41	IGLV2-18	A0A075B6J9	2	0.246	400684
JHU_LM2_8667_61	IGLV2-18	A0A075B6J9	2	0.246	1.46577e+06
JHU_LM2_8674_40	IGLV2-18	A0A075B6J9	2	0.246	155022
JHU_LM2_8688_72	IGLV2-18	A0A075B6J9	2	0.246	183529
JHU_LM2_8696_37	IGLV2-18	A0A075B6J9	2	0.246	280796
JHU_LM2_8722_82	IGLV2-18	A0A075B6J9	2	0.246	297351
JHU_LM2_8733_35	IGLV2-18	A0A075B6J9	2	0.246	557449
JHU_LM2_8740_36	IGLV2-18	A0A075B6J9	2	0.246	1.43361e+06
JHU_LM2_8753_34	IGLV2-18	A0A075B6J9	2	0.246	307148
JHU_LM2_8764_29	IGLV2-18	A0A075B6J9	2	0.246	1.47191e+06
JHU_LM2_8770_33	IGLV2-18	A0A075B6J9	2	0.246	1.02583e+06
JHU_LM2_8779_101	IGLV2-18	A0A075B6J9	2	0.246	162600
JHU_LM2_8787_28	IGLV2-18	A0A075B6J9	2	0.246	1.73024e+06
JHU_LM2_8790_32	IGLV2-18	A0A075B6J9	2	0.246	458307
JHU_LM2_8822_31	IGLV2-18	A0A075B6J9	2	0.246	319393
JHU_LM2_8831_30	IGLV2-18	A0A075B6J9	2	0.246	538461
JHU_LM2_8844_22	IGLV2-18	A0A075B6J9	2	0.246	341470
JHU_LM2_8849_21	IGLV2-18	A0A075B6J9	2	0.246	336808
JHU_LM2_8851_27	IGLV2-18	A0A075B6J9	2	0.246	152709
JHU_LM2_8862_26	IGLV2-18	A0A075B6J9	2	0.246	661387
JHU_LM2_8873_25	IGLV2-18	A0A075B6J9	2	0.246	409086
JHU_LM2_8876_24	IGLV2-18	A0A075B6J9	2	0.246	856160
JHU_LM2_8879_23	IGLV2-18	A0A075B6J9	2	0.246	754294
JHU_LM2_8882_17	IGLV2-18	A0A075B6J9	2	0.246	302232
JHU_LM2_8891_14	IGLV2-18	A0A075B6J9	2	0.246	90637.9
JHU_LM2_8892_16	IGLV2-18	A0A075B6J9	2	0.246	2.32175e+06
JHU_LM2_8897_18	IGLV2-18	A0A075B6J9	2	0.246	509472
JHU_LM2_8899_19	IGLV2-18	A0A075B6J9	2	0.246	143175
JHU_LM2_8901_20	IGLV2-18	A0A075B6J9	2	0.246	371786
JHU_LM2_8903_15	IGLV2-18	A0A075B6J9	2	0.246	154715
JHU_LM2_8915_13	IGLV2-18	A0A075B6J9	2	0.246	1.2754e+06
JHU_LM2_8920_3	IGLV2-18	A0A075B6J9	2	0.246	1.11181e+06
JHU_LM2_8922_5	IGLV2-18	A0A075B6J9	2	0.246	258460
JHU_LM2_8926_7	IGLV2-18	A0A075B6J9	2	0.246	2.38457e+06
JHU_LM2_8928_12	IGLV2-18	A0A075B6J9	2	0.246	381593
JHU_LM2_8930_10	IGLV2-18	A0A075B6J9	2	0.246	822771
JHU_LM2_8931_11	IGLV2-18	A0A075B6J9	2	0.246	1.02921e+06
JHU_LM2_8935_8	IGLV2-18	A0A075B6J9	2	0.246	1.58909e+06
JHU_LM2_8936_6	IGLV2-18	A0A075B6J9	2	0.246	404668
JHU_LM2_8937_1	IGLV2-18	A0A075B6J9	2	0.246	1.5762e+06
JHU_LM2_8942_4	IGLV2-18	A0A075B6J9	2	0.246	989266
JHU_LM2_8947_9	IGLV2-18	A0A075B6J9	2	0.246	1.09858e+06
JHU_LM2_8950_2	IGLV2-18	A0A075B6J9	2	0.246	1.36884e+06
JHU_LM2_10022_85	IGLV2-18	A0A075B6J9	2	0.246	519950
JHU_LM2_18029_81	IGLV2-18	A0A075B6J9	2	0.246	677584
JHU_LM2_19327_89	IGLV2-18	A0A075B6J9	2	0.246	463361
JHU_LM2_20010_75	IGLV2-18	A0A075B6J9	2	0.246	1.33519e+06
JHU_LM2_20329_80	IGLV2-18	A0A075B6J9	2	0.246	2.40024e+06
JHU_LM2_20358_79	IGLV2-18	A0A075B6J9	2	0.246	303982
JHU_LM2_22648_60	IGLV2-18	A0A075B6J9	2	0.246	1.30094e+06
JHU_LM2_22694_103	IGLV2-18	A0A075B6J9	2	0.246	185603
JHU_LM2_22700_58	IGLV2-18	A0A075B6J9	2	0.246	718308
JHU_LM2_22716_76	IGLV2-18	A0A075B6J9	2	0.246	404100
JHU_LM2_23997_83	IGLV2-18	A0A075B6J9	2	0.246	564346
JHU_LM2_26722_84	IGLV2-18	A0A075B6J9	2	0.246	1717570
JHU_LM2_27618_66	IGLV2-18	A0A075B6J9	2	0.246	1.9757e+06
JHU_LM2_28130_67	IGLV2-18	A0A075B6J9	2	0.246	1.23402e+06
JHU_LM2_29809_94	IGLV2-18	A0A075B6J9	2	0.246	226005
JHU_LM2_30630_97	IGLV2-18	A0A075B6J9	2	0.246	120486
JHU_LM2_31033_107	IGLV2-18	A0A075B6J9	2	0.246	93740.2
JHU_LM2_31495_64	IGLV2-18	A0A075B6J9	2	0.246	2110196
JHU_LM2_31614_100	IGLV2-18	A0A075B6J9	2	0.246	40249.3
JHU_LM2_31646_71	IGLV2-18	A0A075B6J9	2	0.246	612285
JHU_LM2_S5048_4	IGLV2-18	A0A075B6J9	2	0.246	1.02867e+06
JHU_LM2_S5206_2	IGLV2-18	A0A075B6J9	2	0.246	568668
JHU_LM2_S6107_3	IGLV2-18	A0A075B6J9	2	0.246	1.15126e+06
JHU_LM2_Se7055_8	IGLV2-18	A0A075B6J9	2	0.246	902884
JHU_LM2_Se7340_10	IGLV2-18	A0A075B6J9	2	0.246	746509
JHU_LM2_Se7536_9	IGLV2-18	A0A075B6J9	2	0.246	2.10741e+06
JHU_LM2_Se7595_7	IGLV2-18	A0A075B6J9	2	0.246	1.97429e+06
JHU_LM2_Se8135_6	IGLV2-18	A0A075B6J9	2	0.246	678039
JHU_LM2_Se8561_1	IGLV2-18	A0A075B6J9	2	0.246	127605
JHU_LM2_Se8829_5	IGLV2-18	A0A075B6J9	2	0.246	1405086
JHU_LM2_2112_87	IGLV3-16	A0A075B6K0	0	0	-1
JHU_LM2_2195_91	IGLV3-16	A0A075B6K0	1	0.087	104774
JHU_LM2_2377_73	IGLV3-16	A0A075B6K0	1	0.087	68925.9
JHU_LM2_2436_106	IGLV3-16	A0A075B6K0	1	0.087	51151.5
JHU_LM2_2518_88	IGLV3-16	A0A075B6K0	2	0.183	15832.9
JHU_LM2_2952_110	IGLV3-16	A0A075B6K0	1	0.087	54386.2
JHU_LM2_3204_108	IGLV3-16	A0A075B6K0	1	0.087	110516
JHU_LM2_3736_109	IGLV3-16	A0A075B6K0	1	0.087	72978.5
JHU_LM2_4210_77	IGLV3-16	A0A075B6K0	2	0.183	43599
JHU_LM2_4648_62	IGLV3-16	A0A075B6K0	0	0	-1
JHU_LM2_5051_90	IGLV3-16	A0A075B6K0	1	0.087	62325.3
JHU_LM2_5189_69	IGLV3-16	A0A075B6K0	2	0.183	532.685
JHU_LM2_5624_78	IGLV3-16	A0A075B6K0	1	0.087	43723.1
JHU_LM2_6371_104	IGLV3-16	A0A075B6K0	2	0.183	135627
JHU_LM2_6564_74	IGLV3-16	A0A075B6K0	1	0.087	46930.4
JHU_LM2_6594_68	IGLV3-16	A0A075B6K0	1	0.087	95320
JHU_LM2_6639_105	IGLV3-16	A0A075B6K0	1	0.087	52538.1
JHU_LM2_6726_96	IGLV3-16	A0A075B6K0	2	0.183	35055.2
JHU_LM2_6966_57	IGLV3-16	A0A075B6K0	1	0.087	33937.5
JHU_LM2_7326_102	IGLV3-16	A0A075B6K0	1	0.087	46717.6
JHU_LM2_7412_63	IGLV3-16	A0A075B6K0	0	0	-1
JHU_LM2_7449_99	IGLV3-16	A0A075B6K0	1	0.087	40191.7
JHU_LM2_7481_95_2	IGLV3-16	A0A075B6K0	0	0	-1
JHU_LM2_7775_92	IGLV3-16	A0A075B6K0	0	0	-1
JHU_LM2_7842_98	IGLV3-16	A0A075B6K0	2	0.183	42766.6
JHU_LM2_8005_93_2	IGLV3-16	A0A075B6K0	1	0.087	30656.5
JHU_LM2_8029_65	IGLV3-16	A0A075B6K0	1	0.087	48387.8
JHU_LM2_8158_86	IGLV3-16	A0A075B6K0	1	0.087	46140.1
JHU_LM2_8443_56	IGLV3-16	A0A075B6K0	1	0.087	59604.3
JHU_LM2_8526_55	IGLV3-16	A0A075B6K0	1	0.087	46214.1
JHU_LM2_8528_54	IGLV3-16	A0A075B6K0	2	0.183	93728.4
JHU_LM2_8532_70	IGLV3-16	A0A075B6K0	1	0.087	53200.7
JHU_LM2_8537_53	IGLV3-16	A0A075B6K0	1	0.087	43678.7
JHU_LM2_8544_52	IGLV3-16	A0A075B6K0	1	0.087	23397.1
JHU_LM2_8568_51	IGLV3-16	A0A075B6K0	1	0.087	35557.5
JHU_LM2_8570_59	IGLV3-16	A0A075B6K0	2	0.183	59078.8
JHU_LM2_8597_50	IGLV3-16	A0A075B6K0	1	0.087	26416.6
JHU_LM2_8601_49	IGLV3-16	A0A075B6K0	1	0.087	29211.7
JHU_LM2_8620_48	IGLV3-16	A0A075B6K0	1	0.087	28769.9
JHU_LM2_8626_47	IGLV3-16	A0A075B6K0	2	0.183	55120.5
JHU_LM2_8627_46	IGLV3-16	A0A075B6K0	1	0.087	15000.5
JHU_LM2_8628_45	IGLV3-16	A0A075B6K0	2	0.183	34242.8
JHU_LM2_8638_44	IGLV3-16	A0A075B6K0	1	0.087	53636.9
JHU_LM2_8641_43	IGLV3-16	A0A075B6K0	1	0.087	30210
JHU_LM2_8643_42	IGLV3-16	A0A075B6K0	1	0.087	42914.3
JHU_LM2_8646_41	IGLV3-16	A0A075B6K0	1	0.087	81714.4
JHU_LM2_8667_61	IGLV3-16	A0A075B6K0	1	0.087	36375.7
JHU_LM2_8674_40	IGLV3-16	A0A075B6K0	1	0.087	103023
JHU_LM2_8688_72	IGLV3-16	A0A075B6K0	1	0.087	38992.8
JHU_LM2_8696_37	IGLV3-16	A0A075B6K0	2	0.183	68982.1
JHU_LM2_8722_82	IGLV3-16	A0A075B6K0	1	0.087	78122
JHU_LM2_8733_35	IGLV3-16	A0A075B6K0	0	0	-1
JHU_LM2_8740_36	IGLV3-16	A0A075B6K0	1	0.087	21184.1
JHU_LM2_8753_34	IGLV3-16	A0A075B6K0	1	0.087	61557.4
JHU_LM2_8764_29	IGLV3-16	A0A075B6K0	1	0.087	84265.6
JHU_LM2_8770_33	IGLV3-16	A0A075B6K0	1	0.087	57867.9
JHU_LM2_8779_101	IGLV3-16	A0A075B6K0	1	0.087	43266.8
JHU_LM2_8787_28	IGLV3-16	A0A075B6K0	1	0.087	91528.7
JHU_LM2_8790_32	IGLV3-16	A0A075B6K0	0	0	-1
JHU_LM2_8822_31	IGLV3-16	A0A075B6K0	1	0.087	66658.5
JHU_LM2_8831_30	IGLV3-16	A0A075B6K0	2	0.183	91788
JHU_LM2_8844_22	IGLV3-16	A0A075B6K0	2	0.183	39608.6
JHU_LM2_8849_21	IGLV3-16	A0A075B6K0	1	0.087	48442.5
JHU_LM2_8851_27	IGLV3-16	A0A075B6K0	1	0.087	49564.1
JHU_LM2_8862_26	IGLV3-16	A0A075B6K0	0	0	-1
JHU_LM2_8873_25	IGLV3-16	A0A075B6K0	2	0.183	67567.6
JHU_LM2_8876_24	IGLV3-16	A0A075B6K0	1	0.087	27214.2
JHU_LM2_8879_23	IGLV3-16	A0A075B6K0	1	0.087	73882.7
JHU_LM2_8882_17	IGLV3-16	A0A075B6K0	1	0.087	40292.8
JHU_LM2_8891_14	IGLV3-16	A0A075B6K0	1	0.087	27915
JHU_LM2_8892_16	IGLV3-16	A0A075B6K0	1	0.087	40614.7
JHU_LM2_8897_18	IGLV3-16	A0A075B6K0	1	0.087	27150.1
JHU_LM2_8899_19	IGLV3-16	A0A075B6K0	1	0.087	26450.2
JHU_LM2_8901_20	IGLV3-16	A0A075B6K0	2	0.183	43232
JHU_LM2_8903_15	IGLV3-16	A0A075B6K0	1	0.087	55200.9
JHU_LM2_8915_13	IGLV3-16	A0A075B6K0	1	0.087	58905.7
JHU_LM2_8920_3	IGLV3-16	A0A075B6K0	1	0.087	93774.2
JHU_LM2_8922_5	IGLV3-16	A0A075B6K0	1	0.087	88485.7
JHU_LM2_8926_7	IGLV3-16	A0A075B6K0	2	0.183	39317.5
JHU_LM2_8928_12	IGLV3-16	A0A075B6K0	0	0	-1
JHU_LM2_8930_10	IGLV3-16	A0A075B6K0	1	0.087	68328.8
JHU_LM2_8931_11	IGLV3-16	A0A075B6K0	1	0.087	79796.9
JHU_LM2_8935_8	IGLV3-16	A0A075B6K0	1	0.087	47707.1
JHU_LM2_8936_6	IGLV3-16	A0A075B6K0	1	0.087	34452
JHU_LM2_8937_1	IGLV3-16	A0A075B6K0	1	0.087	73482.4
JHU_LM2_8942_4	IGLV3-16	A0A075B6K0	2	0.183	59078.6
JHU_LM2_8947_9	IGLV3-16	A0A075B6K0	1	0.087	68898.6
JHU_LM2_8950_2	IGLV3-16	A0A075B6K0	1	0.087	137036
JHU_LM2_10022_85	IGLV3-16	A0A075B6K0	1	0.087	42276
JHU_LM2_18029_81	IGLV3-16	A0A075B6K0	2	0.183	81703.2
JHU_LM2_19327_89	IGLV3-16	A0A075B6K0	2	0.183	65507
JHU_LM2_20010_75	IGLV3-16	A0A075B6K0	0	0	-1
JHU_LM2_20329_80	IGLV3-16	A0A075B6K0	1	0.087	56619.8
JHU_LM2_20358_79	IGLV3-16	A0A075B6K0	1	0.087	57059.2
JHU_LM2_22648_60	IGLV3-16	A0A075B6K0	2	0.183	92787.1
JHU_LM2_22694_103	IGLV3-16	A0A075B6K0	1	0.087	38160.8
JHU_LM2_22700_58	IGLV3-16	A0A075B6K0	1	0.087	73588.6
JHU_LM2_22716_76	IGLV3-16	A0A075B6K0	1	0.087	102424
JHU_LM2_23997_83	IGLV3-16	A0A075B6K0	1	0.087	70388.5
JHU_LM2_26722_84	IGLV3-16	A0A075B6K0	1	0.087	41616
JHU_LM2_27618_66	IGLV3-16	A0A075B6K0	2	0.183	151334
JHU_LM2_28130_67	IGLV3-16	A0A075B6K0	1	0.087	52298.4
JHU_LM2_29809_94	IGLV3-16	A0A075B6K0	1	0.087	36176.8
JHU_LM2_30630_97	IGLV3-16	A0A075B6K0	2	0.183	51963.6
JHU_LM2_31033_107	IGLV3-16	A0A075B6K0	1	0.087	36213.6
JHU_LM2_31495_64	IGLV3-16	A0A075B6K0	1	0.087	43987.6
JHU_LM2_31614_100	IGLV3-16	A0A075B6K0	1	0.087	38463.9
JHU_LM2_31646_71	IGLV3-16	A0A075B6K0	1	0.087	41197.7
JHU_LM2_S5048_4	IGLV3-16	A0A075B6K0	1	0.087	103719
JHU_LM2_S5206_2	IGLV3-16	A0A075B6K0	1	0.087	112372
JHU_LM2_S6107_3	IGLV3-16	A0A075B6K0	1	0.087	64368.8
JHU_LM2_Se7055_8	IGLV3-16	A0A075B6K0	1	0.087	330450
JHU_LM2_Se7340_10	IGLV3-16	A0A075B6K0	1	0.087	156569
JHU_LM2_Se7536_9	IGLV3-16	A0A075B6K0	2	0.183	247785
JHU_LM2_Se7595_7	IGLV3-16	A0A075B6K0	1	0.087	187986
JHU_LM2_Se8135_6	IGLV3-16	A0A075B6K0	1	0.087	197465
JHU_LM2_Se8561_1	IGLV3-16	A0A075B6K0	2	0.183	158342
JHU_LM2_Se8829_5	IGLV3-16	A0A075B6K0	1	0.087	109164
JHU_LM2_2112_87	IGLV3-12	A0A075B6K2	2	0.209	4228227
JHU_LM2_2195_91	IGLV3-12	A0A075B6K2	2	0.209	24098.1
JHU_LM2_2377_73	IGLV3-12	A0A075B6K2	2	0.209	210327
JHU_LM2_2436_106	IGLV3-12	A0A075B6K2	2	0.209	105418
JHU_LM2_2518_88	IGLV3-12	A0A075B6K2	1	0.139	19600592
JHU_LM2_2952_110	IGLV3-12	A0A075B6K2	1	0.139	1656930
JHU_LM2_3204_108	IGLV3-12	A0A075B6K2	2	0.209	397443
JHU_LM2_3736_109	IGLV3-12	A0A075B6K2	2	0.209	1.69316e+06
JHU_LM2_4210_77	IGLV3-12	A0A075B6K2	1	0.139	3.52453e+06
JHU_LM2_4648_62	IGLV3-12	A0A075B6K2	1	0.139	12246292
JHU_LM2_5051_90	IGLV3-12	A0A075B6K2	2	0.209	2.84613e+06
JHU_LM2_5189_69	IGLV3-12	A0A075B6K2	1	0.139	5976307
JHU_LM2_5624_78	IGLV3-12	A0A075B6K2	1	0.139	8395239
JHU_LM2_6371_104	IGLV3-12	A0A075B6K2	2	0.209	843781
JHU_LM2_6564_74	IGLV3-12	A0A075B6K2	1	0.139	2.55286e+06
JHU_LM2_6594_68	IGLV3-12	A0A075B6K2	1	0.139	6.97099e+06
JHU_LM2_6639_105	IGLV3-12	A0A075B6K2	2	0.209	3.34232e+06
JHU_LM2_6726_96	IGLV3-12	A0A075B6K2	1	0.139	3723392
JHU_LM2_6966_57	IGLV3-12	A0A075B6K2	2	0.209	5718852
JHU_LM2_7326_102	IGLV3-12	A0A075B6K2	2	0.209	2115344
JHU_LM2_7412_63	IGLV3-12	A0A075B6K2	1	0.139	6005024
JHU_LM2_7449_99	IGLV3-12	A0A075B6K2	2	0.209	4217570
JHU_LM2_7481_95_2	IGLV3-12	A0A075B6K2	2	0.209	1.73546e+06
JHU_LM2_7775_92	IGLV3-12	A0A075B6K2	1	0.139	2.44309e+06
JHU_LM2_7842_98	IGLV3-12	A0A075B6K2	2	0.209	1.67833e+06
JHU_LM2_8005_93_2	IGLV3-12	A0A075B6K2	2	0.209	813554
JHU_LM2_8029_65	IGLV3-12	A0A075B6K2	1	0.139	4.79956e+06
JHU_LM2_8158_86	IGLV3-12	A0A075B6K2	1	0.139	1.71581e+06
JHU_LM2_8443_56	IGLV3-12	A0A075B6K2	2	0.209	6526525
JHU_LM2_8526_55	IGLV3-12	A0A075B6K2	2	0.209	1.772e+06
JHU_LM2_8528_54	IGLV3-12	A0A075B6K2	1	0.139	7573497
JHU_LM2_8532_70	IGLV3-12	A0A075B6K2	2	0.209	1.5513e+06
JHU_LM2_8537_53	IGLV3-12	A0A075B6K2	1	0.139	1.53437e+06
JHU_LM2_8544_52	IGLV3-12	A0A075B6K2	1	0.139	1107228
JHU_LM2_8568_51	IGLV3-12	A0A075B6K2	2	0.209	911479
JHU_LM2_8570_59	IGLV3-12	A0A075B6K2	1	0.139	5455951
JHU_LM2_8597_50	IGLV3-12	A0A075B6K2	0	0	-1
JHU_LM2_8601_49	IGLV3-12	A0A075B6K2	1	0.139	2.24575e+06
JHU_LM2_8620_48	IGLV3-12	A0A075B6K2	2	0.209	748050
JHU_LM2_8626_47	IGLV3-12	A0A075B6K2	2	0.209	5645079
JHU_LM2_8627_46	IGLV3-12	A0A075B6K2	2	0.209	1.33248e+06
JHU_LM2_8628_45	IGLV3-12	A0A075B6K2	0	0	-1
JHU_LM2_8638_44	IGLV3-12	A0A075B6K2	2	0.209	600918
JHU_LM2_8641_43	IGLV3-12	A0A075B6K2	1	0.139	1.52164e+06
JHU_LM2_8643_42	IGLV3-12	A0A075B6K2	2	0.209	2407538
JHU_LM2_8646_41	IGLV3-12	A0A075B6K2	1	0.139	4.56013e+06
JHU_LM2_8667_61	IGLV3-12	A0A075B6K2	2	0.209	4.18759e+06
JHU_LM2_8674_40	IGLV3-12	A0A075B6K2	1	0.139	2.63441e+06
JHU_LM2_8688_72	IGLV3-12	A0A075B6K2	2	0.209	1.99895e+06
JHU_LM2_8696_37	IGLV3-12	A0A075B6K2	1	0.139	4048126
JHU_LM2_8722_82	IGLV3-12	A0A075B6K2	2	0.209	3.91347e+06
JHU_LM2_8733_35	IGLV3-12	A0A075B6K2	1	0.139	1.22049e+06
JHU_LM2_8740_36	IGLV3-12	A0A075B6K2	1	0.139	2348454
JHU_LM2_8753_34	IGLV3-12	A0A075B6K2	1	0.139	3.58738e+06
JHU_LM2_8764_29	IGLV3-12	A0A075B6K2	1	0.139	3395112
JHU_LM2_8770_33	IGLV3-12	A0A075B6K2	1	0.139	3.12347e+06
JHU_LM2_8779_101	IGLV3-12	A0A075B6K2	1	0.139	2351320
JHU_LM2_8787_28	IGLV3-12	A0A075B6K2	2	0.209	4849958
JHU_LM2_8790_32	IGLV3-12	A0A075B6K2	2	0.209	1.32561e+06
JHU_LM2_8822_31	IGLV3-12	A0A075B6K2	1	0.139	953869
JHU_LM2_8831_30	IGLV3-12	A0A075B6K2	2	0.209	701734
JHU_LM2_8844_22	IGLV3-12	A0A075B6K2	1	0.139	5.89512e+06
JHU_LM2_8849_21	IGLV3-12	A0A075B6K2	1	0.139	2916188
JHU_LM2_8851_27	IGLV3-12	A0A075B6K2	0	0	-1
JHU_LM2_8862_26	IGLV3-12	A0A075B6K2	2	0.209	1.25889e+06
JHU_LM2_8873_25	IGLV3-12	A0A075B6K2	2	0.209	3.25581e+06
JHU_LM2_8876_24	IGLV3-12	A0A075B6K2	1	0.139	2.2752e+06
JHU_LM2_8879_23	IGLV3-12	A0A075B6K2	2	0.209	6428584
JHU_LM2_8882_17	IGLV3-12	A0A075B6K2	2	0.209	5.87079e+06
JHU_LM2_8891_14	IGLV3-12	A0A075B6K2	2	0.209	1.79254e+06
JHU_LM2_8892_16	IGLV3-12	A0A075B6K2	1	0.139	169828
JHU_LM2_8897_18	IGLV3-12	A0A075B6K2	2	0.209	2.20104e+06
JHU_LM2_8899_19	IGLV3-12	A0A075B6K2	2	0.209	2.00641e+06
JHU_LM2_8901_20	IGLV3-12	A0A075B6K2	1	0.139	2989517
JHU_LM2_8903_15	IGLV3-12	A0A075B6K2	1	0.139	4.06664e+06
JHU_LM2_8915_13	IGLV3-12	A0A075B6K2	2	0.209	965112
JHU_LM2_8920_3	IGLV3-12	A0A075B6K2	1	0.139	6.29262e+06
JHU_LM2_8922_5	IGLV3-12	A0A075B6K2	2	0.209	5.11696e+06
JHU_LM2_8926_7	IGLV3-12	A0A075B6K2	0	0	-1
JHU_LM2_8928_12	IGLV3-12	A0A075B6K2	2	0.209	2.0821e+06
JHU_LM2_8930_10	IGLV3-12	A0A075B6K2	1	0.139	3.71122e+06
JHU_LM2_8931_11	IGLV3-12	A0A075B6K2	2	0.209	2.30021e+06
JHU_LM2_8935_8	IGLV3-12	A0A075B6K2	2	0.209	6347410
JHU_LM2_8936_6	IGLV3-12	A0A075B6K2	2	0.209	525136
JHU_LM2_8937_1	IGLV3-12	A0A075B6K2	1	0.139	3.23147e+06
JHU_LM2_8942_4	IGLV3-12	A0A075B6K2	1	0.139	5455613
JHU_LM2_8947_9	IGLV3-12	A0A075B6K2	2	0.209	411194
JHU_LM2_8950_2	IGLV3-12	A0A075B6K2	1	0.139	8116312
JHU_LM2_10022_85	IGLV3-12	A0A075B6K2	1	0.139	4.0054e+06
JHU_LM2_18029_81	IGLV3-12	A0A075B6K2	2	0.209	4.0691e+06
JHU_LM2_19327_89	IGLV3-12	A0A075B6K2	1	0.139	311855
JHU_LM2_20010_75	IGLV3-12	A0A075B6K2	1	0.139	3080297
JHU_LM2_20329_80	IGLV3-12	A0A075B6K2	1	0.139	4.18786e+06
JHU_LM2_20358_79	IGLV3-12	A0A075B6K2	1	0.139	4.81512e+06
JHU_LM2_22648_60	IGLV3-12	A0A075B6K2	2	0.209	2883370
JHU_LM2_22694_103	IGLV3-12	A0A075B6K2	1	0.139	1910739
JHU_LM2_22700_58	IGLV3-12	A0A075B6K2	1	0.139	8933268
JHU_LM2_22716_76	IGLV3-12	A0A075B6K2	1	0.139	4914348
JHU_LM2_23997_83	IGLV3-12	A0A075B6K2	1	0.139	2093097
JHU_LM2_26722_84	IGLV3-12	A0A075B6K2	2	0.209	1801687
JHU_LM2_27618_66	IGLV3-12	A0A075B6K2	2	0.209	7.88954e+06
JHU_LM2_28130_67	IGLV3-12	A0A075B6K2	1	0.139	10568139
JHU_LM2_29809_94	IGLV3-12	A0A075B6K2	1	0.139	2302237
JHU_LM2_30630_97	IGLV3-12	A0A075B6K2	2	0.209	949820
JHU_LM2_31033_107	IGLV3-12	A0A075B6K2	1	0.139	1.35682e+06
JHU_LM2_31495_64	IGLV3-12	A0A075B6K2	2	0.209	6.31275e+06
JHU_LM2_31614_100	IGLV3-12	A0A075B6K2	2	0.209	2.63077e+06
JHU_LM2_31646_71	IGLV3-12	A0A075B6K2	1	0.139	1.50396e+06
JHU_LM2_S5048_4	IGLV3-12	A0A075B6K2	2	0.209	4.89441e+06
JHU_LM2_S5206_2	IGLV3-12	A0A075B6K2	2	0.209	3.41107e+06
JHU_LM2_S6107_3	IGLV3-12	A0A075B6K2	2	0.209	2.15973e+06
JHU_LM2_Se7055_8	IGLV3-12	A0A075B6K2	2	0.209	389674
JHU_LM2_Se7340_10	IGLV3-12	A0A075B6K2	2	0.209	5.10153e+06
JHU_LM2_Se7536_9	IGLV3-12	A0A075B6K2	2	0.209	488102
JHU_LM2_Se7595_7	IGLV3-12	A0A075B6K2	1	0.139	192838
JHU_LM2_Se8135_6	IGLV3-12	A0A075B6K2	1	0.07	11964623
JHU_LM2_Se8561_1	IGLV3-12	A0A075B6K2	2	0.209	403715
JHU_LM2_Se8829_5	IGLV3-12	A0A075B6K2	1	0.07	5.09993e+06
JHU_LM2_2112_87	IGLV3-10	A0A075B6K4	3	0.261	1476837
JHU_LM2_2195_91	IGLV3-10	A0A075B6K4	3	0.261	1.34098e+06
JHU_LM2_2377_73	IGLV3-10	A0A075B6K4	3	0.261	1.4819e+06
JHU_LM2_2436_106	IGLV3-10	A0A075B6K4	3	0.261	1.56912e+06
JHU_LM2_2518_88	IGLV3-10	A0A075B6K4	3	0.261	1.43797e+06
JHU_LM2_2952_110	IGLV3-10	A0A075B6K4	3	0.261	596307
JHU_LM2_3204_108	IGLV3-10	A0A075B6K4	3	0.261	2.89153e+06
JHU_LM2_3736_109	IGLV3-10	A0A075B6K4	3	0.261	1.10739e+06
JHU_LM2_4210_77	IGLV3-10	A0A075B6K4	3	0.261	443949
JHU_LM2_4648_62	IGLV3-10	A0A075B6K4	3	0.261	3.20492e+06
JHU_LM2_5051_90	IGLV3-10	A0A075B6K4	3	0.261	1.17346e+06
JHU_LM2_5189_69	IGLV3-10	A0A075B6K4	3	0.261	5.29648e+06
JHU_LM2_5624_78	IGLV3-10	A0A075B6K4	3	0.261	2.29832e+06
JHU_LM2_6371_104	IGLV3-10	A0A075B6K4	3	0.261	3.01529e+06
JHU_LM2_6564_74	IGLV3-10	A0A075B6K4	3	0.261	1.05736e+06
JHU_LM2_6594_68	IGLV3-10	A0A075B6K4	2	0.139	1.80212e+06
JHU_LM2_6639_105	IGLV3-10	A0A075B6K4	3	0.261	2.05132e+06
JHU_LM2_6726_96	IGLV3-10	A0A075B6K4	3	0.261	970919
JHU_LM2_6966_57	IGLV3-10	A0A075B6K4	3	0.261	2.9354e+06
JHU_LM2_7326_102	IGLV3-10	A0A075B6K4	3	0.261	1483677
JHU_LM2_7412_63	IGLV3-10	A0A075B6K4	3	0.261	4.03627e+06
JHU_LM2_7449_99	IGLV3-10	A0A075B6K4	3	0.261	1.02439e+06
JHU_LM2_7481_95_2	IGLV3-10	A0A075B6K4	3	0.261	570863
JHU_LM2_7775_92	IGLV3-10	A0A075B6K4	3	0.261	1.3585e+06
JHU_LM2_7842_98	IGLV3-10	A0A075B6K4	3	0.261	1.85181e+06
JHU_LM2_8005_93_2	IGLV3-10	A0A075B6K4	3	0.261	1.51892e+06
JHU_LM2_8029_65	IGLV3-10	A0A075B6K4	3	0.261	2.26797e+06
JHU_LM2_8158_86	IGLV3-10	A0A075B6K4	3	0.261	1.90378e+06
JHU_LM2_8443_56	IGLV3-10	A0A075B6K4	3	0.261	3.87839e+06
JHU_LM2_8526_55	IGLV3-10	A0A075B6K4	3	0.261	1.18078e+06
JHU_LM2_8528_54	IGLV3-10	A0A075B6K4	3	0.261	3.20204e+06
JHU_LM2_8532_70	IGLV3-10	A0A075B6K4	3	0.261	1.90802e+06
JHU_LM2_8537_53	IGLV3-10	A0A075B6K4	3	0.261	785076
JHU_LM2_8544_52	IGLV3-10	A0A075B6K4	3	0.261	494535
JHU_LM2_8568_51	IGLV3-10	A0A075B6K4	3	0.261	1.14992e+06
JHU_LM2_8570_59	IGLV3-10	A0A075B6K4	3	0.261	4.14959e+06
JHU_LM2_8597_50	IGLV3-10	A0A075B6K4	3	0.261	1.03141e+06
JHU_LM2_8601_49	IGLV3-10	A0A075B6K4	3	0.261	1.14239e+06
JHU_LM2_8620_48	IGLV3-10	A0A075B6K4	3	0.261	824435
JHU_LM2_8626_47	IGLV3-10	A0A075B6K4	3	0.261	4.07776e+06
JHU_LM2_8627_46	IGLV3-10	A0A075B6K4	3	0.261	281135
JHU_LM2_8628_45	IGLV3-10	A0A075B6K4	3	0.261	1551786
JHU_LM2_8638_44	IGLV3-10	A0A075B6K4	3	0.261	1.20909e+06
JHU_LM2_8641_43	IGLV3-10	A0A075B6K4	3	0.261	989824
JHU_LM2_8643_42	IGLV3-10	A0A075B6K4	3	0.261	2283855
JHU_LM2_8646_41	IGLV3-10	A0A075B6K4	3	0.261	1.69807e+06
JHU_LM2_8667_61	IGLV3-10	A0A075B6K4	3	0.261	2.88622e+06
JHU_LM2_8674_40	IGLV3-10	A0A075B6K4	3	0.261	1.11852e+06
JHU_LM2_8688_72	IGLV3-10	A0A075B6K4	3	0.261	653511
JHU_LM2_8696_37	IGLV3-10	A0A075B6K4	3	0.261	2.77165e+06
JHU_LM2_8722_82	IGLV3-10	A0A075B6K4	3	0.261	1.83013e+06
JHU_LM2_8733_35	IGLV3-10	A0A075B6K4	3	0.261	994789
JHU_LM2_8740_36	IGLV3-10	A0A075B6K4	3	0.261	768249
JHU_LM2_8753_34	IGLV3-10	A0A075B6K4	3	0.261	1.37197e+06
JHU_LM2_8764_29	IGLV3-10	A0A075B6K4	3	0.261	1.74001e+06
JHU_LM2_8770_33	IGLV3-10	A0A075B6K4	3	0.261	615547
JHU_LM2_8779_101	IGLV3-10	A0A075B6K4	3	0.261	1.1796e+06
JHU_LM2_8787_28	IGLV3-10	A0A075B6K4	3	0.261	2.63711e+06
JHU_LM2_8790_32	IGLV3-10	A0A075B6K4	3	0.261	1.04264e+06
JHU_LM2_8822_31	IGLV3-10	A0A075B6K4	3	0.261	836710
JHU_LM2_8831_30	IGLV3-10	A0A075B6K4	3	0.261	731516
JHU_LM2_8844_22	IGLV3-10	A0A075B6K4	3	0.261	1.51174e+06
JHU_LM2_8849_21	IGLV3-10	A0A075B6K4	3	0.261	501411
JHU_LM2_8851_27	IGLV3-10	A0A075B6K4	3	0.261	1.16348e+06
JHU_LM2_8862_26	IGLV3-10	A0A075B6K4	3	0.261	1.62099e+06
JHU_LM2_8873_25	IGLV3-10	A0A075B6K4	3	0.261	1.49721e+06
JHU_LM2_8876_24	IGLV3-10	A0A075B6K4	3	0.261	1584255
JHU_LM2_8879_23	IGLV3-10	A0A075B6K4	3	0.261	2.06374e+06
JHU_LM2_8882_17	IGLV3-10	A0A075B6K4	3	0.261	2.78834e+06
JHU_LM2_8891_14	IGLV3-10	A0A075B6K4	3	0.261	957594
JHU_LM2_8892_16	IGLV3-10	A0A075B6K4	3	0.261	1.15402e+06
JHU_LM2_8897_18	IGLV3-10	A0A075B6K4	3	0.261	680803
JHU_LM2_8899_19	IGLV3-10	A0A075B6K4	3	0.261	1616282
JHU_LM2_8901_20	IGLV3-10	A0A075B6K4	3	0.261	688113
JHU_LM2_8903_15	IGLV3-10	A0A075B6K4	3	0.261	1599270
JHU_LM2_8915_13	IGLV3-10	A0A075B6K4	3	0.261	2.03189e+06
JHU_LM2_8920_3	IGLV3-10	A0A075B6K4	3	0.261	3004568
JHU_LM2_8922_5	IGLV3-10	A0A075B6K4	3	0.261	1.6898e+06
JHU_LM2_8926_7	IGLV3-10	A0A075B6K4	3	0.261	3.30417e+06
JHU_LM2_8928_12	IGLV3-10	A0A075B6K4	3	0.261	1.8456e+06
JHU_LM2_8930_10	IGLV3-10	A0A075B6K4	3	0.261	3.05197e+06
JHU_LM2_8931_11	IGLV3-10	A0A075B6K4	3	0.261	1.98437e+06
JHU_LM2_8935_8	IGLV3-10	A0A075B6K4	3	0.261	5031009
JHU_LM2_8936_6	IGLV3-10	A0A075B6K4	3	0.261	1.89275e+06
JHU_LM2_8937_1	IGLV3-10	A0A075B6K4	3	0.261	3368230
JHU_LM2_8942_4	IGLV3-10	A0A075B6K4	3	0.261	3.36511e+06
JHU_LM2_8947_9	IGLV3-10	A0A075B6K4	3	0.261	1.37891e+06
JHU_LM2_8950_2	IGLV3-10	A0A075B6K4	3	0.261	3.52559e+06
JHU_LM2_10022_85	IGLV3-10	A0A075B6K4	3	0.261	1.36662e+06
JHU_LM2_18029_81	IGLV3-10	A0A075B6K4	3	0.261	2.27659e+06
JHU_LM2_19327_89	IGLV3-10	A0A075B6K4	3	0.261	2.53936e+06
JHU_LM2_20010_75	IGLV3-10	A0A075B6K4	3	0.261	4925576
JHU_LM2_20329_80	IGLV3-10	A0A075B6K4	3	0.261	3.91577e+06
JHU_LM2_20358_79	IGLV3-10	A0A075B6K4	3	0.261	3.05724e+06
JHU_LM2_22648_60	IGLV3-10	A0A075B6K4	3	0.261	3.58792e+06
JHU_LM2_22694_103	IGLV3-10	A0A075B6K4	3	0.261	834228
JHU_LM2_22700_58	IGLV3-10	A0A075B6K4	3	0.261	3479160
JHU_LM2_22716_76	IGLV3-10	A0A075B6K4	3	0.261	3.09865e+06
JHU_LM2_23997_83	IGLV3-10	A0A075B6K4	3	0.261	2.10425e+06
JHU_LM2_26722_84	IGLV3-10	A0A075B6K4	3	0.261	1303764
JHU_LM2_27618_66	IGLV3-10	A0A075B6K4	3	0.261	6.50875e+06
JHU_LM2_28130_67	IGLV3-10	A0A075B6K4	3	0.261	2078856
JHU_LM2_29809_94	IGLV3-10	A0A075B6K4	3	0.261	1.16086e+06
JHU_LM2_30630_97	IGLV3-10	A0A075B6K4	3	0.261	693399
JHU_LM2_31033_107	IGLV3-10	A0A075B6K4	3	0.261	807109
JHU_LM2_31495_64	IGLV3-10	A0A075B6K4	3	0.261	3746944
JHU_LM2_31614_100	IGLV3-10	A0A075B6K4	3	0.261	1.50549e+06
JHU_LM2_31646_71	IGLV3-10	A0A075B6K4	3	0.261	1.31867e+06
JHU_LM2_S5048_4	IGLV3-10	A0A075B6K4	3	0.261	4059506
JHU_LM2_S5206_2	IGLV3-10	A0A075B6K4	3	0.261	3.60922e+06
JHU_LM2_S6107_3	IGLV3-10	A0A075B6K4	3	0.261	4.21279e+06
JHU_LM2_Se7055_8	IGLV3-10	A0A075B6K4	3	0.261	1761999
JHU_LM2_Se7340_10	IGLV3-10	A0A075B6K4	3	0.261	4.0675e+06
JHU_LM2_Se7536_9	IGLV3-10	A0A075B6K4	3	0.261	4.69763e+06
JHU_LM2_Se7595_7	IGLV3-10	A0A075B6K4	3	0.261	3086742
JHU_LM2_Se8135_6	IGLV3-10	A0A075B6K4	3	0.261	4.14454e+06
JHU_LM2_Se8561_1	IGLV3-10	A0A075B6K4	3	0.261	3.81399e+06
JHU_LM2_Se8829_5	IGLV3-10	A0A075B6K4	2	0.139	4314882
JHU_LM2_2112_87	IGLV3-9	A0A075B6K5	5	0.496	7.19515e+06
JHU_LM2_2195_91	IGLV3-9	A0A075B6K5	5	0.496	5.00224e+06
JHU_LM2_2377_73	IGLV3-9	A0A075B6K5	5	0.496	6721055
JHU_LM2_2436_106	IGLV3-9	A0A075B6K5	5	0.496	3.22551e+06
JHU_LM2_2518_88	IGLV3-9	A0A075B6K5	5	0.496	5.75573e+06
JHU_LM2_2952_110	IGLV3-9	A0A075B6K5	5	0.496	4.22069e+06
JHU_LM2_3204_108	IGLV3-9	A0A075B6K5	5	0.496	7553069
JHU_LM2_3736_109	IGLV3-9	A0A075B6K5	5	0.496	3.66185e+06
JHU_LM2_4210_77	IGLV3-9	A0A075B6K5	5	0.496	4.75172e+06
JHU_LM2_4648_62	IGLV3-9	A0A075B6K5	5	0.496	15343082
JHU_LM2_5051_90	IGLV3-9	A0A075B6K5	5	0.496	5.10887e+06
JHU_LM2_5189_69	IGLV3-9	A0A075B6K5	5	0.496	9703639
JHU_LM2_5624_78	IGLV3-9	A0A075B6K5	5	0.496	10236215
JHU_LM2_6371_104	IGLV3-9	A0A075B6K5	5	0.496	8584121
JHU_LM2_6564_74	IGLV3-9	A0A075B6K5	5	0.496	3.43735e+06
JHU_LM2_6594_68	IGLV3-9	A0A075B6K5	5	0.496	10875767
JHU_LM2_6639_105	IGLV3-9	A0A075B6K5	5	0.496	4.89661e+06
JHU_LM2_6726_96	IGLV3-9	A0A075B6K5	5	0.496	6.98778e+06
JHU_LM2_6966_57	IGLV3-9	A0A075B6K5	5	0.496	9378299
JHU_LM2_7326_102	IGLV3-9	A0A075B6K5	5	0.496	4.54977e+06
JHU_LM2_7412_63	IGLV3-9	A0A075B6K5	5	0.496	10937124
JHU_LM2_7449_99	IGLV3-9	A0A075B6K5	5	0.496	5.31197e+06
JHU_LM2_7481_95_2	IGLV3-9	A0A075B6K5	5	0.496	3.743e+06
JHU_LM2_7775_92	IGLV3-9	A0A075B6K5	5	0.496	5420157
JHU_LM2_7842_98	IGLV3-9	A0A075B6K5	5	0.496	4.22186e+06
JHU_LM2_8005_93_2	IGLV3-9	A0A075B6K5	5	0.496	6263651
JHU_LM2_8029_65	IGLV3-9	A0A075B6K5	5	0.496	7.09195e+06
JHU_LM2_8158_86	IGLV3-9	A0A075B6K5	5	0.496	3508863
JHU_LM2_8443_56	IGLV3-9	A0A075B6K5	5	0.496	10185948
JHU_LM2_8526_55	IGLV3-9	A0A075B6K5	5	0.496	4287616
JHU_LM2_8528_54	IGLV3-9	A0A075B6K5	5	0.496	7.67686e+06
JHU_LM2_8532_70	IGLV3-9	A0A075B6K5	5	0.496	3.92887e+06
JHU_LM2_8537_53	IGLV3-9	A0A075B6K5	5	0.496	5.10954e+06
JHU_LM2_8544_52	IGLV3-9	A0A075B6K5	5	0.496	1.75809e+06
JHU_LM2_8568_51	IGLV3-9	A0A075B6K5	5	0.496	4305966
JHU_LM2_8570_59	IGLV3-9	A0A075B6K5	5	0.496	7.00012e+06
JHU_LM2_8597_50	IGLV3-9	A0A075B6K5	5	0.496	3.04841e+06
JHU_LM2_8601_49	IGLV3-9	A0A075B6K5	5	0.496	5.59969e+06
JHU_LM2_8620_48	IGLV3-9	A0A075B6K5	5	0.496	2.29546e+06
JHU_LM2_8626_47	IGLV3-9	A0A075B6K5	5	0.496	11245641
JHU_LM2_8627_46	IGLV3-9	A0A075B6K5	5	0.496	3.19193e+06
JHU_LM2_8628_45	IGLV3-9	A0A075B6K5	5	0.496	4.49924e+06
JHU_LM2_8638_44	IGLV3-9	A0A075B6K5	5	0.496	5.18197e+06
JHU_LM2_8641_43	IGLV3-9	A0A075B6K5	5	0.496	3.30887e+06
JHU_LM2_8643_42	IGLV3-9	A0A075B6K5	5	0.496	6.95836e+06
JHU_LM2_8646_41	IGLV3-9	A0A075B6K5	5	0.496	9189683
JHU_LM2_8667_61	IGLV3-9	A0A075B6K5	5	0.496	6420730
JHU_LM2_8674_40	IGLV3-9	A0A075B6K5	5	0.496	13099047
JHU_LM2_8688_72	IGLV3-9	A0A075B6K5	5	0.496	3.03971e+06
JHU_LM2_8696_37	IGLV3-9	A0A075B6K5	5	0.496	9347528
JHU_LM2_8722_82	IGLV3-9	A0A075B6K5	5	0.496	8428705
JHU_LM2_8733_35	IGLV3-9	A0A075B6K5	5	0.496	2613296
JHU_LM2_8740_36	IGLV3-9	A0A075B6K5	5	0.496	5534863
JHU_LM2_8753_34	IGLV3-9	A0A075B6K5	5	0.496	5409432
JHU_LM2_8764_29	IGLV3-9	A0A075B6K5	5	0.496	4652467
JHU_LM2_8770_33	IGLV3-9	A0A075B6K5	5	0.496	4338816
JHU_LM2_8779_101	IGLV3-9	A0A075B6K5	5	0.496	6135988
JHU_LM2_8787_28	IGLV3-9	A0A075B6K5	5	0.496	11234472
JHU_LM2_8790_32	IGLV3-9	A0A075B6K5	5	0.496	3.81405e+06
JHU_LM2_8822_31	IGLV3-9	A0A075B6K5	5	0.496	3.24743e+06
JHU_LM2_8831_30	IGLV3-9	A0A075B6K5	5	0.496	5.86743e+06
JHU_LM2_8844_22	IGLV3-9	A0A075B6K5	5	0.496	11233105
JHU_LM2_8849_21	IGLV3-9	A0A075B6K5	5	0.496	3.68537e+06
JHU_LM2_8851_27	IGLV3-9	A0A075B6K5	5	0.496	7090073
JHU_LM2_8862_26	IGLV3-9	A0A075B6K5	5	0.496	3062710
JHU_LM2_8873_25	IGLV3-9	A0A075B6K5	5	0.496	5775121
JHU_LM2_8876_24	IGLV3-9	A0A075B6K5	5	0.496	3.91543e+06
JHU_LM2_8879_23	IGLV3-9	A0A075B6K5	5	0.496	12164029
JHU_LM2_8882_17	IGLV3-9	A0A075B6K5	5	0.496	11255200
JHU_LM2_8891_14	IGLV3-9	A0A075B6K5	5	0.496	4098025
JHU_LM2_8892_16	IGLV3-9	A0A075B6K5	5	0.496	3.81068e+06
JHU_LM2_8897_18	IGLV3-9	A0A075B6K5	5	0.496	4611357
JHU_LM2_8899_19	IGLV3-9	A0A075B6K5	5	0.496	5092961
JHU_LM2_8901_20	IGLV3-9	A0A075B6K5	5	0.496	4.32897e+06
JHU_LM2_8903_15	IGLV3-9	A0A075B6K5	5	0.496	8508204
JHU_LM2_8915_13	IGLV3-9	A0A075B6K5	5	0.496	6837544
JHU_LM2_8920_3	IGLV3-9	A0A075B6K5	5	0.496	7.41746e+06
JHU_LM2_8922_5	IGLV3-9	A0A075B6K5	5	0.496	9333476
JHU_LM2_8926_7	IGLV3-9	A0A075B6K5	5	0.496	6.95291e+06
JHU_LM2_8928_12	IGLV3-9	A0A075B6K5	5	0.496	5.7795e+06
JHU_LM2_8930_10	IGLV3-9	A0A075B6K5	5	0.496	7.44042e+06
JHU_LM2_8931_11	IGLV3-9	A0A075B6K5	5	0.496	7175460
JHU_LM2_8935_8	IGLV3-9	A0A075B6K5	5	0.496	14322222
JHU_LM2_8936_6	IGLV3-9	A0A075B6K5	5	0.496	4601410
JHU_LM2_8937_1	IGLV3-9	A0A075B6K5	5	0.496	5545012
JHU_LM2_8942_4	IGLV3-9	A0A075B6K5	5	0.496	8.03368e+06
JHU_LM2_8947_9	IGLV3-9	A0A075B6K5	5	0.496	10026139
JHU_LM2_8950_2	IGLV3-9	A0A075B6K5	5	0.496	12203955
JHU_LM2_10022_85	IGLV3-9	A0A075B6K5	5	0.496	6316519
JHU_LM2_18029_81	IGLV3-9	A0A075B6K5	5	0.496	9449234
JHU_LM2_19327_89	IGLV3-9	A0A075B6K5	5	0.496	5.31951e+06
JHU_LM2_20010_75	IGLV3-9	A0A075B6K5	5	0.496	6.01344e+06
JHU_LM2_20329_80	IGLV3-9	A0A075B6K5	5	0.496	6629534
JHU_LM2_20358_79	IGLV3-9	A0A075B6K5	5	0.496	4.21483e+06
JHU_LM2_22648_60	IGLV3-9	A0A075B6K5	5	0.496	7.40353e+06
JHU_LM2_22694_103	IGLV3-9	A0A075B6K5	5	0.496	3.85615e+06
JHU_LM2_22700_58	IGLV3-9	A0A075B6K5	5	0.496	11954945
JHU_LM2_22716_76	IGLV3-9	A0A075B6K5	5	0.496	7385422
JHU_LM2_23997_83	IGLV3-9	A0A075B6K5	5	0.496	4.51531e+06
JHU_LM2_26722_84	IGLV3-9	A0A075B6K5	5	0.496	5.67779e+06
JHU_LM2_27618_66	IGLV3-9	A0A075B6K5	5	0.496	20496836
JHU_LM2_28130_67	IGLV3-9	A0A075B6K5	5	0.496	11732872
JHU_LM2_29809_94	IGLV3-9	A0A075B6K5	5	0.496	4.36022e+06
JHU_LM2_30630_97	IGLV3-9	A0A075B6K5	5	0.496	2373699
JHU_LM2_31033_107	IGLV3-9	A0A075B6K5	5	0.496	1.83915e+06
JHU_LM2_31495_64	IGLV3-9	A0A075B6K5	5	0.496	14838223
JHU_LM2_31614_100	IGLV3-9	A0A075B6K5	5	0.496	7.67369e+06
JHU_LM2_31646_71	IGLV3-9	A0A075B6K5	5	0.496	2.00855e+06
JHU_LM2_S5048_4	IGLV3-9	A0A075B6K5	5	0.496	16221699
JHU_LM2_S5206_2	IGLV3-9	A0A075B6K5	5	0.496	11809754
JHU_LM2_S6107_3	IGLV3-9	A0A075B6K5	5	0.496	17280834
JHU_LM2_Se7055_8	IGLV3-9	A0A075B6K5	5	0.496	22257746
JHU_LM2_Se7340_10	IGLV3-9	A0A075B6K5	5	0.496	22563146
JHU_LM2_Se7536_9	IGLV3-9	A0A075B6K5	5	0.496	20575516
JHU_LM2_Se7595_7	IGLV3-9	A0A075B6K5	5	0.496	11542754
JHU_LM2_Se8135_6	IGLV3-9	A0A075B6K5	5	0.496	24838596
JHU_LM2_Se8561_1	IGLV3-9	A0A075B6K5	5	0.496	16568722
JHU_LM2_Se8829_5	IGLV3-9	A0A075B6K5	5	0.496	23456310
JHU_LM2_2112_87	IGKV2-28;IGKV2D-28	A0A075B6P5;P01615	4		10916582
JHU_LM2_2195_91	IGKV2-28;IGKV2D-28	A0A075B6P5;P01615	4		11643228
JHU_LM2_2377_73	IGKV2-28;IGKV2D-28	A0A075B6P5;P01615	4		5549966
JHU_LM2_2436_106	IGKV2-28;IGKV2D-28	A0A075B6P5;P01615	4		5.13176e+06
JHU_LM2_2518_88	IGKV2-28;IGKV2D-28	A0A075B6P5;P01615	4		4.81402e+06
JHU_LM2_2952_110	IGKV2-28;IGKV2D-28	A0A075B6P5;P01615	4		4181781
JHU_LM2_3204_108	IGKV2-28;IGKV2D-28	A0A075B6P5;P01615	4		7.53586e+06
JHU_LM2_3736_109	IGKV2-28;IGKV2D-28	A0A075B6P5;P01615	4		4447788
JHU_LM2_4210_77	IGKV2-28;IGKV2D-28	A0A075B6P5;P01615	4		13706213
JHU_LM2_4648_62	IGKV2-28;IGKV2D-28	A0A075B6P5;P01615	4		21043106
JHU_LM2_5051_90	IGKV2-28;IGKV2D-28	A0A075B6P5;P01615	4		6369040
JHU_LM2_5189_69	IGKV2-28;IGKV2D-28	A0A075B6P5;P01615	4		13928893
JHU_LM2_5624_78	IGKV2-28;IGKV2D-28	A0A075B6P5;P01615	4		23995148
JHU_LM2_6371_104	IGKV2-28;IGKV2D-28	A0A075B6P5;P01615	4		4.30038e+06
JHU_LM2_6564_74	IGKV2-28;IGKV2D-28	A0A075B6P5;P01615	4		5.16827e+06
JHU_LM2_6594_68	IGKV2-28;IGKV2D-28	A0A075B6P5;P01615	4		22224018
JHU_LM2_6639_105	IGKV2-28;IGKV2D-28	A0A075B6P5;P01615	4		3.9857e+06
JHU_LM2_6726_96	IGKV2-28;IGKV2D-28	A0A075B6P5;P01615	4		4.33963e+06
JHU_LM2_6966_57	IGKV2-28;IGKV2D-28	A0A075B6P5;P01615	4		12714749
JHU_LM2_7326_102	IGKV2-28;IGKV2D-28	A0A075B6P5;P01615	4		3.54105e+06
JHU_LM2_7412_63	IGKV2-28;IGKV2D-28	A0A075B6P5;P01615	4		19010078
JHU_LM2_7449_99	IGKV2-28;IGKV2D-28	A0A075B6P5;P01615	4		4845698
JHU_LM2_7481_95_2	IGKV2-28;IGKV2D-28	A0A075B6P5;P01615	4		4.52135e+06
JHU_LM2_7775_92	IGKV2-28;IGKV2D-28	A0A075B6P5;P01615	4		6488377
JHU_LM2_7842_98	IGKV2-28;IGKV2D-28	A0A075B6P5;P01615	4		4831567
JHU_LM2_8005_93_2	IGKV2-28;IGKV2D-28	A0A075B6P5;P01615	4		9583532
JHU_LM2_8029_65	IGKV2-28;IGKV2D-28	A0A075B6P5;P01615	4		8559989
JHU_LM2_8158_86	IGKV2-28;IGKV2D-28	A0A075B6P5;P01615	4		11331907
JHU_LM2_8443_56	IGKV2-28;IGKV2D-28	A0A075B6P5;P01615	4		19840398
JHU_LM2_8526_55	IGKV2-28;IGKV2D-28	A0A075B6P5;P01615	4		8523094
JHU_LM2_8528_54	IGKV2-28;IGKV2D-28	A0A075B6P5;P01615	4		18089012
JHU_LM2_8532_70	IGKV2-28;IGKV2D-28	A0A075B6P5;P01615	4		3.73597e+06
JHU_LM2_8537_53	IGKV2-28;IGKV2D-28	A0A075B6P5;P01615	4		6564202
JHU_LM2_8544_52	IGKV2-28;IGKV2D-28	A0A075B6P5;P01615	4		9333374
JHU_LM2_8568_51	IGKV2-28;IGKV2D-28	A0A075B6P5;P01615	4		3.90542e+06
JHU_LM2_8570_59	IGKV2-28;IGKV2D-28	A0A075B6P5;P01615	5		21584974
JHU_LM2_8597_50	IGKV2-28;IGKV2D-28	A0A075B6P5;P01615	4		4.16638e+06
JHU_LM2_8601_49	IGKV2-28;IGKV2D-28	A0A075B6P5;P01615	4		5789134
JHU_LM2_8620_48	IGKV2-28;IGKV2D-28	A0A075B6P5;P01615	4		3.24766e+06
JHU_LM2_8626_47	IGKV2-28;IGKV2D-28	A0A075B6P5;P01615	4		12987907
JHU_LM2_8627_46	IGKV2-28;IGKV2D-28	A0A075B6P5;P01615	4		4.72463e+06
JHU_LM2_8628_45	IGKV2-28;IGKV2D-28	A0A075B6P5;P01615	4		3.03302e+06
JHU_LM2_8638_44	IGKV2-28;IGKV2D-28	A0A075B6P5;P01615	4		6737849
JHU_LM2_8641_43	IGKV2-28;IGKV2D-28	A0A075B6P5;P01615	4		3.68928e+06
JHU_LM2_8643_42	IGKV2-28;IGKV2D-28	A0A075B6P5;P01615	5		8039355
JHU_LM2_8646_41	IGKV2-28;IGKV2D-28	A0A075B6P5;P01615	4		10508675
JHU_LM2_8667_61	IGKV2-28;IGKV2D-28	A0A075B6P5;P01615	4		16964236
JHU_LM2_8674_40	IGKV2-28;IGKV2D-28	A0A075B6P5;P01615	5		13099414
JHU_LM2_8688_72	IGKV2-28;IGKV2D-28	A0A075B6P5;P01615	5		5068361
JHU_LM2_8696_37	IGKV2-28;IGKV2D-28	A0A075B6P5;P01615	4		5.63741e+06
JHU_LM2_8722_82	IGKV2-28;IGKV2D-28	A0A075B6P5;P01615	4		8257579
JHU_LM2_8733_35	IGKV2-28;IGKV2D-28	A0A075B6P5;P01615	4		8612764
JHU_LM2_8740_36	IGKV2-28;IGKV2D-28	A0A075B6P5;P01615	4		5.80887e+06
JHU_LM2_8753_34	IGKV2-28;IGKV2D-28	A0A075B6P5;P01615	5		9202717
JHU_LM2_8764_29	IGKV2-28;IGKV2D-28	A0A075B6P5;P01615	4		8771857
JHU_LM2_8770_33	IGKV2-28;IGKV2D-28	A0A075B6P5;P01615	4		13834689
JHU_LM2_8779_101	IGKV2-28;IGKV2D-28	A0A075B6P5;P01615	4		4139986
JHU_LM2_8787_28	IGKV2-28;IGKV2D-28	A0A075B6P5;P01615	4		12037548
JHU_LM2_8790_32	IGKV2-28;IGKV2D-28	A0A075B6P5;P01615	4		10589293
JHU_LM2_8822_31	IGKV2-28;IGKV2D-28	A0A075B6P5;P01615	4		4415526
JHU_LM2_8831_30	IGKV2-28;IGKV2D-28	A0A075B6P5;P01615	4		11005907
JHU_LM2_8844_22	IGKV2-28;IGKV2D-28	A0A075B6P5;P01615	4		8788599
JHU_LM2_8849_21	IGKV2-28;IGKV2D-28	A0A075B6P5;P01615	4		8.37104e+06
JHU_LM2_8851_27	IGKV2-28;IGKV2D-28	A0A075B6P5;P01615	4		10642566
JHU_LM2_8862_26	IGKV2-28;IGKV2D-28	A0A075B6P5;P01615	4		9133482
JHU_LM2_8873_25	IGKV2-28;IGKV2D-28	A0A075B6P5;P01615	4		9705450
JHU_LM2_8876_24	IGKV2-28;IGKV2D-28	A0A075B6P5;P01615	4		6707766
JHU_LM2_8879_23	IGKV2-28;IGKV2D-28	A0A075B6P5;P01615	5		8647162
JHU_LM2_8882_17	IGKV2-28;IGKV2D-28	A0A075B6P5;P01615	4		8.35679e+06
JHU_LM2_8891_14	IGKV2-28;IGKV2D-28	A0A075B6P5;P01615	5		12570568
JHU_LM2_8892_16	IGKV2-28;IGKV2D-28	A0A075B6P5;P01615	4		10265541
JHU_LM2_8897_18	IGKV2-28;IGKV2D-28	A0A075B6P5;P01615	4		4138297
JHU_LM2_8899_19	IGKV2-28;IGKV2D-28	A0A075B6P5;P01615	4		4475182
JHU_LM2_8901_20	IGKV2-28;IGKV2D-28	A0A075B6P5;P01615	4		7606196
JHU_LM2_8903_15	IGKV2-28;IGKV2D-28	A0A075B6P5;P01615	4		9322171
JHU_LM2_8915_13	IGKV2-28;IGKV2D-28	A0A075B6P5;P01615	4		22406326
JHU_LM2_8920_3	IGKV2-28;IGKV2D-28	A0A075B6P5;P01615	5		17049706
JHU_LM2_8922_5	IGKV2-28;IGKV2D-28	A0A075B6P5;P01615	4		6.84184e+06
JHU_LM2_8926_7	IGKV2-28;IGKV2D-28	A0A075B6P5;P01615	5		8745427
JHU_LM2_8928_12	IGKV2-28;IGKV2D-28	A0A075B6P5;P01615	4		12432939
JHU_LM2_8930_10	IGKV2-28;IGKV2D-28	A0A075B6P5;P01615	4		13286073
JHU_LM2_8931_11	IGKV2-28;IGKV2D-28	A0A075B6P5;P01615	4		8.11865e+06
JHU_LM2_8935_8	IGKV2-28;IGKV2D-28	A0A075B6P5;P01615	4		26018806
JHU_LM2_8936_6	IGKV2-28;IGKV2D-28	A0A075B6P5;P01615	4		8345911
JHU_LM2_8937_1	IGKV2-28;IGKV2D-28	A0A075B6P5;P01615	4		24975942
JHU_LM2_8942_4	IGKV2-28;IGKV2D-28	A0A075B6P5;P01615	4		9154175
JHU_LM2_8947_9	IGKV2-28;IGKV2D-28	A0A075B6P5;P01615	5		18332878
JHU_LM2_8950_2	IGKV2-28;IGKV2D-28	A0A075B6P5;P01615	4		14065658
JHU_LM2_10022_85	IGKV2-28;IGKV2D-28	A0A075B6P5;P01615	4		11796470
JHU_LM2_18029_81	IGKV2-28;IGKV2D-28	A0A075B6P5;P01615	4		8.08685e+06
JHU_LM2_19327_89	IGKV2-28;IGKV2D-28	A0A075B6P5;P01615	4		7.6117e+06
JHU_LM2_20010_75	IGKV2-28;IGKV2D-28	A0A075B6P5;P01615	4		10799077
JHU_LM2_20329_80	IGKV2-28;IGKV2D-28	A0A075B6P5;P01615	4		15027702
JHU_LM2_20358_79	IGKV2-28;IGKV2D-28	A0A075B6P5;P01615	4		14933474
JHU_LM2_22648_60	IGKV2-28;IGKV2D-28	A0A075B6P5;P01615	4		20758642
JHU_LM2_22694_103	IGKV2-28;IGKV2D-28	A0A075B6P5;P01615	4		4.53459e+06
JHU_LM2_22700_58	IGKV2-28;IGKV2D-28	A0A075B6P5;P01615	4		14884871
JHU_LM2_22716_76	IGKV2-28;IGKV2D-28	A0A075B6P5;P01615	5		10383573
JHU_LM2_23997_83	IGKV2-28;IGKV2D-28	A0A075B6P5;P01615	4		4.73318e+06
JHU_LM2_26722_84	IGKV2-28;IGKV2D-28	A0A075B6P5;P01615	5		13595831
JHU_LM2_27618_66	IGKV2-28;IGKV2D-28	A0A075B6P5;P01615	4		15614147
JHU_LM2_28130_67	IGKV2-28;IGKV2D-28	A0A075B6P5;P01615	4		14170704
JHU_LM2_29809_94	IGKV2-28;IGKV2D-28	A0A075B6P5;P01615	4		1.77994e+06
JHU_LM2_30630_97	IGKV2-28;IGKV2D-28	A0A075B6P5;P01615	4		3.72451e+06
JHU_LM2_31033_107	IGKV2-28;IGKV2D-28	A0A075B6P5;P01615	4		6.03303e+06
JHU_LM2_31495_64	IGKV2-28;IGKV2D-28	A0A075B6P5;P01615	4		22799688
JHU_LM2_31614_100	IGKV2-28;IGKV2D-28	A0A075B6P5;P01615	4		3.68971e+06
JHU_LM2_31646_71	IGKV2-28;IGKV2D-28	A0A075B6P5;P01615	4		3.84964e+06
JHU_LM2_S5048_4	IGKV2-28;IGKV2D-28	A0A075B6P5;P01615	4		12953681
JHU_LM2_S5206_2	IGKV2-28;IGKV2D-28	A0A075B6P5;P01615	4		9782022
JHU_LM2_S6107_3	IGKV2-28;IGKV2D-28	A0A075B6P5;P01615	4		20080958
JHU_LM2_Se7055_8	IGKV2-28;IGKV2D-28	A0A075B6P5;P01615	4		8803106
JHU_LM2_Se7340_10	IGKV2-28;IGKV2D-28	A0A075B6P5;P01615	4		11996109
JHU_LM2_Se7536_9	IGKV2-28;IGKV2D-28	A0A075B6P5;P01615	5		21214176
JHU_LM2_Se7595_7	IGKV2-28;IGKV2D-28	A0A075B6P5;P01615	4		12941886
JHU_LM2_Se8135_6	IGKV2-28;IGKV2D-28	A0A075B6P5;P01615	4		9796093
JHU_LM2_Se8561_1	IGKV2-28;IGKV2D-28	A0A075B6P5;P01615	4		8034270
JHU_LM2_Se8829_5	IGKV2-28;IGKV2D-28	A0A075B6P5;P01615	4		19389940
JHU_LM2_2112_87	IGHV3-64	A0A075B6Q5	3	0.347	1.0166e+06
JHU_LM2_2195_91	IGHV3-64	A0A075B6Q5	3	0.347	1.25307e+06
JHU_LM2_2377_73	IGHV3-64	A0A075B6Q5	3	0.347	396512
JHU_LM2_2436_106	IGHV3-64	A0A075B6Q5	3	0.347	297316
JHU_LM2_2518_88	IGHV3-64	A0A075B6Q5	3	0.347	784900
JHU_LM2_2952_110	IGHV3-64	A0A075B6Q5	3	0.347	405352
JHU_LM2_3204_108	IGHV3-64	A0A075B6Q5	3	0.347	506801
JHU_LM2_3736_109	IGHV3-64	A0A075B6Q5	3	0.347	365299
JHU_LM2_4210_77	IGHV3-64	A0A075B6Q5	3	0.347	1.74261e+06
JHU_LM2_4648_62	IGHV3-64	A0A075B6Q5	3	0.347	2110287
JHU_LM2_5051_90	IGHV3-64	A0A075B6Q5	3	0.347	605291
JHU_LM2_5189_69	IGHV3-64	A0A075B6Q5	3	0.347	1.53724e+06
JHU_LM2_5624_78	IGHV3-64	A0A075B6Q5	3	0.347	1.2577e+06
JHU_LM2_6371_104	IGHV3-64	A0A075B6Q5	3	0.347	288787
JHU_LM2_6564_74	IGHV3-64	A0A075B6Q5	3	0.347	397871
JHU_LM2_6594_68	IGHV3-64	A0A075B6Q5	3	0.347	1.25455e+06
JHU_LM2_6639_105	IGHV3-64	A0A075B6Q5	3	0.347	270731
JHU_LM2_6726_96	IGHV3-64	A0A075B6Q5	3	0.347	702225
JHU_LM2_6966_57	IGHV3-64	A0A075B6Q5	3	0.347	1.10545e+06
JHU_LM2_7326_102	IGHV3-64	A0A075B6Q5	3	0.347	249966
JHU_LM2_7412_63	IGHV3-64	A0A075B6Q5	3	0.347	1.34538e+06
JHU_LM2_7449_99	IGHV3-64	A0A075B6Q5	3	0.347	411650
JHU_LM2_7481_95_2	IGHV3-64	A0A075B6Q5	2	0.186	169601
JHU_LM2_7775_92	IGHV3-64	A0A075B6Q5	3	0.347	638757
JHU_LM2_7842_98	IGHV3-64	A0A075B6Q5	3	0.347	588360
JHU_LM2_8005_93_2	IGHV3-64	A0A075B6Q5	3	0.347	826722
JHU_LM2_8029_65	IGHV3-64	A0A075B6Q5	3	0.347	2.53994e+06
JHU_LM2_8158_86	IGHV3-64	A0A075B6Q5	3	0.347	641455
JHU_LM2_8443_56	IGHV3-64	A0A075B6Q5	3	0.347	1.47844e+06
JHU_LM2_8526_55	IGHV3-64	A0A075B6Q5	3	0.347	493134
JHU_LM2_8528_54	IGHV3-64	A0A075B6Q5	3	0.347	1.50578e+06
JHU_LM2_8532_70	IGHV3-64	A0A075B6Q5	3	0.347	582775
JHU_LM2_8537_53	IGHV3-64	A0A075B6Q5	3	0.347	540153
JHU_LM2_8544_52	IGHV3-64	A0A075B6Q5	3	0.347	517632
JHU_LM2_8568_51	IGHV3-64	A0A075B6Q5	3	0.347	284536
JHU_LM2_8570_59	IGHV3-64	A0A075B6Q5	3	0.347	1.94293e+06
JHU_LM2_8597_50	IGHV3-64	A0A075B6Q5	3	0.347	465202
JHU_LM2_8601_49	IGHV3-64	A0A075B6Q5	3	0.347	452113
JHU_LM2_8620_48	IGHV3-64	A0A075B6Q5	3	0.347	311696
JHU_LM2_8626_47	IGHV3-64	A0A075B6Q5	3	0.347	1.92438e+06
JHU_LM2_8627_46	IGHV3-64	A0A075B6Q5	3	0.347	498243
JHU_LM2_8628_45	IGHV3-64	A0A075B6Q5	3	0.347	317980
JHU_LM2_8638_44	IGHV3-64	A0A075B6Q5	3	0.347	477787
JHU_LM2_8641_43	IGHV3-64	A0A075B6Q5	3	0.347	518742
JHU_LM2_8643_42	IGHV3-64	A0A075B6Q5	3	0.347	523365
JHU_LM2_8646_41	IGHV3-64	A0A075B6Q5	3	0.347	679129
JHU_LM2_8667_61	IGHV3-64	A0A075B6Q5	3	0.347	1.64508e+06
JHU_LM2_8674_40	IGHV3-64	A0A075B6Q5	3	0.347	527287
JHU_LM2_8688_72	IGHV3-64	A0A075B6Q5	3	0.347	340907
JHU_LM2_8696_37	IGHV3-64	A0A075B6Q5	3	0.347	689136
JHU_LM2_8722_82	IGHV3-64	A0A075B6Q5	3	0.347	768039
JHU_LM2_8733_35	IGHV3-64	A0A075B6Q5	3	0.347	521659
JHU_LM2_8740_36	IGHV3-64	A0A075B6Q5	3	0.347	609886
JHU_LM2_8753_34	IGHV3-64	A0A075B6Q5	3	0.347	292006
JHU_LM2_8764_29	IGHV3-64	A0A075B6Q5	3	0.347	1.14378e+06
JHU_LM2_8770_33	IGHV3-64	A0A075B6Q5	3	0.347	1.17639e+06
JHU_LM2_8779_101	IGHV3-64	A0A075B6Q5	3	0.347	283530
JHU_LM2_8787_28	IGHV3-64	A0A075B6Q5	3	0.347	928486
JHU_LM2_8790_32	IGHV3-64	A0A075B6Q5	3	0.347	745128
JHU_LM2_8822_31	IGHV3-64	A0A075B6Q5	3	0.347	573874
JHU_LM2_8831_30	IGHV3-64	A0A075B6Q5	3	0.347	553338
JHU_LM2_8844_22	IGHV3-64	A0A075B6Q5	3	0.347	785027
JHU_LM2_8849_21	IGHV3-64	A0A075B6Q5	3	0.347	385705
JHU_LM2_8851_27	IGHV3-64	A0A075B6Q5	3	0.347	1.03126e+06
JHU_LM2_8862_26	IGHV3-64	A0A075B6Q5	3	0.347	334845
JHU_LM2_8873_25	IGHV3-64	A0A075B6Q5	3	0.347	859869
JHU_LM2_8876_24	IGHV3-64	A0A075B6Q5	3	0.347	685929
JHU_LM2_8879_23	IGHV3-64	A0A075B6Q5	3	0.347	622699
JHU_LM2_8882_17	IGHV3-64	A0A075B6Q5	3	0.347	576944
JHU_LM2_8891_14	IGHV3-64	A0A075B6Q5	3	0.347	407360
JHU_LM2_8892_16	IGHV3-64	A0A075B6Q5	3	0.347	1494068
JHU_LM2_8897_18	IGHV3-64	A0A075B6Q5	3	0.347	353063
JHU_LM2_8899_19	IGHV3-64	A0A075B6Q5	3	0.347	557327
JHU_LM2_8901_20	IGHV3-64	A0A075B6Q5	3	0.347	787989
JHU_LM2_8903_15	IGHV3-64	A0A075B6Q5	3	0.347	586405
JHU_LM2_8915_13	IGHV3-64	A0A075B6Q5	3	0.347	1.14974e+06
JHU_LM2_8920_3	IGHV3-64	A0A075B6Q5	3	0.347	1.08073e+06
JHU_LM2_8922_5	IGHV3-64	A0A075B6Q5	3	0.347	676759
JHU_LM2_8926_7	IGHV3-64	A0A075B6Q5	3	0.347	662283
JHU_LM2_8928_12	IGHV3-64	A0A075B6Q5	3	0.347	844238
JHU_LM2_8930_10	IGHV3-64	A0A075B6Q5	3	0.347	906686
JHU_LM2_8931_11	IGHV3-64	A0A075B6Q5	3	0.347	545913
JHU_LM2_8935_8	IGHV3-64	A0A075B6Q5	3	0.347	1868711
JHU_LM2_8936_6	IGHV3-64	A0A075B6Q5	3	0.347	903024
JHU_LM2_8937_1	IGHV3-64	A0A075B6Q5	3	0.347	966013
JHU_LM2_8942_4	IGHV3-64	A0A075B6Q5	3	0.347	1.33053e+06
JHU_LM2_8947_9	IGHV3-64	A0A075B6Q5	3	0.347	694736
JHU_LM2_8950_2	IGHV3-64	A0A075B6Q5	3	0.347	1.63764e+06
JHU_LM2_10022_85	IGHV3-64	A0A075B6Q5	3	0.347	666572
JHU_LM2_18029_81	IGHV3-64	A0A075B6Q5	3	0.347	1.08016e+06
JHU_LM2_19327_89	IGHV3-64	A0A075B6Q5	3	0.347	767426
JHU_LM2_20010_75	IGHV3-64	A0A075B6Q5	3	0.347	776105
JHU_LM2_20329_80	IGHV3-64	A0A075B6Q5	3	0.347	1.88573e+06
JHU_LM2_20358_79	IGHV3-64	A0A075B6Q5	3	0.347	1.244e+06
JHU_LM2_22648_60	IGHV3-64	A0A075B6Q5	3	0.347	1.37414e+06
JHU_LM2_22694_103	IGHV3-64	A0A075B6Q5	3	0.347	381867
JHU_LM2_22700_58	IGHV3-64	A0A075B6Q5	3	0.347	1.61294e+06
JHU_LM2_22716_76	IGHV3-64	A0A075B6Q5	3	0.347	1.04883e+06
JHU_LM2_23997_83	IGHV3-64	A0A075B6Q5	3	0.347	449468
JHU_LM2_26722_84	IGHV3-64	A0A075B6Q5	3	0.347	999016
JHU_LM2_27618_66	IGHV3-64	A0A075B6Q5	3	0.347	1.69685e+06
JHU_LM2_28130_67	IGHV3-64	A0A075B6Q5	3	0.347	931336
JHU_LM2_29809_94	IGHV3-64	A0A075B6Q5	3	0.347	420085
JHU_LM2_30630_97	IGHV3-64	A0A075B6Q5	3	0.347	345827
JHU_LM2_31033_107	IGHV3-64	A0A075B6Q5	3	0.347	235663
JHU_LM2_31495_64	IGHV3-64	A0A075B6Q5	3	0.347	1.39251e+06
JHU_LM2_31614_100	IGHV3-64	A0A075B6Q5	3	0.347	374050
JHU_LM2_31646_71	IGHV3-64	A0A075B6Q5	3	0.347	798241
JHU_LM2_S5048_4	IGHV3-64	A0A075B6Q5	3	0.347	1.57822e+06
JHU_LM2_S5206_2	IGHV3-64	A0A075B6Q5	3	0.347	692511
JHU_LM2_S6107_3	IGHV3-64	A0A075B6Q5	3	0.347	2.48248e+06
JHU_LM2_Se7055_8	IGHV3-64	A0A075B6Q5	3	0.347	2.22546e+06
JHU_LM2_Se7340_10	IGHV3-64	A0A075B6Q5	3	0.347	2217266
JHU_LM2_Se7536_9	IGHV3-64	A0A075B6Q5	3	0.347	1.72271e+06
JHU_LM2_Se7595_7	IGHV3-64	A0A075B6Q5	3	0.347	3.75677e+06
JHU_LM2_Se8135_6	IGHV3-64	A0A075B6Q5	3	0.347	2.05974e+06
JHU_LM2_Se8561_1	IGHV3-64	A0A075B6Q5	3	0.347	2.12211e+06
JHU_LM2_Se8829_5	IGHV3-64	A0A075B6Q5	3	0.347	3.84514e+06
JHU_LM2_2112_87	IGHV4-4	A0A075B6R2	3	0.256	585108
JHU_LM2_2195_91	IGHV4-4	A0A075B6R2	3	0.256	486839
JHU_LM2_2377_73	IGHV4-4	A0A075B6R2	4	0.479	765860
JHU_LM2_2436_106	IGHV4-4	A0A075B6R2	4	0.479	730506
JHU_LM2_2518_88	IGHV4-4	A0A075B6R2	3	0.256	572975
JHU_LM2_2952_110	IGHV4-4	A0A075B6R2	3	0.256	299860
JHU_LM2_3204_108	IGHV4-4	A0A075B6R2	4	0.479	656514
JHU_LM2_3736_109	IGHV4-4	A0A075B6R2	2	0.239	279901
JHU_LM2_4210_77	IGHV4-4	A0A075B6R2	2	0.239	88773.4
JHU_LM2_4648_62	IGHV4-4	A0A075B6R2	3	0.256	1.03111e+06
JHU_LM2_5051_90	IGHV4-4	A0A075B6R2	2	0.239	83005.9
JHU_LM2_5189_69	IGHV4-4	A0A075B6R2	3	0.256	713328
JHU_LM2_5624_78	IGHV4-4	A0A075B6R2	3	0.256	711642
JHU_LM2_6371_104	IGHV4-4	A0A075B6R2	2	0.239	93405.4
JHU_LM2_6564_74	IGHV4-4	A0A075B6R2	3	0.256	652568
JHU_LM2_6594_68	IGHV4-4	A0A075B6R2	4	0.479	1.06766e+06
JHU_LM2_6639_105	IGHV4-4	A0A075B6R2	3	0.256	611566
JHU_LM2_6726_96	IGHV4-4	A0A075B6R2	3	0.256	520984
JHU_LM2_6966_57	IGHV4-4	A0A075B6R2	3	0.256	586497
JHU_LM2_7326_102	IGHV4-4	A0A075B6R2	2	0.239	128857
JHU_LM2_7412_63	IGHV4-4	A0A075B6R2	2	0.239	180019
JHU_LM2_7449_99	IGHV4-4	A0A075B6R2	3	0.256	285019
JHU_LM2_7481_95_2	IGHV4-4	A0A075B6R2	2	0.239	168017
JHU_LM2_7775_92	IGHV4-4	A0A075B6R2	2	0.239	105619
JHU_LM2_7842_98	IGHV4-4	A0A075B6R2	3	0.256	579911
JHU_LM2_8005_93_2	IGHV4-4	A0A075B6R2	3	0.256	568424
JHU_LM2_8029_65	IGHV4-4	A0A075B6R2	2	0.239	167630
JHU_LM2_8158_86	IGHV4-4	A0A075B6R2	3	0.256	650698
JHU_LM2_8443_56	IGHV4-4	A0A075B6R2	3	0.256	560780
JHU_LM2_8526_55	IGHV4-4	A0A075B6R2	3	0.256	668556
JHU_LM2_8528_54	IGHV4-4	A0A075B6R2	3	0.256	955976
JHU_LM2_8532_70	IGHV4-4	A0A075B6R2	3	0.256	288334
JHU_LM2_8537_53	IGHV4-4	A0A075B6R2	2	0.239	244453
JHU_LM2_8544_52	IGHV4-4	A0A075B6R2	2	0.239	230208
JHU_LM2_8568_51	IGHV4-4	A0A075B6R2	3	0.256	513752
JHU_LM2_8570_59	IGHV4-4	A0A075B6R2	3	0.256	623025
JHU_LM2_8597_50	IGHV4-4	A0A075B6R2	2	0.239	79226
JHU_LM2_8601_49	IGHV4-4	A0A075B6R2	3	0.256	474821
JHU_LM2_8620_48	IGHV4-4	A0A075B6R2	3	0.256	305883
JHU_LM2_8626_47	IGHV4-4	A0A075B6R2	3	0.256	563962
JHU_LM2_8627_46	IGHV4-4	A0A075B6R2	2	0.239	58837.5
JHU_LM2_8628_45	IGHV4-4	A0A075B6R2	3	0.256	177751
JHU_LM2_8638_44	IGHV4-4	A0A075B6R2	2	0.239	55563
JHU_LM2_8641_43	IGHV4-4	A0A075B6R2	3	0.256	216010
JHU_LM2_8643_42	IGHV4-4	A0A075B6R2	3	0.256	87782.8
JHU_LM2_8646_41	IGHV4-4	A0A075B6R2	3	0.256	364586
JHU_LM2_8667_61	IGHV4-4	A0A075B6R2	2	0.239	644885
JHU_LM2_8674_40	IGHV4-4	A0A075B6R2	3	0.256	666746
JHU_LM2_8688_72	IGHV4-4	A0A075B6R2	2	0.239	53194.8
JHU_LM2_8696_37	IGHV4-4	A0A075B6R2	3	0.256	117213
JHU_LM2_8722_82	IGHV4-4	A0A075B6R2	3	0.256	587838
JHU_LM2_8733_35	IGHV4-4	A0A075B6R2	3	0.256	361108
JHU_LM2_8740_36	IGHV4-4	A0A075B6R2	3	0.256	393966
JHU_LM2_8753_34	IGHV4-4	A0A075B6R2	3	0.256	734713
JHU_LM2_8764_29	IGHV4-4	A0A075B6R2	3	0.256	435625
JHU_LM2_8770_33	IGHV4-4	A0A075B6R2	3	0.256	424496
JHU_LM2_8779_101	IGHV4-4	A0A075B6R2	3	0.256	206512
JHU_LM2_8787_28	IGHV4-4	A0A075B6R2	3	0.256	359337
JHU_LM2_8790_32	IGHV4-4	A0A075B6R2	3	0.256	601938
JHU_LM2_8822_31	IGHV4-4	A0A075B6R2	4	0.479	475670
JHU_LM2_8831_30	IGHV4-4	A0A075B6R2	4	0.479	766192
JHU_LM2_8844_22	IGHV4-4	A0A075B6R2	3	0.256	305750
JHU_LM2_8849_21	IGHV4-4	A0A075B6R2	3	0.256	297052
JHU_LM2_8851_27	IGHV4-4	A0A075B6R2	2	0.239	103180
JHU_LM2_8862_26	IGHV4-4	A0A075B6R2	3	0.256	285808
JHU_LM2_8873_25	IGHV4-4	A0A075B6R2	3	0.256	539933
JHU_LM2_8876_24	IGHV4-4	A0A075B6R2	3	0.256	525377
JHU_LM2_8879_23	IGHV4-4	A0A075B6R2	3	0.256	378976
JHU_LM2_8882_17	IGHV4-4	A0A075B6R2	3	0.256	1.01076e+06
JHU_LM2_8891_14	IGHV4-4	A0A075B6R2	3	0.256	284774
JHU_LM2_8892_16	IGHV4-4	A0A075B6R2	3	0.256	206729
JHU_LM2_8897_18	IGHV4-4	A0A075B6R2	2	0.239	166548
JHU_LM2_8899_19	IGHV4-4	A0A075B6R2	2	0.239	189698
JHU_LM2_8901_20	IGHV4-4	A0A075B6R2	3	0.256	63176.1
JHU_LM2_8903_15	IGHV4-4	A0A075B6R2	3	0.256	246691
JHU_LM2_8915_13	IGHV4-4	A0A075B6R2	3	0.256	639665
JHU_LM2_8920_3	IGHV4-4	A0A075B6R2	3	0.256	677652
JHU_LM2_8922_5	IGHV4-4	A0A075B6R2	3	0.256	86866.3
JHU_LM2_8926_7	IGHV4-4	A0A075B6R2	3	0.256	334550
JHU_LM2_8928_12	IGHV4-4	A0A075B6R2	3	0.256	595589
JHU_LM2_8930_10	IGHV4-4	A0A075B6R2	4	0.479	275915
JHU_LM2_8931_11	IGHV4-4	A0A075B6R2	4	0.479	278892
JHU_LM2_8935_8	IGHV4-4	A0A075B6R2	4	0.479	650551
JHU_LM2_8936_6	IGHV4-4	A0A075B6R2	3	0.256	193826
JHU_LM2_8937_1	IGHV4-4	A0A075B6R2	3	0.462	654526
JHU_LM2_8942_4	IGHV4-4	A0A075B6R2	4	0.479	536959
JHU_LM2_8947_9	IGHV4-4	A0A075B6R2	4	0.479	547151
JHU_LM2_8950_2	IGHV4-4	A0A075B6R2	3	0.256	606870
JHU_LM2_10022_85	IGHV4-4	A0A075B6R2	3	0.256	549910
JHU_LM2_18029_81	IGHV4-4	A0A075B6R2	3	0.256	475487
JHU_LM2_19327_89	IGHV4-4	A0A075B6R2	3	0.256	487694
JHU_LM2_20010_75	IGHV4-4	A0A075B6R2	2	0.239	508566
JHU_LM2_20329_80	IGHV4-4	A0A075B6R2	3	0.256	1.19062e+06
JHU_LM2_20358_79	IGHV4-4	A0A075B6R2	4	0.479	572100
JHU_LM2_22648_60	IGHV4-4	A0A075B6R2	4	0.479	882641
JHU_LM2_22694_103	IGHV4-4	A0A075B6R2	2	0.239	331202
JHU_LM2_22700_58	IGHV4-4	A0A075B6R2	3	0.256	591043
JHU_LM2_22716_76	IGHV4-4	A0A075B6R2	3	0.256	676386
JHU_LM2_23997_83	IGHV4-4	A0A075B6R2	3	0.256	380715
JHU_LM2_26722_84	IGHV4-4	A0A075B6R2	3	0.256	235659
JHU_LM2_27618_66	IGHV4-4	A0A075B6R2	4	0.479	502634
JHU_LM2_28130_67	IGHV4-4	A0A075B6R2	4	0.479	667333
JHU_LM2_29809_94	IGHV4-4	A0A075B6R2	2	0.239	131779
JHU_LM2_30630_97	IGHV4-4	A0A075B6R2	3	0.256	387041
JHU_LM2_31033_107	IGHV4-4	A0A075B6R2	4	0.479	158934
JHU_LM2_31495_64	IGHV4-4	A0A075B6R2	3	0.256	723067
JHU_LM2_31614_100	IGHV4-4	A0A075B6R2	3	0.256	323874
JHU_LM2_31646_71	IGHV4-4	A0A075B6R2	4	0.479	410261
JHU_LM2_S5048_4	IGHV4-4	A0A075B6R2	3	0.256	746701
JHU_LM2_S5206_2	IGHV4-4	A0A075B6R2	4	0.479	539482
JHU_LM2_S6107_3	IGHV4-4	A0A075B6R2	4	0.479	1.75289e+06
JHU_LM2_Se7055_8	IGHV4-4	A0A075B6R2	3	0.256	134307
JHU_LM2_Se7340_10	IGHV4-4	A0A075B6R2	4	0.479	920596
JHU_LM2_Se7536_9	IGHV4-4	A0A075B6R2	3	0.256	1.23994e+06
JHU_LM2_Se7595_7	IGHV4-4	A0A075B6R2	4	0.479	770339
JHU_LM2_Se8135_6	IGHV4-4	A0A075B6R2	3	0.256	252776
JHU_LM2_Se8561_1	IGHV4-4	A0A075B6R2	3	0.256	706280
JHU_LM2_Se8829_5	IGHV4-4	A0A075B6R2	3	0.256	1.19095e+06
JHU_LM2_2112_87	IGKV2D-29	A0A075B6S2	1	0.125	471124
JHU_LM2_2195_91	IGKV2D-29	A0A075B6S2	1	0.125	5.80082e+06
JHU_LM2_2377_73	IGKV2D-29	A0A075B6S2	1	0.125	118724
JHU_LM2_2436_106	IGKV2D-29	A0A075B6S2	1	0.125	254121
JHU_LM2_2518_88	IGKV2D-29	A0A075B6S2	1	0.125	697826
JHU_LM2_2952_110	IGKV2D-29	A0A075B6S2	1	0.125	97439.1
JHU_LM2_3204_108	IGKV2D-29	A0A075B6S2	1	0.125	195424
JHU_LM2_3736_109	IGKV2D-29	A0A075B6S2	1	0.125	123360
JHU_LM2_4210_77	IGKV2D-29	A0A075B6S2	1	0.125	267730
JHU_LM2_4648_62	IGKV2D-29	A0A075B6S2	1	0.125	2.05713e+06
JHU_LM2_5051_90	IGKV2D-29	A0A075B6S2	1	0.125	94718
JHU_LM2_5189_69	IGKV2D-29	A0A075B6S2	1	0.125	1.46571e+06
JHU_LM2_5624_78	IGKV2D-29	A0A075B6S2	1	0.125	955473
JHU_LM2_6371_104	IGKV2D-29	A0A075B6S2	1	0.125	83264.6
JHU_LM2_6564_74	IGKV2D-29	A0A075B6S2	1	0.125	192646
JHU_LM2_6594_68	IGKV2D-29	A0A075B6S2	1	0.125	280325
JHU_LM2_6639_105	IGKV2D-29	A0A075B6S2	1	0.125	36793.2
JHU_LM2_6726_96	IGKV2D-29	A0A075B6S2	1	0.125	89487.3
JHU_LM2_6966_57	IGKV2D-29	A0A075B6S2	1	0.125	295865
JHU_LM2_7326_102	IGKV2D-29	A0A075B6S2	1	0.125	13759.8
JHU_LM2_7412_63	IGKV2D-29	A0A075B6S2	1	0.125	366853
JHU_LM2_7449_99	IGKV2D-29	A0A075B6S2	1	0.125	196214
JHU_LM2_7481_95_2	IGKV2D-29	A0A075B6S2	1	0.125	304349
JHU_LM2_7775_92	IGKV2D-29	A0A075B6S2	1	0.125	25508.4
JHU_LM2_7842_98	IGKV2D-29	A0A075B6S2	1	0.125	59712.1
JHU_LM2_8005_93_2	IGKV2D-29	A0A075B6S2	1	0.125	116892
JHU_LM2_8029_65	IGKV2D-29	A0A075B6S2	1	0.125	326744
JHU_LM2_8158_86	IGKV2D-29	A0A075B6S2	1	0.125	57498.4
JHU_LM2_8443_56	IGKV2D-29	A0A075B6S2	1	0.125	544174
JHU_LM2_8526_55	IGKV2D-29	A0A075B6S2	1	0.125	255476
JHU_LM2_8528_54	IGKV2D-29	A0A075B6S2	1	0.125	269513
JHU_LM2_8532_70	IGKV2D-29	A0A075B6S2	1	0.125	290277
JHU_LM2_8537_53	IGKV2D-29	A0A075B6S2	1	0.125	82347.7
JHU_LM2_8544_52	IGKV2D-29	A0A075B6S2	1	0.125	159107
JHU_LM2_8568_51	IGKV2D-29	A0A075B6S2	1	0.125	56487.7
JHU_LM2_8570_59	IGKV2D-29	A0A075B6S2	1	0.125	159299
JHU_LM2_8597_50	IGKV2D-29	A0A075B6S2	1	0.125	183525
JHU_LM2_8601_49	IGKV2D-29	A0A075B6S2	1	0.125	189072
JHU_LM2_8620_48	IGKV2D-29	A0A075B6S2	1	0.125	22885.2
JHU_LM2_8626_47	IGKV2D-29	A0A075B6S2	1	0.125	917924
JHU_LM2_8627_46	IGKV2D-29	A0A075B6S2	1	0.125	73118.9
JHU_LM2_8628_45	IGKV2D-29	A0A075B6S2	1	0.125	77470.3
JHU_LM2_8638_44	IGKV2D-29	A0A075B6S2	1	0.125	62783.6
JHU_LM2_8641_43	IGKV2D-29	A0A075B6S2	1	0.125	75960
JHU_LM2_8643_42	IGKV2D-29	A0A075B6S2	1	0.125	1.03789e+06
JHU_LM2_8646_41	IGKV2D-29	A0A075B6S2	1	0.125	358199
JHU_LM2_8667_61	IGKV2D-29	A0A075B6S2	1	0.125	413668
JHU_LM2_8674_40	IGKV2D-29	A0A075B6S2	1	0.125	338970
JHU_LM2_8688_72	IGKV2D-29	A0A075B6S2	1	0.125	87695.6
JHU_LM2_8696_37	IGKV2D-29	A0A075B6S2	1	0.125	20470.1
JHU_LM2_8722_82	IGKV2D-29	A0A075B6S2	1	0.125	149543
JHU_LM2_8733_35	IGKV2D-29	A0A075B6S2	1	0.125	113817
JHU_LM2_8740_36	IGKV2D-29	A0A075B6S2	1	0.125	236301
JHU_LM2_8753_34	IGKV2D-29	A0A075B6S2	1	0.125	606709
JHU_LM2_8764_29	IGKV2D-29	A0A075B6S2	1	0.125	81248.6
JHU_LM2_8770_33	IGKV2D-29	A0A075B6S2	1	0.125	429818
JHU_LM2_8779_101	IGKV2D-29	A0A075B6S2	1	0.125	88838.7
JHU_LM2_8787_28	IGKV2D-29	A0A075B6S2	1	0.125	122678
JHU_LM2_8790_32	IGKV2D-29	A0A075B6S2	1	0.125	109601
JHU_LM2_8822_31	IGKV2D-29	A0A075B6S2	1	0.125	17164.9
JHU_LM2_8831_30	IGKV2D-29	A0A075B6S2	1	0.125	188549
JHU_LM2_8844_22	IGKV2D-29	A0A075B6S2	1	0.125	32868.6
JHU_LM2_8849_21	IGKV2D-29	A0A075B6S2	1	0.125	76802.2
JHU_LM2_8851_27	IGKV2D-29	A0A075B6S2	1	0.125	56130.9
JHU_LM2_8862_26	IGKV2D-29	A0A075B6S2	1	0.125	36228.4
JHU_LM2_8873_25	IGKV2D-29	A0A075B6S2	1	0.125	236460
JHU_LM2_8876_24	IGKV2D-29	A0A075B6S2	1	0.125	154472
JHU_LM2_8879_23	IGKV2D-29	A0A075B6S2	1	0.125	84446.3
JHU_LM2_8882_17	IGKV2D-29	A0A075B6S2	1	0.125	132788
JHU_LM2_8891_14	IGKV2D-29	A0A075B6S2	1	0.125	81960.2
JHU_LM2_8892_16	IGKV2D-29	A0A075B6S2	1	0.125	110550
JHU_LM2_8897_18	IGKV2D-29	A0A075B6S2	1	0.125	109183
JHU_LM2_8899_19	IGKV2D-29	A0A075B6S2	1	0.125	14602.1
JHU_LM2_8901_20	IGKV2D-29	A0A075B6S2	1	0.125	28251.9
JHU_LM2_8903_15	IGKV2D-29	A0A075B6S2	1	0.125	285585
JHU_LM2_8915_13	IGKV2D-29	A0A075B6S2	1	0.125	122681
JHU_LM2_8920_3	IGKV2D-29	A0A075B6S2	1	0.125	389884
JHU_LM2_8922_5	IGKV2D-29	A0A075B6S2	1	0.125	188424
JHU_LM2_8926_7	IGKV2D-29	A0A075B6S2	1	0.125	142849
JHU_LM2_8928_12	IGKV2D-29	A0A075B6S2	1	0.125	148133
JHU_LM2_8930_10	IGKV2D-29	A0A075B6S2	1	0.125	186014
JHU_LM2_8931_11	IGKV2D-29	A0A075B6S2	1	0.125	148642
JHU_LM2_8935_8	IGKV2D-29	A0A075B6S2	1	0.125	211119
JHU_LM2_8936_6	IGKV2D-29	A0A075B6S2	1	0.125	163774
JHU_LM2_8937_1	IGKV2D-29	A0A075B6S2	1	0.125	120948
JHU_LM2_8942_4	IGKV2D-29	A0A075B6S2	1	0.125	21749.1
JHU_LM2_8947_9	IGKV2D-29	A0A075B6S2	1	0.125	148964
JHU_LM2_8950_2	IGKV2D-29	A0A075B6S2	1	0.125	339805
JHU_LM2_10022_85	IGKV2D-29	A0A075B6S2	1	0.125	273243
JHU_LM2_18029_81	IGKV2D-29	A0A075B6S2	1	0.125	104857
JHU_LM2_19327_89	IGKV2D-29	A0A075B6S2	1	0.125	106077
JHU_LM2_20010_75	IGKV2D-29	A0A075B6S2	1	0.125	224784
JHU_LM2_20329_80	IGKV2D-29	A0A075B6S2	1	0.125	333719
JHU_LM2_20358_79	IGKV2D-29	A0A075B6S2	1	0.125	264944
JHU_LM2_22648_60	IGKV2D-29	A0A075B6S2	1	0.125	320780
JHU_LM2_22694_103	IGKV2D-29	A0A075B6S2	1	0.125	121250
JHU_LM2_22700_58	IGKV2D-29	A0A075B6S2	1	0.125	33197.6
JHU_LM2_22716_76	IGKV2D-29	A0A075B6S2	1	0.125	191584
JHU_LM2_23997_83	IGKV2D-29	A0A075B6S2	0	0	-1
JHU_LM2_26722_84	IGKV2D-29	A0A075B6S2	1	0.125	388079
JHU_LM2_27618_66	IGKV2D-29	A0A075B6S2	1	0.125	532000
JHU_LM2_28130_67	IGKV2D-29	A0A075B6S2	1	0.125	212477
JHU_LM2_29809_94	IGKV2D-29	A0A075B6S2	1	0.125	31683.2
JHU_LM2_30630_97	IGKV2D-29	A0A075B6S2	1	0.125	40756.8
JHU_LM2_31033_107	IGKV2D-29	A0A075B6S2	1	0.125	66972
JHU_LM2_31495_64	IGKV2D-29	A0A075B6S2	1	0.125	510213
JHU_LM2_31614_100	IGKV2D-29	A0A075B6S2	1	0.125	73443.4
JHU_LM2_31646_71	IGKV2D-29	A0A075B6S2	1	0.125	8526.75
JHU_LM2_S5048_4	IGKV2D-29	A0A075B6S2	1	0.125	853294
JHU_LM2_S5206_2	IGKV2D-29	A0A075B6S2	1	0.125	92439.1
JHU_LM2_S6107_3	IGKV2D-29	A0A075B6S2	1	0.125	473948
JHU_LM2_Se7055_8	IGKV2D-29	A0A075B6S2	1	0.125	347310
JHU_LM2_Se7340_10	IGKV2D-29	A0A075B6S2	1	0.125	440539
JHU_LM2_Se7536_9	IGKV2D-29	A0A075B6S2	1	0.125	544695
JHU_LM2_Se7595_7	IGKV2D-29	A0A075B6S2	0	0	-1
JHU_LM2_Se8135_6	IGKV2D-29	A0A075B6S2	1	0.125	586208
JHU_LM2_Se8561_1	IGKV2D-29	A0A075B6S2	1	0.125	126711
JHU_LM2_Se8829_5	IGKV2D-29	A0A075B6S2	1	0.125	301688
JHU_LM2_2112_87	IGKV1-27	A0A075B6S5	2	0.316	427576
JHU_LM2_2195_91	IGKV1-27	A0A075B6S5	2	0.316	333095
JHU_LM2_2377_73	IGKV1-27	A0A075B6S5	2	0.316	228379
JHU_LM2_2436_106	IGKV1-27	A0A075B6S5	2	0.316	276156
JHU_LM2_2518_88	IGKV1-27	A0A075B6S5	2	0.316	343270
JHU_LM2_2952_110	IGKV1-27	A0A075B6S5	2	0.316	491777
JHU_LM2_3204_108	IGKV1-27	A0A075B6S5	2	0.316	429573
JHU_LM2_3736_109	IGKV1-27	A0A075B6S5	2	0.316	315799
JHU_LM2_4210_77	IGKV1-27	A0A075B6S5	3	0.564	1.51666e+06
JHU_LM2_4648_62	IGKV1-27	A0A075B6S5	3	0.564	1.75868e+06
JHU_LM2_5051_90	IGKV1-27	A0A075B6S5	3	0.564	667433
JHU_LM2_5189_69	IGKV1-27	A0A075B6S5	3	0.564	458348
JHU_LM2_5624_78	IGKV1-27	A0A075B6S5	3	0.564	968525
JHU_LM2_6371_104	IGKV1-27	A0A075B6S5	2	0.316	454897
JHU_LM2_6564_74	IGKV1-27	A0A075B6S5	2	0.316	374623
JHU_LM2_6594_68	IGKV1-27	A0A075B6S5	3	0.564	1.55725e+06
JHU_LM2_6639_105	IGKV1-27	A0A075B6S5	2	0.316	261197
JHU_LM2_6726_96	IGKV1-27	A0A075B6S5	2	0.316	1.05904e+06
JHU_LM2_6966_57	IGKV1-27	A0A075B6S5	3	0.564	352414
JHU_LM2_7326_102	IGKV1-27	A0A075B6S5	2	0.316	195875
JHU_LM2_7412_63	IGKV1-27	A0A075B6S5	3	0.564	924062
JHU_LM2_7449_99	IGKV1-27	A0A075B6S5	2	0.316	324883
JHU_LM2_7481_95_2	IGKV1-27	A0A075B6S5	2	0.316	222072
JHU_LM2_7775_92	IGKV1-27	A0A075B6S5	2	0.316	398591
JHU_LM2_7842_98	IGKV1-27	A0A075B6S5	3	0.564	395257
JHU_LM2_8005_93_2	IGKV1-27	A0A075B6S5	3	0.564	320984
JHU_LM2_8029_65	IGKV1-27	A0A075B6S5	2	0.316	1.35156e+06
JHU_LM2_8158_86	IGKV1-27	A0A075B6S5	2	0.316	282268
JHU_LM2_8443_56	IGKV1-27	A0A075B6S5	3	0.564	1.0965e+06
JHU_LM2_8526_55	IGKV1-27	A0A075B6S5	2	0.316	438556
JHU_LM2_8528_54	IGKV1-27	A0A075B6S5	3	0.564	751966
JHU_LM2_8532_70	IGKV1-27	A0A075B6S5	2	0.316	217786
JHU_LM2_8537_53	IGKV1-27	A0A075B6S5	2	0.316	148891
JHU_LM2_8544_52	IGKV1-27	A0A075B6S5	2	0.316	165295
JHU_LM2_8568_51	IGKV1-27	A0A075B6S5	3	0.564	282217
JHU_LM2_8570_59	IGKV1-27	A0A075B6S5	3	0.564	782313
JHU_LM2_8597_50	IGKV1-27	A0A075B6S5	2	0.316	247400
JHU_LM2_8601_49	IGKV1-27	A0A075B6S5	2	0.316	239192
JHU_LM2_8620_48	IGKV1-27	A0A075B6S5	3	0.564	271566
JHU_LM2_8626_47	IGKV1-27	A0A075B6S5	3	0.564	745820
JHU_LM2_8627_46	IGKV1-27	A0A075B6S5	3	0.564	410346
JHU_LM2_8628_45	IGKV1-27	A0A075B6S5	2	0.316	199912
JHU_LM2_8638_44	IGKV1-27	A0A075B6S5	2	0.316	147110
JHU_LM2_8641_43	IGKV1-27	A0A075B6S5	3	0.564	289963
JHU_LM2_8643_42	IGKV1-27	A0A075B6S5	3	0.564	465622
JHU_LM2_8646_41	IGKV1-27	A0A075B6S5	2	0.316	475806
JHU_LM2_8667_61	IGKV1-27	A0A075B6S5	3	0.564	848564
JHU_LM2_8674_40	IGKV1-27	A0A075B6S5	2	0.316	608474
JHU_LM2_8688_72	IGKV1-27	A0A075B6S5	2	0.316	485856
JHU_LM2_8696_37	IGKV1-27	A0A075B6S5	2	0.316	309591
JHU_LM2_8722_82	IGKV1-27	A0A075B6S5	3	0.564	470362
JHU_LM2_8733_35	IGKV1-27	A0A075B6S5	2	0.316	490119
JHU_LM2_8740_36	IGKV1-27	A0A075B6S5	2	0.316	399135
JHU_LM2_8753_34	IGKV1-27	A0A075B6S5	3	0.564	435650
JHU_LM2_8764_29	IGKV1-27	A0A075B6S5	2	0.316	631041
JHU_LM2_8770_33	IGKV1-27	A0A075B6S5	3	0.564	484673
JHU_LM2_8779_101	IGKV1-27	A0A075B6S5	2	0.316	312100
JHU_LM2_8787_28	IGKV1-27	A0A075B6S5	3	0.564	1.00552e+06
JHU_LM2_8790_32	IGKV1-27	A0A075B6S5	2	0.316	404724
JHU_LM2_8822_31	IGKV1-27	A0A075B6S5	2	0.316	410094
JHU_LM2_8831_30	IGKV1-27	A0A075B6S5	2	0.316	221012
JHU_LM2_8844_22	IGKV1-27	A0A075B6S5	2	0.316	497906
JHU_LM2_8849_21	IGKV1-27	A0A075B6S5	2	0.316	273838
JHU_LM2_8851_27	IGKV1-27	A0A075B6S5	2	0.316	408640
JHU_LM2_8862_26	IGKV1-27	A0A075B6S5	2	0.316	548142
JHU_LM2_8873_25	IGKV1-27	A0A075B6S5	3	0.564	337438
JHU_LM2_8876_24	IGKV1-27	A0A075B6S5	2	0.316	263161
JHU_LM2_8879_23	IGKV1-27	A0A075B6S5	3	0.564	491183
JHU_LM2_8882_17	IGKV1-27	A0A075B6S5	3	0.564	806180
JHU_LM2_8891_14	IGKV1-27	A0A075B6S5	3	0.564	297538
JHU_LM2_8892_16	IGKV1-27	A0A075B6S5	2	0.316	429895
JHU_LM2_8897_18	IGKV1-27	A0A075B6S5	2	0.316	135731
JHU_LM2_8899_19	IGKV1-27	A0A075B6S5	2	0.316	133886
JHU_LM2_8901_20	IGKV1-27	A0A075B6S5	3	0.564	235237
JHU_LM2_8903_15	IGKV1-27	A0A075B6S5	2	0.316	417436
JHU_LM2_8915_13	IGKV1-27	A0A075B6S5	3	0.564	1.33337e+06
JHU_LM2_8920_3	IGKV1-27	A0A075B6S5	3	0.564	562324
JHU_LM2_8922_5	IGKV1-27	A0A075B6S5	3	0.564	281370
JHU_LM2_8926_7	IGKV1-27	A0A075B6S5	3	0.564	1.13905e+06
JHU_LM2_8928_12	IGKV1-27	A0A075B6S5	3	0.564	605721
JHU_LM2_8930_10	IGKV1-27	A0A075B6S5	3	0.564	1.04165e+06
JHU_LM2_8931_11	IGKV1-27	A0A075B6S5	3	0.564	291922
JHU_LM2_8935_8	IGKV1-27	A0A075B6S5	3	0.564	421590
JHU_LM2_8936_6	IGKV1-27	A0A075B6S5	3	0.564	373659
JHU_LM2_8937_1	IGKV1-27	A0A075B6S5	3	0.564	467665
JHU_LM2_8942_4	IGKV1-27	A0A075B6S5	3	0.564	490798
JHU_LM2_8947_9	IGKV1-27	A0A075B6S5	3	0.564	796738
JHU_LM2_8950_2	IGKV1-27	A0A075B6S5	3	0.564	731879
JHU_LM2_10022_85	IGKV1-27	A0A075B6S5	2	0.316	425157
JHU_LM2_18029_81	IGKV1-27	A0A075B6S5	2	0.316	343119
JHU_LM2_19327_89	IGKV1-27	A0A075B6S5	2	0.316	297492
JHU_LM2_20010_75	IGKV1-27	A0A075B6S5	3	0.564	512966
JHU_LM2_20329_80	IGKV1-27	A0A075B6S5	3	0.564	766671
JHU_LM2_20358_79	IGKV1-27	A0A075B6S5	3	0.564	433385
JHU_LM2_22648_60	IGKV1-27	A0A075B6S5	3	0.564	1135898
JHU_LM2_22694_103	IGKV1-27	A0A075B6S5	2	0.316	248266
JHU_LM2_22700_58	IGKV1-27	A0A075B6S5	3	0.564	711705
JHU_LM2_22716_76	IGKV1-27	A0A075B6S5	3	0.564	414508
JHU_LM2_23997_83	IGKV1-27	A0A075B6S5	2	0.316	306143
JHU_LM2_26722_84	IGKV1-27	A0A075B6S5	2	0.316	453405
JHU_LM2_27618_66	IGKV1-27	A0A075B6S5	3	0.564	743975
JHU_LM2_28130_67	IGKV1-27	A0A075B6S5	3	0.564	709938
JHU_LM2_29809_94	IGKV1-27	A0A075B6S5	2	0.316	341012
JHU_LM2_30630_97	IGKV1-27	A0A075B6S5	2	0.316	499238
JHU_LM2_31033_107	IGKV1-27	A0A075B6S5	2	0.316	178678
JHU_LM2_31495_64	IGKV1-27	A0A075B6S5	3	0.564	785277
JHU_LM2_31614_100	IGKV1-27	A0A075B6S5	3	0.564	429431
JHU_LM2_31646_71	IGKV1-27	A0A075B6S5	2	0.316	120068
JHU_LM2_S5048_4	IGKV1-27	A0A075B6S5	2	0.316	839817
JHU_LM2_S5206_2	IGKV1-27	A0A075B6S5	3	0.564	772648
JHU_LM2_S6107_3	IGKV1-27	A0A075B6S5	3	0.564	496844
JHU_LM2_Se7055_8	IGKV1-27	A0A075B6S5	3	0.564	639906
JHU_LM2_Se7340_10	IGKV1-27	A0A075B6S5	2	0.316	701593
JHU_LM2_Se7536_9	IGKV1-27	A0A075B6S5	3	0.564	650677
JHU_LM2_Se7595_7	IGKV1-27	A0A075B6S5	3	0.564	1.23827e+06
JHU_LM2_Se8135_6	IGKV1-27	A0A075B6S5	3	0.564	1.46716e+06
JHU_LM2_Se8561_1	IGKV1-27	A0A075B6S5	2	0.316	1.12562e+06
JHU_LM2_Se8829_5	IGKV1-27	A0A075B6S5	3	0.564	854435
JHU_LM2_2112_87	IGKV2D-30	A0A075B6S6	1	0.092	16243.9
JHU_LM2_2195_91	IGKV2D-30	A0A075B6S6	1	0.092	23037.4
JHU_LM2_2377_73	IGKV2D-30	A0A075B6S6	0	0	-1
JHU_LM2_2436_106	IGKV2D-30	A0A075B6S6	1	0.092	9966.42
JHU_LM2_2518_88	IGKV2D-30	A0A075B6S6	1	0.092	28290.4
JHU_LM2_2952_110	IGKV2D-30	A0A075B6S6	0	0	-1
JHU_LM2_3204_108	IGKV2D-30	A0A075B6S6	1	0.092	10112.1
JHU_LM2_3736_109	IGKV2D-30	A0A075B6S6	1	0.092	11055.7
JHU_LM2_4210_77	IGKV2D-30	A0A075B6S6	1	0.092	30339.9
JHU_LM2_4648_62	IGKV2D-30	A0A075B6S6	1	0.092	76943.8
JHU_LM2_5051_90	IGKV2D-30	A0A075B6S6	0	0	-1
JHU_LM2_5189_69	IGKV2D-30	A0A075B6S6	0	0	-1
JHU_LM2_5624_78	IGKV2D-30	A0A075B6S6	1	0.092	161145
JHU_LM2_6371_104	IGKV2D-30	A0A075B6S6	1	0.092	3097.56
JHU_LM2_6564_74	IGKV2D-30	A0A075B6S6	0	0	-1
JHU_LM2_6594_68	IGKV2D-30	A0A075B6S6	1	0.092	8457.02
JHU_LM2_6639_105	IGKV2D-30	A0A075B6S6	0	0	-1
JHU_LM2_6726_96	IGKV2D-30	A0A075B6S6	0	0	-1
JHU_LM2_6966_57	IGKV2D-30	A0A075B6S6	0	0	-1
JHU_LM2_7326_102	IGKV2D-30	A0A075B6S6	1	0.092	45181.9
JHU_LM2_7412_63	IGKV2D-30	A0A075B6S6	1	0.092	60043.4
JHU_LM2_7449_99	IGKV2D-30	A0A075B6S6	1	0.092	10334.4
JHU_LM2_7481_95_2	IGKV2D-30	A0A075B6S6	0	0	-1
JHU_LM2_7775_92	IGKV2D-30	A0A075B6S6	1	0.092	14454.3
JHU_LM2_7842_98	IGKV2D-30	A0A075B6S6	0	0	-1
JHU_LM2_8005_93_2	IGKV2D-30	A0A075B6S6	0	0	-1
JHU_LM2_8029_65	IGKV2D-30	A0A075B6S6	1	0.092	46836
JHU_LM2_8158_86	IGKV2D-30	A0A075B6S6	0	0	-1
JHU_LM2_8443_56	IGKV2D-30	A0A075B6S6	1	0.092	38604.1
JHU_LM2_8526_55	IGKV2D-30	A0A075B6S6	1	0.092	8419.97
JHU_LM2_8528_54	IGKV2D-30	A0A075B6S6	0	0	-1
JHU_LM2_8532_70	IGKV2D-30	A0A075B6S6	0	0	-1
JHU_LM2_8537_53	IGKV2D-30	A0A075B6S6	1	0.092	3032.28
JHU_LM2_8544_52	IGKV2D-30	A0A075B6S6	1	0.092	2434.14
JHU_LM2_8568_51	IGKV2D-30	A0A075B6S6	1	0.092	8707.83
JHU_LM2_8570_59	IGKV2D-30	A0A075B6S6	1	0.092	11083.9
JHU_LM2_8597_50	IGKV2D-30	A0A075B6S6	0	0	-1
JHU_LM2_8601_49	IGKV2D-30	A0A075B6S6	0	0	-1
JHU_LM2_8620_48	IGKV2D-30	A0A075B6S6	1	0.092	2371.38
JHU_LM2_8626_47	IGKV2D-30	A0A075B6S6	1	0.092	38890.8
JHU_LM2_8627_46	IGKV2D-30	A0A075B6S6	1	0.092	19120
JHU_LM2_8628_45	IGKV2D-30	A0A075B6S6	1	0.092	7427.69
JHU_LM2_8638_44	IGKV2D-30	A0A075B6S6	1	0.092	4723.11
JHU_LM2_8641_43	IGKV2D-30	A0A075B6S6	1	0.092	15254.2
JHU_LM2_8643_42	IGKV2D-30	A0A075B6S6	0	0	-1
JHU_LM2_8646_41	IGKV2D-30	A0A075B6S6	0	0	-1
JHU_LM2_8667_61	IGKV2D-30	A0A075B6S6	1	0.092	12175.8
JHU_LM2_8674_40	IGKV2D-30	A0A075B6S6	0	0	-1
JHU_LM2_8688_72	IGKV2D-30	A0A075B6S6	1	0.092	6546.95
JHU_LM2_8696_37	IGKV2D-30	A0A075B6S6	0	0	-1
JHU_LM2_8722_82	IGKV2D-30	A0A075B6S6	0	0	-1
JHU_LM2_8733_35	IGKV2D-30	A0A075B6S6	1	0.092	4863.75
JHU_LM2_8740_36	IGKV2D-30	A0A075B6S6	1	0.092	6596.84
JHU_LM2_8753_34	IGKV2D-30	A0A075B6S6	1	0.092	6014.9
JHU_LM2_8764_29	IGKV2D-30	A0A075B6S6	0	0	-1
JHU_LM2_8770_33	IGKV2D-30	A0A075B6S6	0	0	-1
JHU_LM2_8779_101	IGKV2D-30	A0A075B6S6	1	0.092	34201.5
JHU_LM2_8787_28	IGKV2D-30	A0A075B6S6	1	0.092	12260.5
JHU_LM2_8790_32	IGKV2D-30	A0A075B6S6	0	0	-1
JHU_LM2_8822_31	IGKV2D-30	A0A075B6S6	0	0	-1
JHU_LM2_8831_30	IGKV2D-30	A0A075B6S6	1	0.092	4116.56
JHU_LM2_8844_22	IGKV2D-30	A0A075B6S6	0	0	-1
JHU_LM2_8849_21	IGKV2D-30	A0A075B6S6	0	0	-1
JHU_LM2_8851_27	IGKV2D-30	A0A075B6S6	0	0	-1
JHU_LM2_8862_26	IGKV2D-30	A0A075B6S6	0	0	-1
JHU_LM2_8873_25	IGKV2D-30	A0A075B6S6	0	0	-1
JHU_LM2_8876_24	IGKV2D-30	A0A075B6S6	1	0.092	6552.89
JHU_LM2_8879_23	IGKV2D-30	A0A075B6S6	1	0.092	9471.5
JHU_LM2_8882_17	IGKV2D-30	A0A075B6S6	1	0.092	9816.63
JHU_LM2_8891_14	IGKV2D-30	A0A075B6S6	1	0.092	43517.4
JHU_LM2_8892_16	IGKV2D-30	A0A075B6S6	0	0	-1
JHU_LM2_8897_18	IGKV2D-30	A0A075B6S6	1	0.092	17368
JHU_LM2_8899_19	IGKV2D-30	A0A075B6S6	1	0.092	10211.5
JHU_LM2_8901_20	IGKV2D-30	A0A075B6S6	1	0.092	15280.5
JHU_LM2_8903_15	IGKV2D-30	A0A075B6S6	1	0.092	5382.58
JHU_LM2_8915_13	IGKV2D-30	A0A075B6S6	1	0.092	39130.6
JHU_LM2_8920_3	IGKV2D-30	A0A075B6S6	0	0	-1
JHU_LM2_8922_5	IGKV2D-30	A0A075B6S6	1	0.092	38909.7
JHU_LM2_8926_7	IGKV2D-30	A0A075B6S6	1	0.092	30058.9
JHU_LM2_8928_12	IGKV2D-30	A0A075B6S6	1	0.092	5173.37
JHU_LM2_8930_10	IGKV2D-30	A0A075B6S6	1	0.092	22446
JHU_LM2_8931_11	IGKV2D-30	A0A075B6S6	0	0	-1
JHU_LM2_8935_8	IGKV2D-30	A0A075B6S6	0	0	-1
JHU_LM2_8936_6	IGKV2D-30	A0A075B6S6	0	0	-1
JHU_LM2_8937_1	IGKV2D-30	A0A075B6S6	0	0	-1
JHU_LM2_8942_4	IGKV2D-30	A0A075B6S6	0	0	-1
JHU_LM2_8947_9	IGKV2D-30	A0A075B6S6	1	0.092	5960.23
JHU_LM2_8950_2	IGKV2D-30	A0A075B6S6	0	0	-1
JHU_LM2_10022_85	IGKV2D-30	A0A075B6S6	0	0	-1
JHU_LM2_18029_81	IGKV2D-30	A0A075B6S6	1	0.092	48257.8
JHU_LM2_19327_89	IGKV2D-30	A0A075B6S6	1	0.092	9644.73
JHU_LM2_20010_75	IGKV2D-30	A0A075B6S6	1	0.092	68663.1
JHU_LM2_20329_80	IGKV2D-30	A0A075B6S6	1	0.092	167599
JHU_LM2_20358_79	IGKV2D-30	A0A075B6S6	1	0.092	16240.9
JHU_LM2_22648_60	IGKV2D-30	A0A075B6S6	1	0.092	19611.2
JHU_LM2_22694_103	IGKV2D-30	A0A075B6S6	1	0.092	6528.15
JHU_LM2_22700_58	IGKV2D-30	A0A075B6S6	1	0.092	43743.4
JHU_LM2_22716_76	IGKV2D-30	A0A075B6S6	1	0.092	11056.2
JHU_LM2_23997_83	IGKV2D-30	A0A075B6S6	0	0	-1
JHU_LM2_26722_84	IGKV2D-30	A0A075B6S6	1	0.092	6287.1
JHU_LM2_27618_66	IGKV2D-30	A0A075B6S6	1	0.092	151154
JHU_LM2_28130_67	IGKV2D-30	A0A075B6S6	1	0.092	135738
JHU_LM2_29809_94	IGKV2D-30	A0A075B6S6	0	0	-1
JHU_LM2_30630_97	IGKV2D-30	A0A075B6S6	1	0.092	19011.7
JHU_LM2_31033_107	IGKV2D-30	A0A075B6S6	1	0.092	126209
JHU_LM2_31495_64	IGKV2D-30	A0A075B6S6	1	0.092	13673.2
JHU_LM2_31614_100	IGKV2D-30	A0A075B6S6	1	0.092	9755.08
JHU_LM2_31646_71	IGKV2D-30	A0A075B6S6	1	0.092	20859.5
JHU_LM2_S5048_4	IGKV2D-30	A0A075B6S6	0	0	-1
JHU_LM2_S5206_2	IGKV2D-30	A0A075B6S6	1	0.092	9684.1
[truncated: 51,456 more rows]
