# Supplementary material for: Detection of Pancreatic Ductal Adenocarcinoma-Associated Proteins in Serum
Source: Mol Cell Proteomics. 2023 Nov 27;23(1):100687. doi: 10.1016/j.mcpro.2023.100687 (PMC10792492; doi:10.1016/j.mcpro.2023.100687)
Supplement: Supplementary Table S2 [file mmc2.xlsx]

## Sheet: Table S2
Table S2. deglycosylated N-linked glycopeptides (i.e., glycopeptides) identification and quantification information in each serum sample exported from Spectronaut (glycoproteomics).
R.FileName	PG.ProteinAccessions	PG.Genes	PG.ProteinDescriptions	PEP.Quantity	Stripped.Sequence	Modified.Sequence	Modifications	FG.Charge (precursor)	FG.PrecMz (precursor)	EG.TotalQuantity	EG.Qvalue	EG.Cscore
JHU_LM2_2112_87_G	A0A075B6J6	IGLV3-22	Immunoglobulin lambda variable 3-22	NaN	FSGSTSGNTTTLTISR	FSGSTSGN[Deamidation (N)]TTTLTISR	8:Deamidation (N)	2	815.9	0.631554	0.0550019	0.526625
JHU_LM2_2195_91_G	A0A075B6J6	IGLV3-22	Immunoglobulin lambda variable 3-22	NaN	FSGSTSGNTTTLTISR	FSGSTSGN[Deamidation (N)]TTTLTISR	8:Deamidation (N)	2	815.9	0.912781	0.0668547	0.493785
JHU_LM2_2377_73_G	A0A075B6J6	IGLV3-22	Immunoglobulin lambda variable 3-22	970.533	FSGSTSGNTTTLTISR	FSGSTSGN[Deamidation (N)]TTTLTISR	8:Deamidation (N)	2	815.9	970.533	0.0095401	0.552422
JHU_LM2_2436_106_G	A0A075B6J6	IGLV3-22	Immunoglobulin lambda variable 3-22	NaN	FSGSTSGNTTTLTISR	FSGSTSGN[Deamidation (N)]TTTLTISR	8:Deamidation (N)	2	815.9	1.13765	0.0709877	0.46185
JHU_LM2_2518_88_G	A0A075B6J6	IGLV3-22	Immunoglobulin lambda variable 3-22	8683.71	FSGSTSGNTTTLTISR	FSGSTSGN[Deamidation (N)]TTTLTISR	8:Deamidation (N)	2	815.9	8683.71	9.25544e-24	0.728519
JHU_LM2_2952_110_G	A0A075B6J6	IGLV3-22	Immunoglobulin lambda variable 3-22	6434.27	FSGSTSGNTTTLTISR	FSGSTSGN[Deamidation (N)]TTTLTISR	8:Deamidation (N)	2	815.9	6434.27	7.34506e-23	0.814032
JHU_LM2_3204_108_G	A0A075B6J6	IGLV3-22	Immunoglobulin lambda variable 3-22	3297.47	FSGSTSGNTTTLTISR	FSGSTSGN[Deamidation (N)]TTTLTISR	8:Deamidation (N)	2	815.9	3297.47	0.00069229	0.641967
JHU_LM2_3736_109_G	A0A075B6J6	IGLV3-22	Immunoglobulin lambda variable 3-22	1644.04	FSGSTSGNTTTLTISR	FSGSTSGN[Deamidation (N)]TTTLTISR	8:Deamidation (N)	2	815.9	1644.04	0.00155501	0.602623
JHU_LM2_4210_77_G	A0A075B6J6	IGLV3-22	Immunoglobulin lambda variable 3-22	6130.9	FSGSTSGNTTTLTISR	FSGSTSGN[Deamidation (N)]TTTLTISR	8:Deamidation (N)	2	815.9	6130.9	3.54759e-09	0.733272
JHU_LM2_4648_62_G	A0A075B6J6	IGLV3-22	Immunoglobulin lambda variable 3-22	5082.87	FSGSTSGNTTTLTISR	FSGSTSGN[Deamidation (N)]TTTLTISR	8:Deamidation (N)	2	815.9	5082.87	2.04018e-05	0.748868
JHU_LM2_5051_90_G	A0A075B6J6	IGLV3-22	Immunoglobulin lambda variable 3-22	NaN	FSGSTSGNTTTLTISR	FSGSTSGN[Deamidation (N)]TTTLTISR	8:Deamidation (N)	2	815.9	0.913696	0.0317436	0.514453
JHU_LM2_5189_69_G	A0A075B6J6	IGLV3-22	Immunoglobulin lambda variable 3-22	NaN	FSGSTSGNTTTLTISR	FSGSTSGN[Deamidation (N)]TTTLTISR	8:Deamidation (N)	2	815.9	0.928322	0.0291271	0.525565
JHU_LM2_5624_78_G	A0A075B6J6	IGLV3-22	Immunoglobulin lambda variable 3-22	1180.85	FSGSTSGNTTTLTISR	FSGSTSGN[Deamidation (N)]TTTLTISR	8:Deamidation (N)	2	815.9	1180.85	0.00362282	0.619851
JHU_LM2_6371_104_G	A0A075B6J6	IGLV3-22	Immunoglobulin lambda variable 3-22	NaN	FSGSTSGNTTTLTISR	FSGSTSGN[Deamidation (N)]TTTLTISR	8:Deamidation (N)	2	815.9	0.905491	0.059957	0.485029
JHU_LM2_8532_70_G	A0A075B6J6	IGLV3-22	Immunoglobulin lambda variable 3-22	18087	FSGSTSGNTTTLTISR	FSGSTSGN[Deamidation (N)]TTTLTISR	8:Deamidation (N)	2	815.9	18087	0.000270844	0.683413
JHU_LM2_6564_74_G	A0A075B6J6	IGLV3-22	Immunoglobulin lambda variable 3-22	2176.24	FSGSTSGNTTTLTISR	FSGSTSGN[Deamidation (N)]TTTLTISR	8:Deamidation (N)	2	815.9	2176.24	0.00037226	0.697876
JHU_LM2_6594_68_G	A0A075B6J6	IGLV3-22	Immunoglobulin lambda variable 3-22	992.094	FSGSTSGNTTTLTISR	FSGSTSGN[Deamidation (N)]TTTLTISR	8:Deamidation (N)	2	815.9	992.094	0.00201065	0.583324
JHU_LM2_6639_105_G	A0A075B6J6	IGLV3-22	Immunoglobulin lambda variable 3-22	NaN	FSGSTSGNTTTLTISR	FSGSTSGN[Deamidation (N)]TTTLTISR	8:Deamidation (N)	2	815.9	0.662247	0.0583488	0.477094
JHU_LM2_6726_96_G	A0A075B6J6	IGLV3-22	Immunoglobulin lambda variable 3-22	NaN	FSGSTSGNTTTLTISR	FSGSTSGN[Deamidation (N)]TTTLTISR	8:Deamidation (N)	2	815.9	0.913605	0.117907	0.475303
JHU_LM2_6966_57_G	A0A075B6J6	IGLV3-22	Immunoglobulin lambda variable 3-22	7915.3	FSGSTSGNTTTLTISR	FSGSTSGN[Deamidation (N)]TTTLTISR	8:Deamidation (N)	2	815.9	7915.3	2.7411e-19	0.816967
JHU_LM2_7326_102_G	A0A075B6J6	IGLV3-22	Immunoglobulin lambda variable 3-22	NaN	FSGSTSGNTTTLTISR	FSGSTSGN[Deamidation (N)]TTTLTISR	8:Deamidation (N)	2	815.9	1853.78	0.0100903	0.569119
JHU_LM2_7412_63_G	A0A075B6J6	IGLV3-22	Immunoglobulin lambda variable 3-22	1821.65	FSGSTSGNTTTLTISR	FSGSTSGN[Deamidation (N)]TTTLTISR	8:Deamidation (N)	2	815.9	1821.65	0.000538359	0.614424
JHU_LM2_7449_99_G	A0A075B6J6	IGLV3-22	Immunoglobulin lambda variable 3-22	NaN	FSGSTSGNTTTLTISR	FSGSTSGN[Deamidation (N)]TTTLTISR	8:Deamidation (N)	2	815.9	0.666115	0.127453	0.449201
JHU_LM2_7481_95_G	A0A075B6J6	IGLV3-22	Immunoglobulin lambda variable 3-22	NaN	FSGSTSGNTTTLTISR	FSGSTSGN[Deamidation (N)]TTTLTISR	8:Deamidation (N)	2	815.9	0.888634	0.231806	0.424156
JHU_LM2_7775_92_G	A0A075B6J6	IGLV3-22	Immunoglobulin lambda variable 3-22	NaN	FSGSTSGNTTTLTISR	FSGSTSGN[Deamidation (N)]TTTLTISR	8:Deamidation (N)	2	815.9	0.951427	0.0256039	0.510006
JHU_LM2_7842_98_G	A0A075B6J6	IGLV3-22	Immunoglobulin lambda variable 3-22	NaN	FSGSTSGNTTTLTISR	FSGSTSGN[Deamidation (N)]TTTLTISR	8:Deamidation (N)	2	815.9	0.933163	0.0763326	0.470433
JHU_LM2_8005_93_G	A0A075B6J6	IGLV3-22	Immunoglobulin lambda variable 3-22	NaN	FSGSTSGNTTTLTISR	FSGSTSGN[Deamidation (N)]TTTLTISR	8:Deamidation (N)	2	815.9	0.928768	0.0472322	0.519757
JHU_LM2_8029_65_G	A0A075B6J6	IGLV3-22	Immunoglobulin lambda variable 3-22	NaN	FSGSTSGNTTTLTISR	FSGSTSGN[Deamidation (N)]TTTLTISR	8:Deamidation (N)	2	815.9	0.908546	0.0489884	0.473607
JHU_LM2_8158_86_G	A0A075B6J6	IGLV3-22	Immunoglobulin lambda variable 3-22	NaN	FSGSTSGNTTTLTISR	FSGSTSGN[Deamidation (N)]TTTLTISR	8:Deamidation (N)	2	815.9	0.633522	0.0625022	0.482303
JHU_LM2_8443_56_G	A0A075B6J6	IGLV3-22	Immunoglobulin lambda variable 3-22	10061.5	FSGSTSGNTTTLTISR	FSGSTSGN[Deamidation (N)]TTTLTISR	8:Deamidation (N)	2	815.9	10061.5	2.89259e-21	0.833153
JHU_LM2_8526_55_G	A0A075B6J6	IGLV3-22	Immunoglobulin lambda variable 3-22	NaN	FSGSTSGNTTTLTISR	FSGSTSGN[Deamidation (N)]TTTLTISR	8:Deamidation (N)	2	815.9	0.903408	0.0462523	0.484606
JHU_LM2_8528_54_G	A0A075B6J6	IGLV3-22	Immunoglobulin lambda variable 3-22	10311.4	FSGSTSGNTTTLTISR	FSGSTSGN[Deamidation (N)]TTTLTISR	8:Deamidation (N)	2	815.9	10311.4	4.19613e-33	0.800265
JHU_LM2_8537_53_G	A0A075B6J6	IGLV3-22	Immunoglobulin lambda variable 3-22	NaN	FSGSTSGNTTTLTISR	FSGSTSGN[Deamidation (N)]TTTLTISR	8:Deamidation (N)	2	815.9	0.932705	0.0126876	0.540648
JHU_LM2_8544_52_G	A0A075B6J6	IGLV3-22	Immunoglobulin lambda variable 3-22	3629.12	FSGSTSGNTTTLTISR	FSGSTSGN[Deamidation (N)]TTTLTISR	8:Deamidation (N)	2	815.9	3629.12	5.13143e-05	0.687445
JHU_LM2_8568_51_G	A0A075B6J6	IGLV3-22	Immunoglobulin lambda variable 3-22	1866.8	FSGSTSGNTTTLTISR	FSGSTSGN[Deamidation (N)]TTTLTISR	8:Deamidation (N)	2	815.9	1866.8	4.73035e-05	0.706712
JHU_LM2_8570_59_G	A0A075B6J6	IGLV3-22	Immunoglobulin lambda variable 3-22	NaN	FSGSTSGNTTTLTISR	FSGSTSGN[Deamidation (N)]TTTLTISR	8:Deamidation (N)	2	815.9	0.93457	0.0321358	0.477855
JHU_LM2_8597_50_G	A0A075B6J6	IGLV3-22	Immunoglobulin lambda variable 3-22	17964.9	FSGSTSGNTTTLTISR	FSGSTSGN[Deamidation (N)]TTTLTISR	8:Deamidation (N)	2	815.9	17964.9	6.73265e-18	0.932145
JHU_LM2_8601_49_G	A0A075B6J6	IGLV3-22	Immunoglobulin lambda variable 3-22	2926.42	FSGSTSGNTTTLTISR	FSGSTSGN[Deamidation (N)]TTTLTISR	8:Deamidation (N)	2	815.9	2926.42	7.77236e-06	0.752242
JHU_LM2_8620_48_G	A0A075B6J6	IGLV3-22	Immunoglobulin lambda variable 3-22	11742.8	FSGSTSGNTTTLTISR	FSGSTSGN[Deamidation (N)]TTTLTISR	8:Deamidation (N)	2	815.9	11742.8	7.60417e-21	0.892354
JHU_LM2_8626_47_G_rerun	A0A075B6J6	IGLV3-22	Immunoglobulin lambda variable 3-22	NaN	FSGSTSGNTTTLTISR	FSGSTSGN[Deamidation (N)]TTTLTISR	8:Deamidation (N)	2	815.9	2132.06	0.0078655	0.552775
JHU_LM2_8627_46_G	A0A075B6J6	IGLV3-22	Immunoglobulin lambda variable 3-22	3829.28	FSGSTSGNTTTLTISR	FSGSTSGN[Deamidation (N)]TTTLTISR	8:Deamidation (N)	2	815.9	3829.28	5.13053e-07	0.788301
JHU_LM2_8628_45_G_20220309213836	A0A075B6J6	IGLV3-22	Immunoglobulin lambda variable 3-22	4283.47	FSGSTSGNTTTLTISR	FSGSTSGN[Deamidation (N)]TTTLTISR	8:Deamidation (N)	2	815.9	4283.47	9.37847e-05	0.728815
JHU_LM2_8638_44_G	A0A075B6J6	IGLV3-22	Immunoglobulin lambda variable 3-22	14026	FSGSTSGNTTTLTISR	FSGSTSGN[Deamidation (N)]TTTLTISR	8:Deamidation (N)	2	815.9	14026	4.11309e-30	0.826747
JHU_LM2_8641_43_G	A0A075B6J6	IGLV3-22	Immunoglobulin lambda variable 3-22	NaN	FSGSTSGNTTTLTISR	FSGSTSGN[Deamidation (N)]TTTLTISR	8:Deamidation (N)	2	815.9	0.90929	0.0201357	0.526191
JHU_LM2_8643_42_G	A0A075B6J6	IGLV3-22	Immunoglobulin lambda variable 3-22	1792.22	FSGSTSGNTTTLTISR	FSGSTSGN[Deamidation (N)]TTTLTISR	8:Deamidation (N)	2	815.9	1792.22	3.00301e-05	0.699885
JHU_LM2_8646_41_G	A0A075B6J6	IGLV3-22	Immunoglobulin lambda variable 3-22	355976	FSGSTSGNTTTLTISR	FSGSTSGN[Deamidation (N)]TTTLTISR	8:Deamidation (N)	2	815.9	355976	8.12539e-07	0.853768
JHU_LM2_8667_61_G	A0A075B6J6	IGLV3-22	Immunoglobulin lambda variable 3-22	NaN	FSGSTSGNTTTLTISR	FSGSTSGN[Deamidation (N)]TTTLTISR	8:Deamidation (N)	2	815.9	0.62566	0.0828189	0.455694
JHU_LM2_8674_40_G	A0A075B6J6	IGLV3-22	Immunoglobulin lambda variable 3-22	3237.65	FSGSTSGNTTTLTISR	FSGSTSGN[Deamidation (N)]TTTLTISR	8:Deamidation (N)	2	815.9	3237.65	9.24402e-07	0.756774
JHU_LM2_8688_72_G	A0A075B6J6	IGLV3-22	Immunoglobulin lambda variable 3-22	502.496	FSGSTSGNTTTLTISR	FSGSTSGN[Deamidation (N)]TTTLTISR	8:Deamidation (N)	2	815.9	502.496	0.00218364	0.615275
JHU_LM2_8696_37_G	A0A075B6J6	IGLV3-22	Immunoglobulin lambda variable 3-22	15274.1	FSGSTSGNTTTLTISR	FSGSTSGN[Deamidation (N)]TTTLTISR	8:Deamidation (N)	2	815.9	15274.1	2.62793e-21	0.935424
JHU_LM2_8722_82_G	A0A075B6J6	IGLV3-22	Immunoglobulin lambda variable 3-22	NaN	FSGSTSGNTTTLTISR	FSGSTSGN[Deamidation (N)]TTTLTISR	8:Deamidation (N)	2	815.9	0.672546	0.0840394	0.503233
JHU_LM2_8733_35_G	A0A075B6J6	IGLV3-22	Immunoglobulin lambda variable 3-22	1714.72	FSGSTSGNTTTLTISR	FSGSTSGN[Deamidation (N)]TTTLTISR	8:Deamidation (N)	2	815.9	1714.72	0.00485558	0.588976
JHU_LM2_8740_36_G	A0A075B6J6	IGLV3-22	Immunoglobulin lambda variable 3-22	16580.5	FSGSTSGNTTTLTISR	FSGSTSGN[Deamidation (N)]TTTLTISR	8:Deamidation (N)	2	815.9	16580.5	3.35588e-41	0.839283
JHU_LM2_8753_34_G	A0A075B6J6	IGLV3-22	Immunoglobulin lambda variable 3-22	2410.12	FSGSTSGNTTTLTISR	FSGSTSGN[Deamidation (N)]TTTLTISR	8:Deamidation (N)	2	815.9	2410.12	0.000564834	0.695396
JHU_LM2_8764_29_G	A0A075B6J6	IGLV3-22	Immunoglobulin lambda variable 3-22	26494.6	FSGSTSGNTTTLTISR	FSGSTSGN[Deamidation (N)]TTTLTISR	8:Deamidation (N)	2	815.9	26494.6	7.50511e-37	0.929679
JHU_LM2_8770_33_G	A0A075B6J6	IGLV3-22	Immunoglobulin lambda variable 3-22	NaN	FSGSTSGNTTTLTISR	FSGSTSGN[Deamidation (N)]TTTLTISR	8:Deamidation (N)	2	815.9	0.939766	0.0893466	0.485876
JHU_LM2_8779_101_G	A0A075B6J6	IGLV3-22	Immunoglobulin lambda variable 3-22	NaN	FSGSTSGNTTTLTISR	FSGSTSGN[Deamidation (N)]TTTLTISR	8:Deamidation (N)	2	815.9	0.638569	0.0679698	0.467697
JHU_LM2_8787_28_G	A0A075B6J6	IGLV3-22	Immunoglobulin lambda variable 3-22	9146.4	FSGSTSGNTTTLTISR	FSGSTSGN[Deamidation (N)]TTTLTISR	8:Deamidation (N)	2	815.9	9146.4	4.40176e-18	0.843209
JHU_LM2_8790_32_G	A0A075B6J6	IGLV3-22	Immunoglobulin lambda variable 3-22	NaN	FSGSTSGNTTTLTISR	FSGSTSGN[Deamidation (N)]TTTLTISR	8:Deamidation (N)	2	815.9	0.936367	0.0494523	0.508753
JHU_LM2_8822_31_G	A0A075B6J6	IGLV3-22	Immunoglobulin lambda variable 3-22	6283.12	FSGSTSGNTTTLTISR	FSGSTSGN[Deamidation (N)]TTTLTISR	8:Deamidation (N)	2	815.9	6283.12	3.8363e-34	0.792823
JHU_LM2_8831_30_G	A0A075B6J6	IGLV3-22	Immunoglobulin lambda variable 3-22	1484.78	FSGSTSGNTTTLTISR	FSGSTSGN[Deamidation (N)]TTTLTISR	8:Deamidation (N)	2	815.9	1484.78	1.18994e-08	0.781865
JHU_LM2_8844_22_G	A0A075B6J6	IGLV3-22	Immunoglobulin lambda variable 3-22	15285.5	FSGSTSGNTTTLTISR	FSGSTSGN[Deamidation (N)]TTTLTISR	8:Deamidation (N)	2	815.9	15285.5	1.06012e-05	0.67494
JHU_LM2_8849_21_G	A0A075B6J6	IGLV3-22	Immunoglobulin lambda variable 3-22	NaN	FSGSTSGNTTTLTISR	FSGSTSGN[Deamidation (N)]TTTLTISR	8:Deamidation (N)	2	815.9	816.782	0.105274	0.457424
JHU_LM2_8851_27_G	A0A075B6J6	IGLV3-22	Immunoglobulin lambda variable 3-22	7055.73	FSGSTSGNTTTLTISR	FSGSTSGN[Deamidation (N)]TTTLTISR	8:Deamidation (N)	2	815.9	7055.73	0.000523535	0.651513
JHU_LM2_8862_26_G	A0A075B6J6	IGLV3-22	Immunoglobulin lambda variable 3-22	NaN	FSGSTSGNTTTLTISR	FSGSTSGN[Deamidation (N)]TTTLTISR	8:Deamidation (N)	2	815.9	1.01475	0.0874899	0.466436
JHU_LM2_8873_25_G	A0A075B6J6	IGLV3-22	Immunoglobulin lambda variable 3-22	4079.49	FSGSTSGNTTTLTISR	FSGSTSGN[Deamidation (N)]TTTLTISR	8:Deamidation (N)	2	815.9	4079.49	2.31814e-06	0.765665
JHU_LM2_8876_24_G	A0A075B6J6	IGLV3-22	Immunoglobulin lambda variable 3-22	2055.93	FSGSTSGNTTTLTISR	FSGSTSGN[Deamidation (N)]TTTLTISR	8:Deamidation (N)	2	815.9	2055.93	0.00118661	0.633291
JHU_LM2_8879_23_G	A0A075B6J6	IGLV3-22	Immunoglobulin lambda variable 3-22	2224.73	FSGSTSGNTTTLTISR	FSGSTSGN[Deamidation (N)]TTTLTISR	8:Deamidation (N)	2	815.9	2224.73	0.00289012	0.608265
JHU_LM2_8882_17_G	A0A075B6J6	IGLV3-22	Immunoglobulin lambda variable 3-22	29345.3	FSGSTSGNTTTLTISR	FSGSTSGN[Deamidation (N)]TTTLTISR	8:Deamidation (N)	2	815.9	29345.3	5.07746e-20	0.899537
JHU_LM2_8891_14_G	A0A075B6J6	IGLV3-22	Immunoglobulin lambda variable 3-22	6009.8	FSGSTSGNTTTLTISR	FSGSTSGN[Deamidation (N)]TTTLTISR	8:Deamidation (N)	2	815.9	6009.8	1.68821e-06	0.810458
JHU_LM2_8892_16_G	A0A075B6J6	IGLV3-22	Immunoglobulin lambda variable 3-22	NaN	FSGSTSGNTTTLTISR	FSGSTSGN[Deamidation (N)]TTTLTISR	8:Deamidation (N)	2	815.9	0.945454	0.119543	0.462206
JHU_LM2_8897_18_G	A0A075B6J6	IGLV3-22	Immunoglobulin lambda variable 3-22	2427.1	FSGSTSGNTTTLTISR	FSGSTSGN[Deamidation (N)]TTTLTISR	8:Deamidation (N)	2	815.9	2427.1	0.00251202	0.663893
JHU_LM2_8899_19_G	A0A075B6J6	IGLV3-22	Immunoglobulin lambda variable 3-22	1647.27	FSGSTSGNTTTLTISR	FSGSTSGN[Deamidation (N)]TTTLTISR	8:Deamidation (N)	2	815.9	1647.27	0.00505531	0.616841
JHU_LM2_8901_20_G	A0A075B6J6	IGLV3-22	Immunoglobulin lambda variable 3-22	6590.72	FSGSTSGNTTTLTISR	FSGSTSGN[Deamidation (N)]TTTLTISR	8:Deamidation (N)	2	815.9	6590.72	1.99414e-18	0.879478
JHU_LM2_8903_15_G	A0A075B6J6	IGLV3-22	Immunoglobulin lambda variable 3-22	2479.07	FSGSTSGNTTTLTISR	FSGSTSGN[Deamidation (N)]TTTLTISR	8:Deamidation (N)	2	815.9	2479.07	0.000983921	0.6379
JHU_LM2_8915_13_G	A0A075B6J6	IGLV3-22	Immunoglobulin lambda variable 3-22	1468.81	FSGSTSGNTTTLTISR	FSGSTSGN[Deamidation (N)]TTTLTISR	8:Deamidation (N)	2	815.9	1468.81	0.00406059	0.64964
JHU_LM2_8920_3_G	A0A075B6J6	IGLV3-22	Immunoglobulin lambda variable 3-22	33649.7	FSGSTSGNTTTLTISR	FSGSTSGN[Deamidation (N)]TTTLTISR	8:Deamidation (N)	2	815.9	33649.7	8.67362e-37	0.903248
JHU_LM2_8922_5_G	A0A075B6J6	IGLV3-22	Immunoglobulin lambda variable 3-22	7830.94	FSGSTSGNTTTLTISR	FSGSTSGN[Deamidation (N)]TTTLTISR	8:Deamidation (N)	2	815.9	7830.94	1.95495e-38	0.875072
JHU_LM2_8926_7_G	A0A075B6J6	IGLV3-22	Immunoglobulin lambda variable 3-22	3898.84	FSGSTSGNTTTLTISR	FSGSTSGN[Deamidation (N)]TTTLTISR	8:Deamidation (N)	2	815.9	3898.84	0.000867648	0.717817
JHU_LM2_8928_12_G	A0A075B6J6	IGLV3-22	Immunoglobulin lambda variable 3-22	8509.9	FSGSTSGNTTTLTISR	FSGSTSGN[Deamidation (N)]TTTLTISR	8:Deamidation (N)	2	815.9	8509.9	0.000229334	0.786112
JHU_LM2_8930_10_G	A0A075B6J6	IGLV3-22	Immunoglobulin lambda variable 3-22	5340.01	FSGSTSGNTTTLTISR	FSGSTSGN[Deamidation (N)]TTTLTISR	8:Deamidation (N)	2	815.9	5340.01	5.42639e-18	0.907428
JHU_LM2_8931_11_G	A0A075B6J6	IGLV3-22	Immunoglobulin lambda variable 3-22	NaN	FSGSTSGNTTTLTISR	FSGSTSGN[Deamidation (N)]TTTLTISR	8:Deamidation (N)	2	815.9	896.733	0.0122447	0.571211
JHU_LM2_8935_8_G	A0A075B6J6	IGLV3-22	Immunoglobulin lambda variable 3-22	139360	FSGSTSGNTTTLTISR	FSGSTSGN[Deamidation (N)]TTTLTISR	8:Deamidation (N)	2	815.9	139360	2.10473e-34	0.859571
JHU_LM2_8936_6_G	A0A075B6J6	IGLV3-22	Immunoglobulin lambda variable 3-22	NaN	FSGSTSGNTTTLTISR	FSGSTSGN[Deamidation (N)]TTTLTISR	8:Deamidation (N)	2	815.9	0.923773	0.0543184	0.517076
JHU_LM2_8937_1_G	A0A075B6J6	IGLV3-22	Immunoglobulin lambda variable 3-22	18916.5	FSGSTSGNTTTLTISR	FSGSTSGN[Deamidation (N)]TTTLTISR	8:Deamidation (N)	2	815.9	18916.5	1.31774e-12	0.792163
JHU_LM2_8942_4_G	A0A075B6J6	IGLV3-22	Immunoglobulin lambda variable 3-22	NaN	FSGSTSGNTTTLTISR	FSGSTSGN[Deamidation (N)]TTTLTISR	8:Deamidation (N)	2	815.9	0.871719	0.0497244	0.519259
JHU_LM2_8947_9_G	A0A075B6J6	IGLV3-22	Immunoglobulin lambda variable 3-22	6404.45	FSGSTSGNTTTLTISR	FSGSTSGN[Deamidation (N)]TTTLTISR	8:Deamidation (N)	2	815.9	6404.45	1.22017e-07	0.845588
JHU_LM2_8950_2_G	A0A075B6J6	IGLV3-22	Immunoglobulin lambda variable 3-22	8415.74	FSGSTSGNTTTLTISR	FSGSTSGN[Deamidation (N)]TTTLTISR	8:Deamidation (N)	2	815.9	8415.74	1.53858e-09	0.899642
JHU_LM2_10022_85_G	A0A075B6J6	IGLV3-22	Immunoglobulin lambda variable 3-22	NaN	FSGSTSGNTTTLTISR	FSGSTSGN[Deamidation (N)]TTTLTISR	8:Deamidation (N)	2	815.9	0.235176	0.165103	0.407447
JHU_LM2_18029_81_G	A0A075B6J6	IGLV3-22	Immunoglobulin lambda variable 3-22	NaN	FSGSTSGNTTTLTISR	FSGSTSGN[Deamidation (N)]TTTLTISR	8:Deamidation (N)	2	815.9	0.926331	0.111779	0.449484
JHU_LM2_19327_89_G	A0A075B6J6	IGLV3-22	Immunoglobulin lambda variable 3-22	NaN	FSGSTSGNTTTLTISR	FSGSTSGN[Deamidation (N)]TTTLTISR	8:Deamidation (N)	2	815.9	0.199322	0.095163	0.4771
JHU_LM2_20010_75_G	A0A075B6J6	IGLV3-22	Immunoglobulin lambda variable 3-22	6630.01	FSGSTSGNTTTLTISR	FSGSTSGN[Deamidation (N)]TTTLTISR	8:Deamidation (N)	2	815.9	6630.01	1.52691e-08	0.714589
JHU_LM2_20329_80_G	A0A075B6J6	IGLV3-22	Immunoglobulin lambda variable 3-22	NaN	FSGSTSGNTTTLTISR	FSGSTSGN[Deamidation (N)]TTTLTISR	8:Deamidation (N)	2	815.9	0.236057	0.0587777	0.519419
JHU_LM2_20358_79_G	A0A075B6J6	IGLV3-22	Immunoglobulin lambda variable 3-22	9320.48	FSGSTSGNTTTLTISR	FSGSTSGN[Deamidation (N)]TTTLTISR	8:Deamidation (N)	2	815.9	9320.48	1.28285e-08	0.826199
JHU_LM2_22648_60_G	A0A075B6J6	IGLV3-22	Immunoglobulin lambda variable 3-22	NaN	FSGSTSGNTTTLTISR	FSGSTSGN[Deamidation (N)]TTTLTISR	8:Deamidation (N)	2	815.9	0.93465	0.0271219	0.513457
JHU_LM2_22694_103_G	A0A075B6J6	IGLV3-22	Immunoglobulin lambda variable 3-22	NaN	FSGSTSGNTTTLTISR	FSGSTSGN[Deamidation (N)]TTTLTISR	8:Deamidation (N)	2	815.9	1610.83	0.0561515	0.482745
JHU_LM2_22700_58_G	A0A075B6J6	IGLV3-22	Immunoglobulin lambda variable 3-22	4900.91	FSGSTSGNTTTLTISR	FSGSTSGN[Deamidation (N)]TTTLTISR	8:Deamidation (N)	2	815.9	4900.91	3.03006e-08	0.810881
JHU_LM2_22716_76_G	A0A075B6J6	IGLV3-22	Immunoglobulin lambda variable 3-22	NaN	FSGSTSGNTTTLTISR	FSGSTSGN[Deamidation (N)]TTTLTISR	8:Deamidation (N)	2	815.9	0.928791	0.0512101	0.501274
JHU_LM2_23997_83_G	A0A075B6J6	IGLV3-22	Immunoglobulin lambda variable 3-22	NaN	FSGSTSGNTTTLTISR	FSGSTSGN[Deamidation (N)]TTTLTISR	8:Deamidation (N)	2	815.9	0.946312	0.0497746	0.479339
JHU_LM2_26722_84_G	A0A075B6J6	IGLV3-22	Immunoglobulin lambda variable 3-22	4264.38	FSGSTSGNTTTLTISR	FSGSTSGN[Deamidation (N)]TTTLTISR	8:Deamidation (N)	2	815.9	4264.38	0.000688443	0.639121
JHU_LM2_27618_66_G	A0A075B6J6	IGLV3-22	Immunoglobulin lambda variable 3-22	NaN	FSGSTSGNTTTLTISR	FSGSTSGN[Deamidation (N)]TTTLTISR	8:Deamidation (N)	2	815.9	1809.71	0.0124474	0.549813
JHU_LM2_28130_67_G_20220314193054	A0A075B6J6	IGLV3-22	Immunoglobulin lambda variable 3-22	2783.45	FSGSTSGNTTTLTISR	FSGSTSGN[Deamidation (N)]TTTLTISR	8:Deamidation (N)	2	815.9	2783.45	0.000167752	0.741423
JHU_LM2_29809_94_G	A0A075B6J6	IGLV3-22	Immunoglobulin lambda variable 3-22	NaN	FSGSTSGNTTTLTISR	FSGSTSGN[Deamidation (N)]TTTLTISR	8:Deamidation (N)	2	815.9	0.620121	0.127556	0.440892
JHU_LM2_30630_97_G	A0A075B6J6	IGLV3-22	Immunoglobulin lambda variable 3-22	6213.15	FSGSTSGNTTTLTISR	FSGSTSGN[Deamidation (N)]TTTLTISR	8:Deamidation (N)	2	815.9	6213.15	0.000601996	0.663835
JHU_LM2_31033_107_G	A0A075B6J6	IGLV3-22	Immunoglobulin lambda variable 3-22	2174.26	FSGSTSGNTTTLTISR	FSGSTSGN[Deamidation (N)]TTTLTISR	8:Deamidation (N)	2	815.9	2174.26	0.000543666	0.649821
JHU_LM2_31495_64_G	A0A075B6J6	IGLV3-22	Immunoglobulin lambda variable 3-22	NaN	FSGSTSGNTTTLTISR	FSGSTSGN[Deamidation (N)]TTTLTISR	8:Deamidation (N)	2	815.9	0.934307	0.0652796	0.492196
JHU_LM2_31614_100_G	A0A075B6J6	IGLV3-22	Immunoglobulin lambda variable 3-22	6262.67	FSGSTSGNTTTLTISR	FSGSTSGN[Deamidation (N)]TTTLTISR	8:Deamidation (N)	2	815.9	6262.67	0.000218434	0.668581
JHU_LM2_31646_71_G	A0A075B6J6	IGLV3-22	Immunoglobulin lambda variable 3-22	NaN	FSGSTSGNTTTLTISR	FSGSTSGN[Deamidation (N)]TTTLTISR	8:Deamidation (N)	2	815.9	0.912174	0.0624841	0.491756
JHU_LM2_S5048_Glyco_4	A0A075B6J6	IGLV3-22	Immunoglobulin lambda variable 3-22	7172.91	FSGSTSGNTTTLTISR	FSGSTSGN[Deamidation (N)]TTTLTISR	8:Deamidation (N)	2	815.9	7172.91	0.00254088	0.597797
JHU_LM2_S5206_Glyco_2	A0A075B6J6	IGLV3-22	Immunoglobulin lambda variable 3-22	5868.97	FSGSTSGNTTTLTISR	FSGSTSGN[Deamidation (N)]TTTLTISR	8:Deamidation (N)	2	815.9	5868.97	0.00146478	0.61026
JHU_LM2_S6107_Glyco_3	A0A075B6J6	IGLV3-22	Immunoglobulin lambda variable 3-22	NaN	FSGSTSGNTTTLTISR	FSGSTSGN[Deamidation (N)]TTTLTISR	8:Deamidation (N)	2	815.9	576.714	0.017519	0.499415
JHU_LM2_Se7055_Glyco_8	A0A075B6J6	IGLV3-22	Immunoglobulin lambda variable 3-22	6246.97	FSGSTSGNTTTLTISR	FSGSTSGN[Deamidation (N)]TTTLTISR	8:Deamidation (N)	2	815.9	6246.97	1.42774e-05	0.780062
JHU_LM2_Se7340_Glyco_10	A0A075B6J6	IGLV3-22	Immunoglobulin lambda variable 3-22	3510.45	FSGSTSGNTTTLTISR	FSGSTSGN[Deamidation (N)]TTTLTISR	8:Deamidation (N)	2	815.9	3510.45	9.80254e-05	0.680517
JHU_LM2_Se7536_Glyco_9	A0A075B6J6	IGLV3-22	Immunoglobulin lambda variable 3-22	3217.06	FSGSTSGNTTTLTISR	FSGSTSGN[Deamidation (N)]TTTLTISR	8:Deamidation (N)	2	815.9	3217.06	0.000164174	0.674418
JHU_LM2_Se7595_Glyco_7	A0A075B6J6	IGLV3-22	Immunoglobulin lambda variable 3-22	NaN	FSGSTSGNTTTLTISR	FSGSTSGN[Deamidation (N)]TTTLTISR	8:Deamidation (N)	2	815.9	0.629345	0.105883	0.424198
JHU_LM2_Se8135_Glyco_6	A0A075B6J6	IGLV3-22	Immunoglobulin lambda variable 3-22	2731.87	FSGSTSGNTTTLTISR	FSGSTSGN[Deamidation (N)]TTTLTISR	8:Deamidation (N)	2	815.9	2731.87	4.66416e-06	0.658135
JHU_LM2_Se8561_Glyco_1	A0A075B6J6	IGLV3-22	Immunoglobulin lambda variable 3-22	5429.54	FSGSTSGNTTTLTISR	FSGSTSGN[Deamidation (N)]TTTLTISR	8:Deamidation (N)	2	815.9	5429.54	0.0010904	0.585459
JHU_LM2_Se8829_Glyco_5	A0A075B6J6	IGLV3-22	Immunoglobulin lambda variable 3-22	15092.7	FSGSTSGNTTTLTISR	FSGSTSGN[Deamidation (N)]TTTLTISR	8:Deamidation (N)	2	815.9	15092.7	6.31437e-06	0.691024
JHU_LM2_2112_87_G	A0A0J9YXX1	IGHV5-10-1	Immunoglobulin heavy variable 5-10-1	NaN	IDPSDSYTNYSPSFQGHVTISADK	IDPSDSYTN[Deamidation (N)]YSPSFQGHVTISADK	9:Deamidation (N)	3	877.401	1.16463	0.140455	0.462658
JHU_LM2_2195_91_G	A0A0J9YXX1	IGHV5-10-1	Immunoglobulin heavy variable 5-10-1	NaN	IDPSDSYTNYSPSFQGHVTISADK	IDPSDSYTN[Deamidation (N)]YSPSFQGHVTISADK	9:Deamidation (N)	3	877.401	1.085	0.190213	0.418225
JHU_LM2_2377_73_G	A0A0J9YXX1	IGHV5-10-1	Immunoglobulin heavy variable 5-10-1	NaN	IDPSDSYTNYSPSFQGHVTISADK	IDPSDSYTN[Deamidation (N)]YSPSFQGHVTISADK	9:Deamidation (N)	3	877.401	3061.6	0.0283544	0.509164
JHU_LM2_2436_106_G	A0A0J9YXX1	IGHV5-10-1	Immunoglobulin heavy variable 5-10-1	NaN	IDPSDSYTNYSPSFQGHVTISADK	IDPSDSYTN[Deamidation (N)]YSPSFQGHVTISADK	9:Deamidation (N)	3	877.401	159.562	0.080407	0.453441
JHU_LM2_2518_88_G	A0A0J9YXX1	IGHV5-10-1	Immunoglobulin heavy variable 5-10-1	NaN	IDPSDSYTNYSPSFQGHVTISADK	IDPSDSYTN[Deamidation (N)]YSPSFQGHVTISADK	9:Deamidation (N)	3	877.401	0.692219	0.136242	0.434811
JHU_LM2_2952_110_G	A0A0J9YXX1	IGHV5-10-1	Immunoglobulin heavy variable 5-10-1	4170.54	IDPSDSYTNYSPSFQGHVTISADK	IDPSDSYTN[Deamidation (N)]YSPSFQGHVTISADK	9:Deamidation (N)	3	877.401	4170.54	0.00019849	0.680444
JHU_LM2_3204_108_G	A0A0J9YXX1	IGHV5-10-1	Immunoglobulin heavy variable 5-10-1	NaN	IDPSDSYTNYSPSFQGHVTISADK	IDPSDSYTN[Deamidation (N)]YSPSFQGHVTISADK	9:Deamidation (N)	3	877.401	4320.95	0.0994659	0.443577
JHU_LM2_3736_109_G	A0A0J9YXX1	IGHV5-10-1	Immunoglobulin heavy variable 5-10-1	1733.4	IDPSDSYTNYSPSFQGHVTISADK	IDPSDSYTN[Deamidation (N)]YSPSFQGHVTISADK	9:Deamidation (N)	3	877.401	1733.4	0.00359163	0.576672
JHU_LM2_4210_77_G	A0A0J9YXX1	IGHV5-10-1	Immunoglobulin heavy variable 5-10-1	NaN	IDPSDSYTNYSPSFQGHVTISADK	IDPSDSYTN[Deamidation (N)]YSPSFQGHVTISADK	9:Deamidation (N)	3	877.401	1.09079	0.110097	0.418276
JHU_LM2_4648_62_G	A0A0J9YXX1	IGHV5-10-1	Immunoglobulin heavy variable 5-10-1	NaN	IDPSDSYTNYSPSFQGHVTISADK	IDPSDSYTN[Deamidation (N)]YSPSFQGHVTISADK	9:Deamidation (N)	3	877.401	1.12725	0.0743224	0.457069
JHU_LM2_5051_90_G	A0A0J9YXX1	IGHV5-10-1	Immunoglobulin heavy variable 5-10-1	NaN	IDPSDSYTNYSPSFQGHVTISADK	IDPSDSYTN[Deamidation (N)]YSPSFQGHVTISADK	9:Deamidation (N)	3	877.401	1.1686	0.179318	0.40608
JHU_LM2_5189_69_G	A0A0J9YXX1	IGHV5-10-1	Immunoglobulin heavy variable 5-10-1	4942.16	IDPSDSYTNYSPSFQGHVTISADK	IDPSDSYTN[Deamidation (N)]YSPSFQGHVTISADK	9:Deamidation (N)	3	877.401	4942.16	3.99725e-06	0.743104
JHU_LM2_5624_78_G	A0A0J9YXX1	IGHV5-10-1	Immunoglobulin heavy variable 5-10-1	NaN	IDPSDSYTNYSPSFQGHVTISADK	IDPSDSYTN[Deamidation (N)]YSPSFQGHVTISADK	9:Deamidation (N)	3	877.401	4973.44	0.0952549	0.476281
JHU_LM2_6371_104_G	A0A0J9YXX1	IGHV5-10-1	Immunoglobulin heavy variable 5-10-1	NaN	IDPSDSYTNYSPSFQGHVTISADK	IDPSDSYTN[Deamidation (N)]YSPSFQGHVTISADK	9:Deamidation (N)	3	877.401	1.22448	0.0942667	0.458594
JHU_LM2_8532_70_G	A0A0J9YXX1	IGHV5-10-1	Immunoglobulin heavy variable 5-10-1	NaN	IDPSDSYTNYSPSFQGHVTISADK	IDPSDSYTN[Deamidation (N)]YSPSFQGHVTISADK	9:Deamidation (N)	3	877.401	5423.37	0.165194	0.322397
JHU_LM2_6564_74_G	A0A0J9YXX1	IGHV5-10-1	Immunoglobulin heavy variable 5-10-1	8213.75	IDPSDSYTNYSPSFQGHVTISADK	IDPSDSYTN[Deamidation (N)]YSPSFQGHVTISADK	9:Deamidation (N)	3	877.401	8213.75	2.74535e-06	0.767834
JHU_LM2_6594_68_G	A0A0J9YXX1	IGHV5-10-1	Immunoglobulin heavy variable 5-10-1	NaN	IDPSDSYTNYSPSFQGHVTISADK	IDPSDSYTN[Deamidation (N)]YSPSFQGHVTISADK	9:Deamidation (N)	3	877.401	1.07743	0.082766	0.418254
JHU_LM2_6639_105_G	A0A0J9YXX1	IGHV5-10-1	Immunoglobulin heavy variable 5-10-1	10104.6	IDPSDSYTNYSPSFQGHVTISADK	IDPSDSYTN[Deamidation (N)]YSPSFQGHVTISADK	9:Deamidation (N)	3	877.401	10104.6	1.48627e-08	0.741784
JHU_LM2_6726_96_G	A0A0J9YXX1	IGHV5-10-1	Immunoglobulin heavy variable 5-10-1	NaN	IDPSDSYTNYSPSFQGHVTISADK	IDPSDSYTN[Deamidation (N)]YSPSFQGHVTISADK	9:Deamidation (N)	3	877.401	0.656605	0.134941	0.466081
JHU_LM2_6966_57_G	A0A0J9YXX1	IGHV5-10-1	Immunoglobulin heavy variable 5-10-1	11766.3	IDPSDSYTNYSPSFQGHVTISADK	IDPSDSYTN[Deamidation (N)]YSPSFQGHVTISADK	9:Deamidation (N)	3	877.401	11766.3	8.3408e-46	0.902449
JHU_LM2_7326_102_G	A0A0J9YXX1	IGHV5-10-1	Immunoglobulin heavy variable 5-10-1	NaN	IDPSDSYTNYSPSFQGHVTISADK	IDPSDSYTN[Deamidation (N)]YSPSFQGHVTISADK	9:Deamidation (N)	3	877.401	11.3874	0.194881	0.388394
JHU_LM2_7412_63_G	A0A0J9YXX1	IGHV5-10-1	Immunoglobulin heavy variable 5-10-1	NaN	IDPSDSYTNYSPSFQGHVTISADK	IDPSDSYTN[Deamidation (N)]YSPSFQGHVTISADK	9:Deamidation (N)	3	877.401	0.9207	0.127939	0.350859
JHU_LM2_7449_99_G	A0A0J9YXX1	IGHV5-10-1	Immunoglobulin heavy variable 5-10-1	NaN	IDPSDSYTNYSPSFQGHVTISADK	IDPSDSYTN[Deamidation (N)]YSPSFQGHVTISADK	9:Deamidation (N)	3	877.401	0.608368	0.143134	0.435635
JHU_LM2_7481_95_G	A0A0J9YXX1	IGHV5-10-1	Immunoglobulin heavy variable 5-10-1	NaN	IDPSDSYTNYSPSFQGHVTISADK	IDPSDSYTN[Deamidation (N)]YSPSFQGHVTISADK	9:Deamidation (N)	3	877.401	1632.24	0.104718	0.478452
JHU_LM2_7775_92_G	A0A0J9YXX1	IGHV5-10-1	Immunoglobulin heavy variable 5-10-1	NaN	IDPSDSYTNYSPSFQGHVTISADK	IDPSDSYTN[Deamidation (N)]YSPSFQGHVTISADK	9:Deamidation (N)	3	877.401	300.839	0.0171124	0.523728
JHU_LM2_7842_98_G	A0A0J9YXX1	IGHV5-10-1	Immunoglobulin heavy variable 5-10-1	NaN	IDPSDSYTNYSPSFQGHVTISADK	IDPSDSYTN[Deamidation (N)]YSPSFQGHVTISADK	9:Deamidation (N)	3	877.401	1.20843	0.0634198	0.481261
JHU_LM2_8005_93_G	A0A0J9YXX1	IGHV5-10-1	Immunoglobulin heavy variable 5-10-1	NaN	IDPSDSYTNYSPSFQGHVTISADK	IDPSDSYTN[Deamidation (N)]YSPSFQGHVTISADK	9:Deamidation (N)	3	877.401	1.16565	0.175172	0.442793
JHU_LM2_8029_65_G	A0A0J9YXX1	IGHV5-10-1	Immunoglobulin heavy variable 5-10-1	NaN	IDPSDSYTNYSPSFQGHVTISADK	IDPSDSYTN[Deamidation (N)]YSPSFQGHVTISADK	9:Deamidation (N)	3	877.401	1.04375	0.139274	0.370997
JHU_LM2_8158_86_G	A0A0J9YXX1	IGHV5-10-1	Immunoglobulin heavy variable 5-10-1	NaN	IDPSDSYTNYSPSFQGHVTISADK	IDPSDSYTN[Deamidation (N)]YSPSFQGHVTISADK	9:Deamidation (N)	3	877.401	18.8462	0.161978	0.418835
JHU_LM2_8443_56_G	A0A0J9YXX1	IGHV5-10-1	Immunoglobulin heavy variable 5-10-1	NaN	IDPSDSYTNYSPSFQGHVTISADK	IDPSDSYTN[Deamidation (N)]YSPSFQGHVTISADK	9:Deamidation (N)	3	877.401	1.18508	0.110969	0.440419
JHU_LM2_8526_55_G	A0A0J9YXX1	IGHV5-10-1	Immunoglobulin heavy variable 5-10-1	2057.37	IDPSDSYTNYSPSFQGHVTISADK	IDPSDSYTN[Deamidation (N)]YSPSFQGHVTISADK	9:Deamidation (N)	3	877.401	2057.37	0.000500308	0.647156
JHU_LM2_8528_54_G	A0A0J9YXX1	IGHV5-10-1	Immunoglobulin heavy variable 5-10-1	9141.72	IDPSDSYTNYSPSFQGHVTISADK	IDPSDSYTN[Deamidation (N)]YSPSFQGHVTISADK	9:Deamidation (N)	3	877.401	9141.72	9.7032e-23	0.768092
JHU_LM2_8537_53_G	A0A0J9YXX1	IGHV5-10-1	Immunoglobulin heavy variable 5-10-1	1017.23	IDPSDSYTNYSPSFQGHVTISADK	IDPSDSYTN[Deamidation (N)]YSPSFQGHVTISADK	9:Deamidation (N)	3	877.401	1017.23	0.00039438	0.660892
JHU_LM2_8544_52_G	A0A0J9YXX1	IGHV5-10-1	Immunoglobulin heavy variable 5-10-1	4333.01	IDPSDSYTNYSPSFQGHVTISADK	IDPSDSYTN[Deamidation (N)]YSPSFQGHVTISADK	9:Deamidation (N)	3	877.401	4333.01	2.02037e-09	0.720717
JHU_LM2_8568_51_G	A0A0J9YXX1	IGHV5-10-1	Immunoglobulin heavy variable 5-10-1	3738.82	IDPSDSYTNYSPSFQGHVTISADK	IDPSDSYTN[Deamidation (N)]YSPSFQGHVTISADK	9:Deamidation (N)	3	877.401	3738.82	1.47758e-07	0.730078
JHU_LM2_8570_59_G	A0A0J9YXX1	IGHV5-10-1	Immunoglobulin heavy variable 5-10-1	NaN	IDPSDSYTNYSPSFQGHVTISADK	IDPSDSYTN[Deamidation (N)]YSPSFQGHVTISADK	9:Deamidation (N)	3	877.401	0.607899	0.035419	0.471146
JHU_LM2_8597_50_G	A0A0J9YXX1	IGHV5-10-1	Immunoglobulin heavy variable 5-10-1	4589.32	IDPSDSYTNYSPSFQGHVTISADK	IDPSDSYTN[Deamidation (N)]YSPSFQGHVTISADK	9:Deamidation (N)	3	877.401	4589.32	2.02322e-05	0.79057
JHU_LM2_8601_49_G	A0A0J9YXX1	IGHV5-10-1	Immunoglobulin heavy variable 5-10-1	16532.2	IDPSDSYTNYSPSFQGHVTISADK	IDPSDSYTN[Deamidation (N)]YSPSFQGHVTISADK	9:Deamidation (N)	3	877.401	16532.2	4.09601e-07	0.79823
JHU_LM2_8620_48_G	A0A0J9YXX1	IGHV5-10-1	Immunoglobulin heavy variable 5-10-1	10643.8	IDPSDSYTNYSPSFQGHVTISADK	IDPSDSYTN[Deamidation (N)]YSPSFQGHVTISADK	9:Deamidation (N)	3	877.401	10643.8	5.95054e-20	0.888377
JHU_LM2_8626_47_G_rerun	A0A0J9YXX1	IGHV5-10-1	Immunoglobulin heavy variable 5-10-1	NaN	IDPSDSYTNYSPSFQGHVTISADK	IDPSDSYTN[Deamidation (N)]YSPSFQGHVTISADK	9:Deamidation (N)	3	877.401	1.2943	0.115712	0.413026
JHU_LM2_8627_46_G	A0A0J9YXX1	IGHV5-10-1	Immunoglobulin heavy variable 5-10-1	8465.16	IDPSDSYTNYSPSFQGHVTISADK	IDPSDSYTN[Deamidation (N)]YSPSFQGHVTISADK	9:Deamidation (N)	3	877.401	8465.16	5.09682e-13	0.848202
JHU_LM2_8628_45_G_20220309213836	A0A0J9YXX1	IGHV5-10-1	Immunoglobulin heavy variable 5-10-1	NaN	IDPSDSYTNYSPSFQGHVTISADK	IDPSDSYTN[Deamidation (N)]YSPSFQGHVTISADK	9:Deamidation (N)	3	877.401	0.918858	0.0790386	0.483759
JHU_LM2_8638_44_G	A0A0J9YXX1	IGHV5-10-1	Immunoglobulin heavy variable 5-10-1	NaN	IDPSDSYTNYSPSFQGHVTISADK	IDPSDSYTN[Deamidation (N)]YSPSFQGHVTISADK	9:Deamidation (N)	3	877.401	1.04172	0.0906171	0.378119
JHU_LM2_8641_43_G	A0A0J9YXX1	IGHV5-10-1	Immunoglobulin heavy variable 5-10-1	2090.49	IDPSDSYTNYSPSFQGHVTISADK	IDPSDSYTN[Deamidation (N)]YSPSFQGHVTISADK	9:Deamidation (N)	3	877.401	2090.49	0.00509203	0.580129
JHU_LM2_8643_42_G	A0A0J9YXX1	IGHV5-10-1	Immunoglobulin heavy variable 5-10-1	4397.47	IDPSDSYTNYSPSFQGHVTISADK	IDPSDSYTN[Deamidation (N)]YSPSFQGHVTISADK	9:Deamidation (N)	3	877.401	4397.47	2.10841e-08	0.74632
JHU_LM2_8646_41_G	A0A0J9YXX1	IGHV5-10-1	Immunoglobulin heavy variable 5-10-1	2369.76	IDPSDSYTNYSPSFQGHVTISADK	IDPSDSYTN[Deamidation (N)]YSPSFQGHVTISADK	9:Deamidation (N)	3	877.401	2369.76	0.000364418	0.640997
JHU_LM2_8667_61_G	A0A0J9YXX1	IGHV5-10-1	Immunoglobulin heavy variable 5-10-1	NaN	IDPSDSYTNYSPSFQGHVTISADK	IDPSDSYTN[Deamidation (N)]YSPSFQGHVTISADK	9:Deamidation (N)	3	877.401	1.31669	0.168559	0.373367
JHU_LM2_8674_40_G	A0A0J9YXX1	IGHV5-10-1	Immunoglobulin heavy variable 5-10-1	4102.15	IDPSDSYTNYSPSFQGHVTISADK	IDPSDSYTN[Deamidation (N)]YSPSFQGHVTISADK	9:Deamidation (N)	3	877.401	4102.15	3.25335e-10	0.784015
JHU_LM2_8688_72_G	A0A0J9YXX1	IGHV5-10-1	Immunoglobulin heavy variable 5-10-1	NaN	IDPSDSYTNYSPSFQGHVTISADK	IDPSDSYTN[Deamidation (N)]YSPSFQGHVTISADK	9:Deamidation (N)	3	877.401	0.97229	0.151458	0.411357
JHU_LM2_8696_37_G	A0A0J9YXX1	IGHV5-10-1	Immunoglobulin heavy variable 5-10-1	13638.2	IDPSDSYTNYSPSFQGHVTISADK	IDPSDSYTN[Deamidation (N)]YSPSFQGHVTISADK	9:Deamidation (N)	3	877.401	13638.2	4.46247e-08	0.845075
JHU_LM2_8722_82_G	A0A0J9YXX1	IGHV5-10-1	Immunoglobulin heavy variable 5-10-1	NaN	IDPSDSYTNYSPSFQGHVTISADK	IDPSDSYTN[Deamidation (N)]YSPSFQGHVTISADK	9:Deamidation (N)	3	877.401	1.19617	0.151928	0.456637
JHU_LM2_8733_35_G	A0A0J9YXX1	IGHV5-10-1	Immunoglobulin heavy variable 5-10-1	10551.5	IDPSDSYTNYSPSFQGHVTISADK	IDPSDSYTN[Deamidation (N)]YSPSFQGHVTISADK	9:Deamidation (N)	3	877.401	10551.5	2.85408e-34	0.81136
JHU_LM2_8740_36_G	A0A0J9YXX1	IGHV5-10-1	Immunoglobulin heavy variable 5-10-1	NaN	IDPSDSYTNYSPSFQGHVTISADK	IDPSDSYTN[Deamidation (N)]YSPSFQGHVTISADK	9:Deamidation (N)	3	877.401	1.26189	0.174798	0.416163
JHU_LM2_8753_34_G	A0A0J9YXX1	IGHV5-10-1	Immunoglobulin heavy variable 5-10-1	6910.1	IDPSDSYTNYSPSFQGHVTISADK	IDPSDSYTN[Deamidation (N)]YSPSFQGHVTISADK	9:Deamidation (N)	3	877.401	6910.1	8.80853e-13	0.811772
JHU_LM2_8764_29_G	A0A0J9YXX1	IGHV5-10-1	Immunoglobulin heavy variable 5-10-1	NaN	IDPSDSYTNYSPSFQGHVTISADK	IDPSDSYTN[Deamidation (N)]YSPSFQGHVTISADK	9:Deamidation (N)	3	877.401	1.16317	0.147502	0.435609
JHU_LM2_8770_33_G	A0A0J9YXX1	IGHV5-10-1	Immunoglobulin heavy variable 5-10-1	NaN	IDPSDSYTNYSPSFQGHVTISADK	IDPSDSYTN[Deamidation (N)]YSPSFQGHVTISADK	9:Deamidation (N)	3	877.401	1.02974	0.0831861	0.491349
JHU_LM2_8779_101_G	A0A0J9YXX1	IGHV5-10-1	Immunoglobulin heavy variable 5-10-1	NaN	IDPSDSYTNYSPSFQGHVTISADK	IDPSDSYTN[Deamidation (N)]YSPSFQGHVTISADK	9:Deamidation (N)	3	877.401	1.14997	0.108771	0.430016
JHU_LM2_8787_28_G	A0A0J9YXX1	IGHV5-10-1	Immunoglobulin heavy variable 5-10-1	NaN	IDPSDSYTNYSPSFQGHVTISADK	IDPSDSYTN[Deamidation (N)]YSPSFQGHVTISADK	9:Deamidation (N)	3	877.401	0.964943	0.169069	0.390941
JHU_LM2_8790_32_G	A0A0J9YXX1	IGHV5-10-1	Immunoglobulin heavy variable 5-10-1	NaN	IDPSDSYTNYSPSFQGHVTISADK	IDPSDSYTN[Deamidation (N)]YSPSFQGHVTISADK	9:Deamidation (N)	3	877.401	375.107	0.0318413	0.52991
JHU_LM2_8822_31_G	A0A0J9YXX1	IGHV5-10-1	Immunoglobulin heavy variable 5-10-1	NaN	IDPSDSYTNYSPSFQGHVTISADK	IDPSDSYTN[Deamidation (N)]YSPSFQGHVTISADK	9:Deamidation (N)	3	877.401	2591.39	0.0163412	0.515188
JHU_LM2_8831_30_G	A0A0J9YXX1	IGHV5-10-1	Immunoglobulin heavy variable 5-10-1	NaN	IDPSDSYTNYSPSFQGHVTISADK	IDPSDSYTN[Deamidation (N)]YSPSFQGHVTISADK	9:Deamidation (N)	3	877.401	0.675385	0.101328	0.468816
JHU_LM2_8844_22_G	A0A0J9YXX1	IGHV5-10-1	Immunoglobulin heavy variable 5-10-1	NaN	IDPSDSYTNYSPSFQGHVTISADK	IDPSDSYTN[Deamidation (N)]YSPSFQGHVTISADK	9:Deamidation (N)	3	877.401	1.1684	0.137144	0.402914
JHU_LM2_8849_21_G	A0A0J9YXX1	IGHV5-10-1	Immunoglobulin heavy variable 5-10-1	NaN	IDPSDSYTNYSPSFQGHVTISADK	IDPSDSYTN[Deamidation (N)]YSPSFQGHVTISADK	9:Deamidation (N)	3	877.401	0.557499	0.158992	0.408136
JHU_LM2_8851_27_G	A0A0J9YXX1	IGHV5-10-1	Immunoglobulin heavy variable 5-10-1	NaN	IDPSDSYTNYSPSFQGHVTISADK	IDPSDSYTN[Deamidation (N)]YSPSFQGHVTISADK	9:Deamidation (N)	3	877.401	1.05806	0.174701	0.354958
JHU_LM2_8862_26_G	A0A0J9YXX1	IGHV5-10-1	Immunoglobulin heavy variable 5-10-1	923.49	IDPSDSYTNYSPSFQGHVTISADK	IDPSDSYTN[Deamidation (N)]YSPSFQGHVTISADK	9:Deamidation (N)	3	877.401	923.49	0.000999942	0.651787
JHU_LM2_8873_25_G	A0A0J9YXX1	IGHV5-10-1	Immunoglobulin heavy variable 5-10-1	2419.68	IDPSDSYTNYSPSFQGHVTISADK	IDPSDSYTN[Deamidation (N)]YSPSFQGHVTISADK	9:Deamidation (N)	3	877.401	2419.68	6.0376e-05	0.745383
JHU_LM2_8876_24_G	A0A0J9YXX1	IGHV5-10-1	Immunoglobulin heavy variable 5-10-1	NaN	IDPSDSYTNYSPSFQGHVTISADK	IDPSDSYTN[Deamidation (N)]YSPSFQGHVTISADK	9:Deamidation (N)	3	877.401	9931	0.126185	0.410857
JHU_LM2_8879_23_G	A0A0J9YXX1	IGHV5-10-1	Immunoglobulin heavy variable 5-10-1	NaN	IDPSDSYTNYSPSFQGHVTISADK	IDPSDSYTN[Deamidation (N)]YSPSFQGHVTISADK	9:Deamidation (N)	3	877.401	1.05931	0.124505	0.393142
JHU_LM2_8882_17_G	A0A0J9YXX1	IGHV5-10-1	Immunoglobulin heavy variable 5-10-1	NaN	IDPSDSYTNYSPSFQGHVTISADK	IDPSDSYTN[Deamidation (N)]YSPSFQGHVTISADK	9:Deamidation (N)	3	877.401	1.05328	0.0552833	0.51463
JHU_LM2_8891_14_G	A0A0J9YXX1	IGHV5-10-1	Immunoglobulin heavy variable 5-10-1	1370.33	IDPSDSYTNYSPSFQGHVTISADK	IDPSDSYTN[Deamidation (N)]YSPSFQGHVTISADK	9:Deamidation (N)	3	877.401	1370.33	0.000828593	0.698777
JHU_LM2_8892_16_G	A0A0J9YXX1	IGHV5-10-1	Immunoglobulin heavy variable 5-10-1	4685.23	IDPSDSYTNYSPSFQGHVTISADK	IDPSDSYTN[Deamidation (N)]YSPSFQGHVTISADK	9:Deamidation (N)	3	877.401	4685.23	0.00310361	0.624444
JHU_LM2_8897_18_G	A0A0J9YXX1	IGHV5-10-1	Immunoglobulin heavy variable 5-10-1	NaN	IDPSDSYTNYSPSFQGHVTISADK	IDPSDSYTN[Deamidation (N)]YSPSFQGHVTISADK	9:Deamidation (N)	3	877.401	1.14377	0.155468	0.404924
JHU_LM2_8899_19_G	A0A0J9YXX1	IGHV5-10-1	Immunoglobulin heavy variable 5-10-1	7914.18	IDPSDSYTNYSPSFQGHVTISADK	IDPSDSYTN[Deamidation (N)]YSPSFQGHVTISADK	9:Deamidation (N)	3	877.401	7914.18	0.000536955	0.719591
JHU_LM2_8901_20_G	A0A0J9YXX1	IGHV5-10-1	Immunoglobulin heavy variable 5-10-1	NaN	IDPSDSYTNYSPSFQGHVTISADK	IDPSDSYTN[Deamidation (N)]YSPSFQGHVTISADK	9:Deamidation (N)	3	877.401	1.15391	0.140155	0.408217
JHU_LM2_8903_15_G	A0A0J9YXX1	IGHV5-10-1	Immunoglobulin heavy variable 5-10-1	NaN	IDPSDSYTNYSPSFQGHVTISADK	IDPSDSYTN[Deamidation (N)]YSPSFQGHVTISADK	9:Deamidation (N)	3	877.401	1.02466	0.147521	0.375296
JHU_LM2_8915_13_G	A0A0J9YXX1	IGHV5-10-1	Immunoglobulin heavy variable 5-10-1	NaN	IDPSDSYTNYSPSFQGHVTISADK	IDPSDSYTN[Deamidation (N)]YSPSFQGHVTISADK	9:Deamidation (N)	3	877.401	1.24771	0.166114	0.438637
JHU_LM2_8920_3_G	A0A0J9YXX1	IGHV5-10-1	Immunoglobulin heavy variable 5-10-1	3203.81	IDPSDSYTNYSPSFQGHVTISADK	IDPSDSYTN[Deamidation (N)]YSPSFQGHVTISADK	9:Deamidation (N)	3	877.401	3203.81	0.00447973	0.621253
JHU_LM2_8922_5_G	A0A0J9YXX1	IGHV5-10-1	Immunoglobulin heavy variable 5-10-1	NaN	IDPSDSYTNYSPSFQGHVTISADK	IDPSDSYTN[Deamidation (N)]YSPSFQGHVTISADK	9:Deamidation (N)	3	877.401	1.00454	0.114678	0.472582
JHU_LM2_8926_7_G	A0A0J9YXX1	IGHV5-10-1	Immunoglobulin heavy variable 5-10-1	NaN	IDPSDSYTNYSPSFQGHVTISADK	IDPSDSYTN[Deamidation (N)]YSPSFQGHVTISADK	9:Deamidation (N)	3	877.401	0.621517	0.161054	0.460235
JHU_LM2_8928_12_G	A0A0J9YXX1	IGHV5-10-1	Immunoglobulin heavy variable 5-10-1	6516.01	IDPSDSYTNYSPSFQGHVTISADK	IDPSDSYTN[Deamidation (N)]YSPSFQGHVTISADK	9:Deamidation (N)	3	877.401	6516.01	0.000192415	0.793802
JHU_LM2_8930_10_G	A0A0J9YXX1	IGHV5-10-1	Immunoglobulin heavy variable 5-10-1	NaN	IDPSDSYTNYSPSFQGHVTISADK	IDPSDSYTN[Deamidation (N)]YSPSFQGHVTISADK	9:Deamidation (N)	3	877.401	1.04845	0.153388	0.440179
JHU_LM2_8931_11_G	A0A0J9YXX1	IGHV5-10-1	Immunoglobulin heavy variable 5-10-1	3665.91	IDPSDSYTNYSPSFQGHVTISADK	IDPSDSYTN[Deamidation (N)]YSPSFQGHVTISADK	9:Deamidation (N)	3	877.401	3665.91	7.48404e-05	0.752633
JHU_LM2_8935_8_G	A0A0J9YXX1	IGHV5-10-1	Immunoglobulin heavy variable 5-10-1	NaN	IDPSDSYTNYSPSFQGHVTISADK	IDPSDSYTN[Deamidation (N)]YSPSFQGHVTISADK	9:Deamidation (N)	3	877.401	1970.86	0.0361526	0.529659
JHU_LM2_8936_6_G	A0A0J9YXX1	IGHV5-10-1	Immunoglobulin heavy variable 5-10-1	NaN	IDPSDSYTNYSPSFQGHVTISADK	IDPSDSYTN[Deamidation (N)]YSPSFQGHVTISADK	9:Deamidation (N)	3	877.401	0.966236	0.0916028	0.480393
JHU_LM2_8937_1_G	A0A0J9YXX1	IGHV5-10-1	Immunoglobulin heavy variable 5-10-1	15878.2	IDPSDSYTNYSPSFQGHVTISADK	IDPSDSYTN[Deamidation (N)]YSPSFQGHVTISADK	9:Deamidation (N)	3	877.401	15878.2	3.22804e-06	0.732718
JHU_LM2_8942_4_G	A0A0J9YXX1	IGHV5-10-1	Immunoglobulin heavy variable 5-10-1	NaN	IDPSDSYTNYSPSFQGHVTISADK	IDPSDSYTN[Deamidation (N)]YSPSFQGHVTISADK	9:Deamidation (N)	3	877.401	1.25547	0.113921	0.463359
JHU_LM2_8947_9_G	A0A0J9YXX1	IGHV5-10-1	Immunoglobulin heavy variable 5-10-1	NaN	IDPSDSYTNYSPSFQGHVTISADK	IDPSDSYTN[Deamidation (N)]YSPSFQGHVTISADK	9:Deamidation (N)	3	877.401	1.03173	0.0704334	0.505205
JHU_LM2_8950_2_G	A0A0J9YXX1	IGHV5-10-1	Immunoglobulin heavy variable 5-10-1	NaN	IDPSDSYTNYSPSFQGHVTISADK	IDPSDSYTN[Deamidation (N)]YSPSFQGHVTISADK	9:Deamidation (N)	3	877.401	1.23436	0.0948304	0.492319
JHU_LM2_10022_85_G	A0A0J9YXX1	IGHV5-10-1	Immunoglobulin heavy variable 5-10-1	4322.36	IDPSDSYTNYSPSFQGHVTISADK	IDPSDSYTN[Deamidation (N)]YSPSFQGHVTISADK	9:Deamidation (N)	3	877.401	4322.36	0.000714918	0.64013
JHU_LM2_18029_81_G	A0A0J9YXX1	IGHV5-10-1	Immunoglobulin heavy variable 5-10-1	6451.02	IDPSDSYTNYSPSFQGHVTISADK	IDPSDSYTN[Deamidation (N)]YSPSFQGHVTISADK	9:Deamidation (N)	3	877.401	6451.02	4.49212e-06	0.68751
JHU_LM2_19327_89_G	A0A0J9YXX1	IGHV5-10-1	Immunoglobulin heavy variable 5-10-1	NaN	IDPSDSYTNYSPSFQGHVTISADK	IDPSDSYTN[Deamidation (N)]YSPSFQGHVTISADK	9:Deamidation (N)	3	877.401	2087.45	0.10823	0.467599
JHU_LM2_20010_75_G	A0A0J9YXX1	IGHV5-10-1	Immunoglobulin heavy variable 5-10-1	NaN	IDPSDSYTNYSPSFQGHVTISADK	IDPSDSYTN[Deamidation (N)]YSPSFQGHVTISADK	9:Deamidation (N)	3	877.401	1.41293	0.10613	0.452592
JHU_LM2_20329_80_G	A0A0J9YXX1	IGHV5-10-1	Immunoglobulin heavy variable 5-10-1	19371.5	IDPSDSYTNYSPSFQGHVTISADK	IDPSDSYTN[Deamidation (N)]YSPSFQGHVTISADK	9:Deamidation (N)	3	877.401	19371.5	2.56848e-06	0.732289
JHU_LM2_20358_79_G	A0A0J9YXX1	IGHV5-10-1	Immunoglobulin heavy variable 5-10-1	NaN	IDPSDSYTNYSPSFQGHVTISADK	IDPSDSYTN[Deamidation (N)]YSPSFQGHVTISADK	9:Deamidation (N)	3	877.401	1.02159	0.139719	0.465831
JHU_LM2_22648_60_G	A0A0J9YXX1	IGHV5-10-1	Immunoglobulin heavy variable 5-10-1	NaN	IDPSDSYTNYSPSFQGHVTISADK	IDPSDSYTN[Deamidation (N)]YSPSFQGHVTISADK	9:Deamidation (N)	3	877.401	1.21179	0.0594593	0.461269
JHU_LM2_22694_103_G	A0A0J9YXX1	IGHV5-10-1	Immunoglobulin heavy variable 5-10-1	NaN	IDPSDSYTNYSPSFQGHVTISADK	IDPSDSYTN[Deamidation (N)]YSPSFQGHVTISADK	9:Deamidation (N)	3	877.401	1.0983	0.0750403	0.467479
JHU_LM2_22700_58_G	A0A0J9YXX1	IGHV5-10-1	Immunoglobulin heavy variable 5-10-1	3024.8	IDPSDSYTNYSPSFQGHVTISADK	IDPSDSYTN[Deamidation (N)]YSPSFQGHVTISADK	9:Deamidation (N)	3	877.401	3024.8	4.9312e-08	0.809776
JHU_LM2_22716_76_G	A0A0J9YXX1	IGHV5-10-1	Immunoglobulin heavy variable 5-10-1	NaN	IDPSDSYTNYSPSFQGHVTISADK	IDPSDSYTN[Deamidation (N)]YSPSFQGHVTISADK	9:Deamidation (N)	3	877.401	1.08595	0.151147	0.403827
JHU_LM2_23997_83_G	A0A0J9YXX1	IGHV5-10-1	Immunoglobulin heavy variable 5-10-1	NaN	IDPSDSYTNYSPSFQGHVTISADK	IDPSDSYTN[Deamidation (N)]YSPSFQGHVTISADK	9:Deamidation (N)	3	877.401	1.2099	0.205089	0.372662
JHU_LM2_26722_84_G	A0A0J9YXX1	IGHV5-10-1	Immunoglobulin heavy variable 5-10-1	NaN	IDPSDSYTNYSPSFQGHVTISADK	IDPSDSYTN[Deamidation (N)]YSPSFQGHVTISADK	9:Deamidation (N)	3	877.401	1.0077	0.108592	0.467259
JHU_LM2_27618_66_G	A0A0J9YXX1	IGHV5-10-1	Immunoglobulin heavy variable 5-10-1	1688.72	IDPSDSYTNYSPSFQGHVTISADK	IDPSDSYTN[Deamidation (N)]YSPSFQGHVTISADK	9:Deamidation (N)	3	877.401	1688.72	0.000362557	0.665866
JHU_LM2_28130_67_G_20220314193054	A0A0J9YXX1	IGHV5-10-1	Immunoglobulin heavy variable 5-10-1	NaN	IDPSDSYTNYSPSFQGHVTISADK	IDPSDSYTN[Deamidation (N)]YSPSFQGHVTISADK	9:Deamidation (N)	3	877.401	1.06408	0.0665892	0.479699
JHU_LM2_29809_94_G	A0A0J9YXX1	IGHV5-10-1	Immunoglobulin heavy variable 5-10-1	920.357	IDPSDSYTNYSPSFQGHVTISADK	IDPSDSYTN[Deamidation (N)]YSPSFQGHVTISADK	9:Deamidation (N)	3	877.401	920.357	0.00270254	0.596035
JHU_LM2_30630_97_G	A0A0J9YXX1	IGHV5-10-1	Immunoglobulin heavy variable 5-10-1	NaN	IDPSDSYTNYSPSFQGHVTISADK	IDPSDSYTN[Deamidation (N)]YSPSFQGHVTISADK	9:Deamidation (N)	3	877.401	265.865	0.114318	0.451806
JHU_LM2_31033_107_G	A0A0J9YXX1	IGHV5-10-1	Immunoglobulin heavy variable 5-10-1	NaN	IDPSDSYTNYSPSFQGHVTISADK	IDPSDSYTN[Deamidation (N)]YSPSFQGHVTISADK	9:Deamidation (N)	3	877.401	1.00101	0.161059	0.359984
JHU_LM2_31495_64_G	A0A0J9YXX1	IGHV5-10-1	Immunoglobulin heavy variable 5-10-1	NaN	IDPSDSYTNYSPSFQGHVTISADK	IDPSDSYTN[Deamidation (N)]YSPSFQGHVTISADK	9:Deamidation (N)	3	877.401	10384.9	0.0925611	0.466745
JHU_LM2_31614_100_G	A0A0J9YXX1	IGHV5-10-1	Immunoglobulin heavy variable 5-10-1	NaN	IDPSDSYTNYSPSFQGHVTISADK	IDPSDSYTN[Deamidation (N)]YSPSFQGHVTISADK	9:Deamidation (N)	3	877.401	1.20496	0.150271	0.421022
JHU_LM2_31646_71_G	A0A0J9YXX1	IGHV5-10-1	Immunoglobulin heavy variable 5-10-1	2040	IDPSDSYTNYSPSFQGHVTISADK	IDPSDSYTN[Deamidation (N)]YSPSFQGHVTISADK	9:Deamidation (N)	3	877.401	2040	0.000637832	0.669571
JHU_LM2_S5048_Glyco_4	A0A0J9YXX1	IGHV5-10-1	Immunoglobulin heavy variable 5-10-1	NaN	IDPSDSYTNYSPSFQGHVTISADK	IDPSDSYTN[Deamidation (N)]YSPSFQGHVTISADK	9:Deamidation (N)	3	877.401	4557.14	0.0402724	0.488445
JHU_LM2_S5206_Glyco_2	A0A0J9YXX1	IGHV5-10-1	Immunoglobulin heavy variable 5-10-1	NaN	IDPSDSYTNYSPSFQGHVTISADK	IDPSDSYTN[Deamidation (N)]YSPSFQGHVTISADK	9:Deamidation (N)	3	877.401	1.19964	0.180985	0.395128
JHU_LM2_S6107_Glyco_3	A0A0J9YXX1	IGHV5-10-1	Immunoglobulin heavy variable 5-10-1	2065.55	IDPSDSYTNYSPSFQGHVTISADK	IDPSDSYTN[Deamidation (N)]YSPSFQGHVTISADK	9:Deamidation (N)	3	877.401	2065.55	3.24715e-05	0.638391
JHU_LM2_Se7055_Glyco_8	A0A0J9YXX1	IGHV5-10-1	Immunoglobulin heavy variable 5-10-1	8634.51	IDPSDSYTNYSPSFQGHVTISADK	IDPSDSYTN[Deamidation (N)]YSPSFQGHVTISADK	9:Deamidation (N)	3	877.401	8634.51	3.44065e-05	0.72511
JHU_LM2_Se7340_Glyco_10	A0A0J9YXX1	IGHV5-10-1	Immunoglobulin heavy variable 5-10-1	3320.35	IDPSDSYTNYSPSFQGHVTISADK	IDPSDSYTN[Deamidation (N)]YSPSFQGHVTISADK	9:Deamidation (N)	3	877.401	3320.35	0.000116407	0.669083
JHU_LM2_Se7536_Glyco_9	A0A0J9YXX1	IGHV5-10-1	Immunoglobulin heavy variable 5-10-1	18403.4	IDPSDSYTNYSPSFQGHVTISADK	IDPSDSYTN[Deamidation (N)]YSPSFQGHVTISADK	9:Deamidation (N)	3	877.401	18403.4	3.54501e-05	0.781612
JHU_LM2_Se7595_Glyco_7	A0A0J9YXX1	IGHV5-10-1	Immunoglobulin heavy variable 5-10-1	5529.54	IDPSDSYTNYSPSFQGHVTISADK	IDPSDSYTN[Deamidation (N)]YSPSFQGHVTISADK	9:Deamidation (N)	3	877.401	5529.54	1.82634e-07	0.697978
JHU_LM2_Se8135_Glyco_6	A0A0J9YXX1	IGHV5-10-1	Immunoglobulin heavy variable 5-10-1	9986.65	IDPSDSYTNYSPSFQGHVTISADK	IDPSDSYTN[Deamidation (N)]YSPSFQGHVTISADK	9:Deamidation (N)	3	877.401	9986.65	1.61633e-34	0.778099
JHU_LM2_Se8561_Glyco_1	A0A0J9YXX1	IGHV5-10-1	Immunoglobulin heavy variable 5-10-1	13068.2	IDPSDSYTNYSPSFQGHVTISADK	IDPSDSYTN[Deamidation (N)]YSPSFQGHVTISADK	9:Deamidation (N)	3	877.401	13068.2	0.00195133	0.565568
JHU_LM2_Se8829_Glyco_5	A0A0J9YXX1	IGHV5-10-1	Immunoglobulin heavy variable 5-10-1	9528.35	IDPSDSYTNYSPSFQGHVTISADK	IDPSDSYTN[Deamidation (N)]YSPSFQGHVTISADK	9:Deamidation (N)	3	877.401	9528.35	7.07949e-14	0.74833
JHU_LM2_2112_87_G	O00533	CHL1	Neural cell adhesion molecule L1-like protein	255336	IIPSNNSGTFR	IIPSN[Deamidation (N)]NSGTFR	5:Deamidation (N)	2	603.809	255336	4.69888e-09	0.906166
JHU_LM2_2195_91_G	O00533	CHL1	Neural cell adhesion molecule L1-like protein	162876	IIPSNNSGTFR	IIPSN[Deamidation (N)]NSGTFR	5:Deamidation (N)	2	603.809	162876	3.70759e-30	0.814892
JHU_LM2_2377_73_G	O00533	CHL1	Neural cell adhesion molecule L1-like protein	283541	IIPSNNSGTFR	IIPSN[Deamidation (N)]NSGTFR	5:Deamidation (N)	2	603.809	283541	1.42661e-36	0.862895
JHU_LM2_2436_106_G	O00533	CHL1	Neural cell adhesion molecule L1-like protein	400575	IIPSNNSGTFR	IIPSN[Deamidation (N)]NSGTFR	5:Deamidation (N)	2	603.809	400575	4.27014e-36	0.862551
JHU_LM2_2518_88_G	O00533	CHL1	Neural cell adhesion molecule L1-like protein	384111	IIPSNNSGTFR	IIPSN[Deamidation (N)]NSGTFR	5:Deamidation (N)	2	603.809	384111	3.25364e-72	0.81294
JHU_LM2_2952_110_G	O00533	CHL1	Neural cell adhesion molecule L1-like protein	379947	IIPSNNSGTFR	IIPSN[Deamidation (N)]NSGTFR	5:Deamidation (N)	2	603.809	379947	9.49315e-41	0.859319
JHU_LM2_3204_108_G	O00533	CHL1	Neural cell adhesion molecule L1-like protein	405376	IIPSNNSGTFR	IIPSN[Deamidation (N)]NSGTFR	5:Deamidation (N)	2	603.809	405376	1.77972e-25	0.808835
JHU_LM2_3736_109_G	O00533	CHL1	Neural cell adhesion molecule L1-like protein	394598	IIPSNNSGTFR	IIPSN[Deamidation (N)]NSGTFR	5:Deamidation (N)	2	603.809	394598	6.08272e-47	0.817608
JHU_LM2_4210_77_G	O00533	CHL1	Neural cell adhesion molecule L1-like protein	270541	IIPSNNSGTFR	IIPSN[Deamidation (N)]NSGTFR	5:Deamidation (N)	2	603.809	270541	2.53909e-77	0.850783
JHU_LM2_4648_62_G	O00533	CHL1	Neural cell adhesion molecule L1-like protein	373814	IIPSNNSGTFR	IIPSN[Deamidation (N)]NSGTFR	5:Deamidation (N)	2	603.809	373814	2.2829e-18	0.883887
JHU_LM2_5051_90_G	O00533	CHL1	Neural cell adhesion molecule L1-like protein	178329	IIPSNNSGTFR	IIPSN[Deamidation (N)]NSGTFR	5:Deamidation (N)	2	603.809	178329	7.7061e-34	0.832328
JHU_LM2_5189_69_G	O00533	CHL1	Neural cell adhesion molecule L1-like protein	505599	IIPSNNSGTFR	IIPSN[Deamidation (N)]NSGTFR	5:Deamidation (N)	2	603.809	505599	2.9726e-38	0.882892
JHU_LM2_5624_78_G	O00533	CHL1	Neural cell adhesion molecule L1-like protein	390515	IIPSNNSGTFR	IIPSN[Deamidation (N)]NSGTFR	5:Deamidation (N)	2	603.809	390515	4.25237e-43	0.876047
JHU_LM2_6371_104_G	O00533	CHL1	Neural cell adhesion molecule L1-like protein	297304	IIPSNNSGTFR	IIPSN[Deamidation (N)]NSGTFR	5:Deamidation (N)	2	603.809	297304	3.49343e-47	0.848328
JHU_LM2_8532_70_G	O00533	CHL1	Neural cell adhesion molecule L1-like protein	260692	IIPSNNSGTFR	IIPSN[Deamidation (N)]NSGTFR	5:Deamidation (N)	2	603.809	260692	6.84883e-19	0.874457
JHU_LM2_6564_74_G	O00533	CHL1	Neural cell adhesion molecule L1-like protein	335148	IIPSNNSGTFR	IIPSN[Deamidation (N)]NSGTFR	5:Deamidation (N)	2	603.809	335148	5.95117e-27	0.896274
JHU_LM2_6594_68_G	O00533	CHL1	Neural cell adhesion molecule L1-like protein	278874	IIPSNNSGTFR	IIPSN[Deamidation (N)]NSGTFR	5:Deamidation (N)	2	603.809	278874	1.53236e-35	0.876311
JHU_LM2_6639_105_G	O00533	CHL1	Neural cell adhesion molecule L1-like protein	418908	IIPSNNSGTFR	IIPSN[Deamidation (N)]NSGTFR	5:Deamidation (N)	2	603.809	418908	1.25209e-24	0.848618
JHU_LM2_6726_96_G	O00533	CHL1	Neural cell adhesion molecule L1-like protein	202207	IIPSNNSGTFR	IIPSN[Deamidation (N)]NSGTFR	5:Deamidation (N)	2	603.809	202207	6.22265e-17	0.870416
JHU_LM2_6966_57_G	O00533	CHL1	Neural cell adhesion molecule L1-like protein	443591	IIPSNNSGTFR	IIPSN[Deamidation (N)]NSGTFR	5:Deamidation (N)	2	603.809	443591	1.95203e-42	0.893189
JHU_LM2_7326_102_G	O00533	CHL1	Neural cell adhesion molecule L1-like protein	318366	IIPSNNSGTFR	IIPSN[Deamidation (N)]NSGTFR	5:Deamidation (N)	2	603.809	318366	2.17373e-18	0.823081
JHU_LM2_7412_63_G	O00533	CHL1	Neural cell adhesion molecule L1-like protein	329950	IIPSNNSGTFR	IIPSN[Deamidation (N)]NSGTFR	5:Deamidation (N)	2	603.809	329950	1.38482e-26	0.811677
JHU_LM2_7449_99_G	O00533	CHL1	Neural cell adhesion molecule L1-like protein	296110	IIPSNNSGTFR	IIPSN[Deamidation (N)]NSGTFR	5:Deamidation (N)	2	603.809	296110	6.90171e-43	0.913528
JHU_LM2_7481_95_G	O00533	CHL1	Neural cell adhesion molecule L1-like protein	204503	IIPSNNSGTFR	IIPSN[Deamidation (N)]NSGTFR	5:Deamidation (N)	2	603.809	204503	9.11848e-31	0.836686
JHU_LM2_7775_92_G	O00533	CHL1	Neural cell adhesion molecule L1-like protein	190168	IIPSNNSGTFR	IIPSN[Deamidation (N)]NSGTFR	5:Deamidation (N)	2	603.809	190168	2.68858e-34	0.824817
JHU_LM2_7842_98_G	O00533	CHL1	Neural cell adhesion molecule L1-like protein	537043	IIPSNNSGTFR	IIPSN[Deamidation (N)]NSGTFR	5:Deamidation (N)	2	603.809	537043	8.43678e-55	0.861775
JHU_LM2_8005_93_G	O00533	CHL1	Neural cell adhesion molecule L1-like protein	192587	IIPSNNSGTFR	IIPSN[Deamidation (N)]NSGTFR	5:Deamidation (N)	2	603.809	192587	5.2654e-25	0.781348
JHU_LM2_8029_65_G	O00533	CHL1	Neural cell adhesion molecule L1-like protein	473882	IIPSNNSGTFR	IIPSN[Deamidation (N)]NSGTFR	5:Deamidation (N)	2	603.809	473882	7.92559e-32	0.902333
JHU_LM2_8158_86_G	O00533	CHL1	Neural cell adhesion molecule L1-like protein	198149	IIPSNNSGTFR	IIPSN[Deamidation (N)]NSGTFR	5:Deamidation (N)	2	603.809	198149	2.15777e-22	0.813527
JHU_LM2_8443_56_G	O00533	CHL1	Neural cell adhesion molecule L1-like protein	353822	IIPSNNSGTFR	IIPSN[Deamidation (N)]NSGTFR	5:Deamidation (N)	2	603.809	353822	1.69714e-34	0.881305
JHU_LM2_8526_55_G	O00533	CHL1	Neural cell adhesion molecule L1-like protein	384785	IIPSNNSGTFR	IIPSN[Deamidation (N)]NSGTFR	5:Deamidation (N)	2	603.809	384785	3.8164e-29	0.868508
JHU_LM2_8528_54_G	O00533	CHL1	Neural cell adhesion molecule L1-like protein	464545	IIPSNNSGTFR	IIPSN[Deamidation (N)]NSGTFR	5:Deamidation (N)	2	603.809	464545	1.26089e-70	0.88335
JHU_LM2_8537_53_G	O00533	CHL1	Neural cell adhesion molecule L1-like protein	361632	IIPSNNSGTFR	IIPSN[Deamidation (N)]NSGTFR	5:Deamidation (N)	2	603.809	361632	6.50995e-36	0.909542
JHU_LM2_8544_52_G	O00533	CHL1	Neural cell adhesion molecule L1-like protein	426849	IIPSNNSGTFR	IIPSN[Deamidation (N)]NSGTFR	5:Deamidation (N)	2	603.809	426849	1.42497e-75	0.897492
JHU_LM2_8568_51_G	O00533	CHL1	Neural cell adhesion molecule L1-like protein	404357	IIPSNNSGTFR	IIPSN[Deamidation (N)]NSGTFR	5:Deamidation (N)	2	603.809	404357	3.66763e-46	0.903124
JHU_LM2_8570_59_G	O00533	CHL1	Neural cell adhesion molecule L1-like protein	539035	IIPSNNSGTFR	IIPSN[Deamidation (N)]NSGTFR	5:Deamidation (N)	2	603.809	539035	6.6434e-45	0.926136
JHU_LM2_8597_50_G	O00533	CHL1	Neural cell adhesion molecule L1-like protein	499002	IIPSNNSGTFR	IIPSN[Deamidation (N)]NSGTFR	5:Deamidation (N)	2	603.809	499002	2.65682e-25	0.974389
JHU_LM2_8601_49_G	O00533	CHL1	Neural cell adhesion molecule L1-like protein	617055	IIPSNNSGTFR	IIPSN[Deamidation (N)]NSGTFR	5:Deamidation (N)	2	603.809	617055	8.96899e-16	0.931687
JHU_LM2_8620_48_G	O00533	CHL1	Neural cell adhesion molecule L1-like protein	565491	IIPSNNSGTFR	IIPSN[Deamidation (N)]NSGTFR	5:Deamidation (N)	2	603.809	565491	1.85493e-34	0.952956
JHU_LM2_8626_47_G_rerun	O00533	CHL1	Neural cell adhesion molecule L1-like protein	418746	IIPSNNSGTFR	IIPSN[Deamidation (N)]NSGTFR	5:Deamidation (N)	2	603.809	418746	7.29476e-17	0.799619
JHU_LM2_8627_46_G	O00533	CHL1	Neural cell adhesion molecule L1-like protein	409616	IIPSNNSGTFR	IIPSN[Deamidation (N)]NSGTFR	5:Deamidation (N)	2	603.809	409616	2.61284e-26	0.922345
JHU_LM2_8628_45_G_20220309213836	O00533	CHL1	Neural cell adhesion molecule L1-like protein	491649	IIPSNNSGTFR	IIPSN[Deamidation (N)]NSGTFR	5:Deamidation (N)	2	603.809	491649	9.35577e-20	0.929046
JHU_LM2_8638_44_G	O00533	CHL1	Neural cell adhesion molecule L1-like protein	352084	IIPSNNSGTFR	IIPSN[Deamidation (N)]NSGTFR	5:Deamidation (N)	2	603.809	352084	5.98904e-43	0.861415
JHU_LM2_8641_43_G	O00533	CHL1	Neural cell adhesion molecule L1-like protein	410142	IIPSNNSGTFR	IIPSN[Deamidation (N)]NSGTFR	5:Deamidation (N)	2	603.809	410142	3.84323e-23	0.919836
JHU_LM2_8643_42_G	O00533	CHL1	Neural cell adhesion molecule L1-like protein	457779	IIPSNNSGTFR	IIPSN[Deamidation (N)]NSGTFR	5:Deamidation (N)	2	603.809	457779	4.24057e-31	0.859191
JHU_LM2_8646_41_G	O00533	CHL1	Neural cell adhesion molecule L1-like protein	752298	IIPSNNSGTFR	IIPSN[Deamidation (N)]NSGTFR	5:Deamidation (N)	2	603.809	752298	7.35947e-15	0.983533
JHU_LM2_8667_61_G	O00533	CHL1	Neural cell adhesion molecule L1-like protein	171129	IIPSNNSGTFR	IIPSN[Deamidation (N)]NSGTFR	5:Deamidation (N)	2	603.809	171129	7.23426e-27	0.794409
JHU_LM2_8674_40_G	O00533	CHL1	Neural cell adhesion molecule L1-like protein	421048	IIPSNNSGTFR	IIPSN[Deamidation (N)]NSGTFR	5:Deamidation (N)	2	603.809	421048	1.89302e-44	0.894726
JHU_LM2_8688_72_G	O00533	CHL1	Neural cell adhesion molecule L1-like protein	230156	IIPSNNSGTFR	IIPSN[Deamidation (N)]NSGTFR	5:Deamidation (N)	2	603.809	230156	5.52771e-60	0.875161
JHU_LM2_8696_37_G	O00533	CHL1	Neural cell adhesion molecule L1-like protein	459517	IIPSNNSGTFR	IIPSN[Deamidation (N)]NSGTFR	5:Deamidation (N)	2	603.809	459517	5.35819e-28	0.966426
JHU_LM2_8722_82_G	O00533	CHL1	Neural cell adhesion molecule L1-like protein	216538	IIPSNNSGTFR	IIPSN[Deamidation (N)]NSGTFR	5:Deamidation (N)	2	603.809	216538	2.63059e-24	0.891616
JHU_LM2_8733_35_G	O00533	CHL1	Neural cell adhesion molecule L1-like protein	386644	IIPSNNSGTFR	IIPSN[Deamidation (N)]NSGTFR	5:Deamidation (N)	2	603.809	386644	2.23881e-75	0.88587
JHU_LM2_8740_36_G	O00533	CHL1	Neural cell adhesion molecule L1-like protein	233854	IIPSNNSGTFR	IIPSN[Deamidation (N)]NSGTFR	5:Deamidation (N)	2	603.809	233854	5.13261e-51	0.859995
JHU_LM2_8753_34_G	O00533	CHL1	Neural cell adhesion molecule L1-like protein	330411	IIPSNNSGTFR	IIPSN[Deamidation (N)]NSGTFR	5:Deamidation (N)	2	603.809	330411	5.30127e-37	0.885729
JHU_LM2_8764_29_G	O00533	CHL1	Neural cell adhesion molecule L1-like protein	388248	IIPSNNSGTFR	IIPSN[Deamidation (N)]NSGTFR	5:Deamidation (N)	2	603.809	388248	8.71064e-45	0.953617
JHU_LM2_8770_33_G	O00533	CHL1	Neural cell adhesion molecule L1-like protein	310780	IIPSNNSGTFR	IIPSN[Deamidation (N)]NSGTFR	5:Deamidation (N)	2	603.809	310780	2.35113e-66	0.931384
JHU_LM2_8779_101_G	O00533	CHL1	Neural cell adhesion molecule L1-like protein	560240	IIPSNNSGTFR	IIPSN[Deamidation (N)]NSGTFR	5:Deamidation (N)	2	603.809	560240	4.55021e-19	0.86023
JHU_LM2_8787_28_G	O00533	CHL1	Neural cell adhesion molecule L1-like protein	433971	IIPSNNSGTFR	IIPSN[Deamidation (N)]NSGTFR	5:Deamidation (N)	2	603.809	433971	1.37696e-34	0.900695
JHU_LM2_8790_32_G	O00533	CHL1	Neural cell adhesion molecule L1-like protein	297265	IIPSNNSGTFR	IIPSN[Deamidation (N)]NSGTFR	5:Deamidation (N)	2	603.809	297265	7.58657e-38	0.891305
JHU_LM2_8822_31_G	O00533	CHL1	Neural cell adhesion molecule L1-like protein	431427	IIPSNNSGTFR	IIPSN[Deamidation (N)]NSGTFR	5:Deamidation (N)	2	603.809	431427	1.45701e-46	0.824503
JHU_LM2_8831_30_G	O00533	CHL1	Neural cell adhesion molecule L1-like protein	293737	IIPSNNSGTFR	IIPSN[Deamidation (N)]NSGTFR	5:Deamidation (N)	2	603.809	293737	3.87563e-36	0.903583
JHU_LM2_8844_22_G	O00533	CHL1	Neural cell adhesion molecule L1-like protein	302465	IIPSNNSGTFR	IIPSN[Deamidation (N)]NSGTFR	5:Deamidation (N)	2	603.809	302465	1.87479e-43	0.826928
JHU_LM2_8849_21_G	O00533	CHL1	Neural cell adhesion molecule L1-like protein	281658	IIPSNNSGTFR	IIPSN[Deamidation (N)]NSGTFR	5:Deamidation (N)	2	603.809	281658	1.01869e-14	0.843504
JHU_LM2_8851_27_G	O00533	CHL1	Neural cell adhesion molecule L1-like protein	260385	IIPSNNSGTFR	IIPSN[Deamidation (N)]NSGTFR	5:Deamidation (N)	2	603.809	260385	2.16687e-23	0.850277
JHU_LM2_8862_26_G	O00533	CHL1	Neural cell adhesion molecule L1-like protein	390191	IIPSNNSGTFR	IIPSN[Deamidation (N)]NSGTFR	5:Deamidation (N)	2	603.809	390191	3.49153e-26	0.869677
JHU_LM2_8873_25_G	O00533	CHL1	Neural cell adhesion molecule L1-like protein	334439	IIPSNNSGTFR	IIPSN[Deamidation (N)]NSGTFR	5:Deamidation (N)	2	603.809	334439	3.90941e-34	0.872193
JHU_LM2_8876_24_G	O00533	CHL1	Neural cell adhesion molecule L1-like protein	410942	IIPSNNSGTFR	IIPSN[Deamidation (N)]NSGTFR	5:Deamidation (N)	2	603.809	410942	7.86958e-56	0.86288
JHU_LM2_8879_23_G	O00533	CHL1	Neural cell adhesion molecule L1-like protein	250897	IIPSNNSGTFR	IIPSN[Deamidation (N)]NSGTFR	5:Deamidation (N)	2	603.809	250897	6.92727e-33	0.879023
JHU_LM2_8882_17_G	O00533	CHL1	Neural cell adhesion molecule L1-like protein	319692	IIPSNNSGTFR	IIPSN[Deamidation (N)]NSGTFR	5:Deamidation (N)	2	603.809	319692	1.36655e-19	0.897667
JHU_LM2_8891_14_G	O00533	CHL1	Neural cell adhesion molecule L1-like protein	294794	IIPSNNSGTFR	IIPSN[Deamidation (N)]NSGTFR	5:Deamidation (N)	2	603.809	294794	4.92378e-15	0.935
JHU_LM2_8892_16_G	O00533	CHL1	Neural cell adhesion molecule L1-like protein	619365	IIPSNNSGTFR	IIPSN[Deamidation (N)]NSGTFR	5:Deamidation (N)	2	603.809	619365	3.68878e-35	0.88387
JHU_LM2_8897_18_G	O00533	CHL1	Neural cell adhesion molecule L1-like protein	179241	IIPSNNSGTFR	IIPSN[Deamidation (N)]NSGTFR	5:Deamidation (N)	2	603.809	179241	1.28229e-28	0.914643
JHU_LM2_8899_19_G	O00533	CHL1	Neural cell adhesion molecule L1-like protein	497061	IIPSNNSGTFR	IIPSN[Deamidation (N)]NSGTFR	5:Deamidation (N)	2	603.809	497061	1.1685e-41	0.90436
JHU_LM2_8901_20_G	O00533	CHL1	Neural cell adhesion molecule L1-like protein	449026	IIPSNNSGTFR	IIPSN[Deamidation (N)]NSGTFR	5:Deamidation (N)	2	603.809	449026	2.42824e-31	0.932703
JHU_LM2_8903_15_G	O00533	CHL1	Neural cell adhesion molecule L1-like protein	503210	IIPSNNSGTFR	IIPSN[Deamidation (N)]NSGTFR	5:Deamidation (N)	2	603.809	503210	2.01185e-43	0.852349
JHU_LM2_8915_13_G	O00533	CHL1	Neural cell adhesion molecule L1-like protein	283476	IIPSNNSGTFR	IIPSN[Deamidation (N)]NSGTFR	5:Deamidation (N)	2	603.809	283476	7.59222e-46	0.945695
JHU_LM2_8920_3_G	O00533	CHL1	Neural cell adhesion molecule L1-like protein	297519	IIPSNNSGTFR	IIPSN[Deamidation (N)]NSGTFR	5:Deamidation (N)	2	603.809	297519	1.71179e-40	0.912394
JHU_LM2_8922_5_G	O00533	CHL1	Neural cell adhesion molecule L1-like protein	314262	IIPSNNSGTFR	IIPSN[Deamidation (N)]NSGTFR	5:Deamidation (N)	2	603.809	314262	3.43696e-64	0.930062
JHU_LM2_8926_7_G	O00533	CHL1	Neural cell adhesion molecule L1-like protein	352256	IIPSNNSGTFR	IIPSN[Deamidation (N)]NSGTFR	5:Deamidation (N)	2	603.809	352256	1.39083e-25	0.951975
JHU_LM2_8928_12_G	O00533	CHL1	Neural cell adhesion molecule L1-like protein	435703	IIPSNNSGTFR	IIPSN[Deamidation (N)]NSGTFR	5:Deamidation (N)	2	603.809	435703	7.0914e-16	0.936789
JHU_LM2_8930_10_G	O00533	CHL1	Neural cell adhesion molecule L1-like protein	484279	IIPSNNSGTFR	IIPSN[Deamidation (N)]NSGTFR	5:Deamidation (N)	2	603.809	484279	8.28378e-27	0.946365
JHU_LM2_8931_11_G	O00533	CHL1	Neural cell adhesion molecule L1-like protein	378995	IIPSNNSGTFR	IIPSN[Deamidation (N)]NSGTFR	5:Deamidation (N)	2	603.809	378995	3.08977e-47	0.834233
JHU_LM2_8935_8_G	O00533	CHL1	Neural cell adhesion molecule L1-like protein	423913	IIPSNNSGTFR	IIPSN[Deamidation (N)]NSGTFR	5:Deamidation (N)	2	603.809	423913	3.4556e-39	0.871756
JHU_LM2_8936_6_G	O00533	CHL1	Neural cell adhesion molecule L1-like protein	313471	IIPSNNSGTFR	IIPSN[Deamidation (N)]NSGTFR	5:Deamidation (N)	2	603.809	313471	2.97311e-25	0.922697
JHU_LM2_8937_1_G	O00533	CHL1	Neural cell adhesion molecule L1-like protein	379879	IIPSNNSGTFR	IIPSN[Deamidation (N)]NSGTFR	5:Deamidation (N)	2	603.809	379879	2.60985e-28	0.867416
JHU_LM2_8942_4_G	O00533	CHL1	Neural cell adhesion molecule L1-like protein	414170	IIPSNNSGTFR	IIPSN[Deamidation (N)]NSGTFR	5:Deamidation (N)	2	603.809	414170	3.45906e-40	0.904722
JHU_LM2_8947_9_G	O00533	CHL1	Neural cell adhesion molecule L1-like protein	574319	IIPSNNSGTFR	IIPSN[Deamidation (N)]NSGTFR	5:Deamidation (N)	2	603.809	574319	1.12177e-12	0.926201
JHU_LM2_8950_2_G	O00533	CHL1	Neural cell adhesion molecule L1-like protein	204025	IIPSNNSGTFR	IIPSN[Deamidation (N)]NSGTFR	5:Deamidation (N)	2	603.809	204025	9.48281e-12	0.931742
JHU_LM2_10022_85_G	O00533	CHL1	Neural cell adhesion molecule L1-like protein	195477	IIPSNNSGTFR	IIPSN[Deamidation (N)]NSGTFR	5:Deamidation (N)	2	603.809	195477	1.71018e-28	0.815596
JHU_LM2_18029_81_G	O00533	CHL1	Neural cell adhesion molecule L1-like protein	295206	IIPSNNSGTFR	IIPSN[Deamidation (N)]NSGTFR	5:Deamidation (N)	2	603.809	295206	3.53759e-41	0.818397
JHU_LM2_19327_89_G	O00533	CHL1	Neural cell adhesion molecule L1-like protein	255064	IIPSNNSGTFR	IIPSN[Deamidation (N)]NSGTFR	5:Deamidation (N)	2	603.809	255064	2.48051e-18	0.817015
JHU_LM2_20010_75_G	O00533	CHL1	Neural cell adhesion molecule L1-like protein	440175	IIPSNNSGTFR	IIPSN[Deamidation (N)]NSGTFR	5:Deamidation (N)	2	603.809	440175	1.6954e-28	0.811704
JHU_LM2_20329_80_G	O00533	CHL1	Neural cell adhesion molecule L1-like protein	310318	IIPSNNSGTFR	IIPSN[Deamidation (N)]NSGTFR	5:Deamidation (N)	2	603.809	310318	7.31146e-72	0.926644
JHU_LM2_20358_79_G	O00533	CHL1	Neural cell adhesion molecule L1-like protein	193624	IIPSNNSGTFR	IIPSN[Deamidation (N)]NSGTFR	5:Deamidation (N)	2	603.809	193624	1.52881e-24	0.922715
JHU_LM2_22648_60_G	O00533	CHL1	Neural cell adhesion molecule L1-like protein	360674	IIPSNNSGTFR	IIPSN[Deamidation (N)]NSGTFR	5:Deamidation (N)	2	603.809	360674	2.4562e-29	0.909953
JHU_LM2_22694_103_G	O00533	CHL1	Neural cell adhesion molecule L1-like protein	394214	IIPSNNSGTFR	IIPSN[Deamidation (N)]NSGTFR	5:Deamidation (N)	2	603.809	394214	1.02308e-19	0.819124
JHU_LM2_22700_58_G	O00533	CHL1	Neural cell adhesion molecule L1-like protein	382321	IIPSNNSGTFR	IIPSN[Deamidation (N)]NSGTFR	5:Deamidation (N)	2	603.809	382321	7.69918e-68	0.968299
JHU_LM2_22716_76_G	O00533	CHL1	Neural cell adhesion molecule L1-like protein	250654	IIPSNNSGTFR	IIPSN[Deamidation (N)]NSGTFR	5:Deamidation (N)	2	603.809	250654	4.01601e-44	0.878731
JHU_LM2_23997_83_G	O00533	CHL1	Neural cell adhesion molecule L1-like protein	123174	IIPSNNSGTFR	IIPSN[Deamidation (N)]NSGTFR	5:Deamidation (N)	2	603.809	123174	5.85442e-38	0.77958
JHU_LM2_26722_84_G	O00533	CHL1	Neural cell adhesion molecule L1-like protein	214576	IIPSNNSGTFR	IIPSN[Deamidation (N)]NSGTFR	5:Deamidation (N)	2	603.809	214576	1.62165e-36	0.859696
JHU_LM2_27618_66_G	O00533	CHL1	Neural cell adhesion molecule L1-like protein	191182	IIPSNNSGTFR	IIPSN[Deamidation (N)]NSGTFR	5:Deamidation (N)	2	603.809	191182	1.18e-25	0.857877
JHU_LM2_28130_67_G_20220314193054	O00533	CHL1	Neural cell adhesion molecule L1-like protein	360076	IIPSNNSGTFR	IIPSN[Deamidation (N)]NSGTFR	5:Deamidation (N)	2	603.809	360076	7.22368e-40	0.917675
JHU_LM2_29809_94_G	O00533	CHL1	Neural cell adhesion molecule L1-like protein	214294	IIPSNNSGTFR	IIPSN[Deamidation (N)]NSGTFR	5:Deamidation (N)	2	603.809	214294	5.83734e-52	0.830099
JHU_LM2_30630_97_G	O00533	CHL1	Neural cell adhesion molecule L1-like protein	359012	IIPSNNSGTFR	IIPSN[Deamidation (N)]NSGTFR	5:Deamidation (N)	2	603.809	359012	1.91866e-29	0.856795
JHU_LM2_31033_107_G	O00533	CHL1	Neural cell adhesion molecule L1-like protein	311998	IIPSNNSGTFR	IIPSN[Deamidation (N)]NSGTFR	5:Deamidation (N)	2	603.809	311998	5.15287e-26	0.849564
JHU_LM2_31495_64_G	O00533	CHL1	Neural cell adhesion molecule L1-like protein	389522	IIPSNNSGTFR	IIPSN[Deamidation (N)]NSGTFR	5:Deamidation (N)	2	603.809	389522	2.23899e-39	0.912599
JHU_LM2_31614_100_G	O00533	CHL1	Neural cell adhesion molecule L1-like protein	157530	IIPSNNSGTFR	IIPSN[Deamidation (N)]NSGTFR	5:Deamidation (N)	2	603.809	157530	6.54862e-25	0.812407
JHU_LM2_31646_71_G	O00533	CHL1	Neural cell adhesion molecule L1-like protein	385066	IIPSNNSGTFR	IIPSN[Deamidation (N)]NSGTFR	5:Deamidation (N)	2	603.809	385066	2.31371e-26	0.866189
JHU_LM2_S5048_Glyco_4	O00533	CHL1	Neural cell adhesion molecule L1-like protein	398650	IIPSNNSGTFR	IIPSN[Deamidation (N)]NSGTFR	5:Deamidation (N)	2	603.809	398650	1.62592e-43	0.815195
JHU_LM2_S5206_Glyco_2	O00533	CHL1	Neural cell adhesion molecule L1-like protein	245560	IIPSNNSGTFR	IIPSN[Deamidation (N)]NSGTFR	5:Deamidation (N)	2	603.809	245560	4.1077e-32	0.810764
JHU_LM2_S6107_Glyco_3	O00533	CHL1	Neural cell adhesion molecule L1-like protein	264542	IIPSNNSGTFR	IIPSN[Deamidation (N)]NSGTFR	5:Deamidation (N)	2	603.809	264542	1.56216e-52	0.786575
JHU_LM2_Se7055_Glyco_8	O00533	CHL1	Neural cell adhesion molecule L1-like protein	452777	IIPSNNSGTFR	IIPSN[Deamidation (N)]NSGTFR	5:Deamidation (N)	2	603.809	452777	8.19071e-07	0.884623
JHU_LM2_Se7340_Glyco_10	O00533	CHL1	Neural cell adhesion molecule L1-like protein	240817	IIPSNNSGTFR	IIPSN[Deamidation (N)]NSGTFR	5:Deamidation (N)	2	603.809	240817	6.92605e-16	0.808913
JHU_LM2_Se7536_Glyco_9	O00533	CHL1	Neural cell adhesion molecule L1-like protein	287858	IIPSNNSGTFR	IIPSN[Deamidation (N)]NSGTFR	5:Deamidation (N)	2	603.809	287858	3.41672e-05	0.801945
JHU_LM2_Se7595_Glyco_7	O00533	CHL1	Neural cell adhesion molecule L1-like protein	251340	IIPSNNSGTFR	IIPSN[Deamidation (N)]NSGTFR	5:Deamidation (N)	2	603.809	251340	4.70639e-27	0.808384
JHU_LM2_Se8135_Glyco_6	O00533	CHL1	Neural cell adhesion molecule L1-like protein	371109	IIPSNNSGTFR	IIPSN[Deamidation (N)]NSGTFR	5:Deamidation (N)	2	603.809	371109	1.59897e-31	0.77024
JHU_LM2_Se8561_Glyco_1	O00533	CHL1	Neural cell adhesion molecule L1-like protein	293549	IIPSNNSGTFR	IIPSN[Deamidation (N)]NSGTFR	5:Deamidation (N)	2	603.809	293549	1.42512e-36	0.776016
JHU_LM2_Se8829_Glyco_5	O00533	CHL1	Neural cell adhesion molecule L1-like protein	329358	IIPSNNSGTFR	IIPSN[Deamidation (N)]NSGTFR	5:Deamidation (N)	2	603.809	329358	6.11623e-37	0.829342
JHU_LM2_2112_87_G	O00533	CHL1	Neural cell adhesion molecule L1-like protein	10503.6	YHIYENGTLQINR	YHIYEN[Deamidation (N)]GTLQIN[Deamidation (N)]R	6:Deamidation (N);12:Deamidation (N)	3	541.599	10503.6	3.25358e-07	0.86042
JHU_LM2_2195_91_G	O00533	CHL1	Neural cell adhesion molecule L1-like protein	4892.17	YHIYENGTLQINR	YHIYEN[Deamidation (N)]GTLQIN[Deamidation (N)]R	6:Deamidation (N);12:Deamidation (N)	3	541.599	4892.17	5.36851e-08	0.71314
JHU_LM2_2377_73_G	O00533	CHL1	Neural cell adhesion molecule L1-like protein	13030.2	YHIYENGTLQINR	YHIYEN[Deamidation (N)]GTLQIN[Deamidation (N)]R	6:Deamidation (N);12:Deamidation (N)	3	541.599	13030.2	2.74444e-09	0.737889
JHU_LM2_2436_106_G	O00533	CHL1	Neural cell adhesion molecule L1-like protein	19379.3	YHIYENGTLQINR	YHIYEN[Deamidation (N)]GTLQIN[Deamidation (N)]R	6:Deamidation (N);12:Deamidation (N)	3	541.599	19379.3	2.56241e-29	0.839043
JHU_LM2_2518_88_G	O00533	CHL1	Neural cell adhesion molecule L1-like protein	15034.1	YHIYENGTLQINR	YHIYEN[Deamidation (N)]GTLQIN[Deamidation (N)]R	6:Deamidation (N);12:Deamidation (N)	3	541.599	15034.1	1.45596e-51	0.782771
JHU_LM2_2952_110_G	O00533	CHL1	Neural cell adhesion molecule L1-like protein	21211.1	YHIYENGTLQINR	YHIYEN[Deamidation (N)]GTLQIN[Deamidation (N)]R	6:Deamidation (N);12:Deamidation (N)	3	541.599	21211.1	8.52029e-15	0.785706
JHU_LM2_3204_108_G	O00533	CHL1	Neural cell adhesion molecule L1-like protein	22894.3	YHIYENGTLQINR	YHIYEN[Deamidation (N)]GTLQIN[Deamidation (N)]R	6:Deamidation (N);12:Deamidation (N)	3	541.599	22894.3	1.47603e-10	0.737696
JHU_LM2_3736_109_G	O00533	CHL1	Neural cell adhesion molecule L1-like protein	20387.8	YHIYENGTLQINR	YHIYEN[Deamidation (N)]GTLQIN[Deamidation (N)]R	6:Deamidation (N);12:Deamidation (N)	3	541.599	20387.8	3.45194e-10	0.707396
JHU_LM2_4210_77_G	O00533	CHL1	Neural cell adhesion molecule L1-like protein	7227.98	YHIYENGTLQINR	YHIYEN[Deamidation (N)]GTLQIN[Deamidation (N)]R	6:Deamidation (N);12:Deamidation (N)	3	541.599	7227.98	2.15031e-32	0.79193
JHU_LM2_4648_62_G	O00533	CHL1	Neural cell adhesion molecule L1-like protein	12638.1	YHIYENGTLQINR	YHIYEN[Deamidation (N)]GTLQIN[Deamidation (N)]R	6:Deamidation (N);12:Deamidation (N)	3	541.599	12638.1	1.34176e-05	0.755769
JHU_LM2_5051_90_G	O00533	CHL1	Neural cell adhesion molecule L1-like protein	6927.91	YHIYENGTLQINR	YHIYEN[Deamidation (N)]GTLQIN[Deamidation (N)]R	6:Deamidation (N);12:Deamidation (N)	3	541.599	6927.91	4.01804e-17	0.763897
JHU_LM2_5189_69_G	O00533	CHL1	Neural cell adhesion molecule L1-like protein	17197.6	YHIYENGTLQINR	YHIYEN[Deamidation (N)]GTLQIN[Deamidation (N)]R	6:Deamidation (N);12:Deamidation (N)	3	541.599	17197.6	6.06394e-26	0.847278
JHU_LM2_5624_78_G	O00533	CHL1	Neural cell adhesion molecule L1-like protein	10362.6	YHIYENGTLQINR	YHIYEN[Deamidation (N)]GTLQIN[Deamidation (N)]R	6:Deamidation (N);12:Deamidation (N)	3	541.599	10362.6	2.79184e-28	0.835726
JHU_LM2_6371_104_G	O00533	CHL1	Neural cell adhesion molecule L1-like protein	15497.1	YHIYENGTLQINR	YHIYEN[Deamidation (N)]GTLQIN[Deamidation (N)]R	6:Deamidation (N);12:Deamidation (N)	3	541.599	15497.1	9.36126e-17	0.771739
JHU_LM2_8532_70_G	O00533	CHL1	Neural cell adhesion molecule L1-like protein	10878.8	YHIYENGTLQINR	YHIYEN[Deamidation (N)]GTLQIN[Deamidation (N)]R	6:Deamidation (N);12:Deamidation (N)	3	541.599	10878.8	1.14566e-12	0.834956
JHU_LM2_6564_74_G	O00533	CHL1	Neural cell adhesion molecule L1-like protein	10572.7	YHIYENGTLQINR	YHIYEN[Deamidation (N)]GTLQIN[Deamidation (N)]R	6:Deamidation (N);12:Deamidation (N)	3	541.599	10572.7	1.74165e-11	0.818587
JHU_LM2_6594_68_G	O00533	CHL1	Neural cell adhesion molecule L1-like protein	12682.2	YHIYENGTLQINR	YHIYEN[Deamidation (N)]GTLQIN[Deamidation (N)]R	6:Deamidation (N);12:Deamidation (N)	3	541.599	12682.2	3.23861e-06	0.733326
JHU_LM2_6639_105_G	O00533	CHL1	Neural cell adhesion molecule L1-like protein	28050.1	YHIYENGTLQINR	YHIYEN[Deamidation (N)]GTLQIN[Deamidation (N)]R	6:Deamidation (N);12:Deamidation (N)	3	541.599	28050.1	5.04535e-21	0.829546
JHU_LM2_6726_96_G	O00533	CHL1	Neural cell adhesion molecule L1-like protein	5927.01	YHIYENGTLQINR	YHIYEN[Deamidation (N)]GTLQIN[Deamidation (N)]R	6:Deamidation (N);12:Deamidation (N)	3	541.599	5927.01	7.15463e-09	0.80874
JHU_LM2_6966_57_G	O00533	CHL1	Neural cell adhesion molecule L1-like protein	19465	YHIYENGTLQINR	YHIYEN[Deamidation (N)]GTLQIN[Deamidation (N)]R	6:Deamidation (N);12:Deamidation (N)	3	541.599	19465	6.11939e-24	0.835304
JHU_LM2_7326_102_G	O00533	CHL1	Neural cell adhesion molecule L1-like protein	17428.2	YHIYENGTLQINR	YHIYEN[Deamidation (N)]GTLQIN[Deamidation (N)]R	6:Deamidation (N);12:Deamidation (N)	3	541.599	17428.2	7.5099e-07	0.739675
JHU_LM2_7412_63_G	O00533	CHL1	Neural cell adhesion molecule L1-like protein	10028.7	YHIYENGTLQINR	YHIYEN[Deamidation (N)]GTLQIN[Deamidation (N)]R	6:Deamidation (N);12:Deamidation (N)	3	541.599	10028.7	1.00294e-06	0.691111
JHU_LM2_7449_99_G	O00533	CHL1	Neural cell adhesion molecule L1-like protein	10544.6	YHIYENGTLQINR	YHIYEN[Deamidation (N)]GTLQIN[Deamidation (N)]R	6:Deamidation (N);12:Deamidation (N)	3	541.599	10544.6	1.2462e-29	0.87128
JHU_LM2_7481_95_G	O00533	CHL1	Neural cell adhesion molecule L1-like protein	3919.62	YHIYENGTLQINR	YHIYEN[Deamidation (N)]GTLQIN[Deamidation (N)]R	6:Deamidation (N);12:Deamidation (N)	3	541.599	3919.62	0.000866161	0.635921
JHU_LM2_7775_92_G	O00533	CHL1	Neural cell adhesion molecule L1-like protein	3961.4	YHIYENGTLQINR	YHIYEN[Deamidation (N)]GTLQIN[Deamidation (N)]R	6:Deamidation (N);12:Deamidation (N)	3	541.599	3961.4	2.32595e-17	0.771293
JHU_LM2_7842_98_G	O00533	CHL1	Neural cell adhesion molecule L1-like protein	14421.8	YHIYENGTLQINR	YHIYEN[Deamidation (N)]GTLQIN[Deamidation (N)]R	6:Deamidation (N);12:Deamidation (N)	3	541.599	14421.8	3.91458e-34	0.813725
JHU_LM2_8005_93_G	O00533	CHL1	Neural cell adhesion molecule L1-like protein	4612.66	YHIYENGTLQINR	YHIYEN[Deamidation (N)]GTLQIN[Deamidation (N)]R	6:Deamidation (N);12:Deamidation (N)	3	541.599	4612.66	6.14565e-06	0.706831
JHU_LM2_8029_65_G	O00533	CHL1	Neural cell adhesion molecule L1-like protein	20276.4	YHIYENGTLQINR	YHIYEN[Deamidation (N)]GTLQIN[Deamidation (N)]R	6:Deamidation (N);12:Deamidation (N)	3	541.599	20276.4	1.52485e-13	0.823894
JHU_LM2_8158_86_G	O00533	CHL1	Neural cell adhesion molecule L1-like protein	7785.54	YHIYENGTLQINR	YHIYEN[Deamidation (N)]GTLQIN[Deamidation (N)]R	6:Deamidation (N);12:Deamidation (N)	3	541.599	7785.54	1.27624e-05	0.696158
JHU_LM2_8443_56_G	O00533	CHL1	Neural cell adhesion molecule L1-like protein	11749	YHIYENGTLQINR	YHIYEN[Deamidation (N)]GTLQIN[Deamidation (N)]R	6:Deamidation (N);12:Deamidation (N)	3	541.599	11749	9.4955e-20	0.826634
JHU_LM2_8526_55_G	O00533	CHL1	Neural cell adhesion molecule L1-like protein	17553.2	YHIYENGTLQINR	YHIYEN[Deamidation (N)]GTLQIN[Deamidation (N)]R	6:Deamidation (N);12:Deamidation (N)	3	541.599	17553.2	2.60394e-17	0.823352
JHU_LM2_8528_54_G	O00533	CHL1	Neural cell adhesion molecule L1-like protein	18899.4	YHIYENGTLQINR	YHIYEN[Deamidation (N)]GTLQIN[Deamidation (N)]R	6:Deamidation (N);12:Deamidation (N)	3	541.599	18899.4	1.2129e-40	0.819987
JHU_LM2_8537_53_G	O00533	CHL1	Neural cell adhesion molecule L1-like protein	19891.6	YHIYENGTLQINR	YHIYEN[Deamidation (N)]GTLQIN[Deamidation (N)]R	6:Deamidation (N);12:Deamidation (N)	3	541.599	19891.6	8.57657e-22	0.863021
JHU_LM2_8544_52_G	O00533	CHL1	Neural cell adhesion molecule L1-like protein	19048	YHIYENGTLQINR	YHIYEN[Deamidation (N)]GTLQIN[Deamidation (N)]R	6:Deamidation (N);12:Deamidation (N)	3	541.599	19048	3.76751e-43	0.834976
JHU_LM2_8568_51_G	O00533	CHL1	Neural cell adhesion molecule L1-like protein	15593.4	YHIYENGTLQINR	YHIYEN[Deamidation (N)]GTLQIN[Deamidation (N)]R	6:Deamidation (N);12:Deamidation (N)	3	541.599	15593.4	1.20082e-28	0.845781
JHU_LM2_8570_59_G	O00533	CHL1	Neural cell adhesion molecule L1-like protein	16423.8	YHIYENGTLQINR	YHIYEN[Deamidation (N)]GTLQIN[Deamidation (N)]R	6:Deamidation (N);12:Deamidation (N)	3	541.599	16423.8	7.62656e-19	0.85441
JHU_LM2_8597_50_G	O00533	CHL1	Neural cell adhesion molecule L1-like protein	21036.8	YHIYENGTLQINR	YHIYEN[Deamidation (N)]GTLQIN[Deamidation (N)]R	6:Deamidation (N);12:Deamidation (N)	3	541.599	21036.8	7.87795e-19	0.937949
JHU_LM2_8601_49_G	O00533	CHL1	Neural cell adhesion molecule L1-like protein	27397.4	YHIYENGTLQINR	YHIYEN[Deamidation (N)]GTLQIN[Deamidation (N)]R	6:Deamidation (N);12:Deamidation (N)	3	541.599	27397.4	1.68841e-11	0.877821
JHU_LM2_8620_48_G	O00533	CHL1	Neural cell adhesion molecule L1-like protein	17616.2	YHIYENGTLQINR	YHIYEN[Deamidation (N)]GTLQIN[Deamidation (N)]R	6:Deamidation (N);12:Deamidation (N)	3	541.599	17616.2	4.19517e-17	0.874975
JHU_LM2_8626_47_G_rerun	O00533	CHL1	Neural cell adhesion molecule L1-like protein	17788.4	YHIYENGTLQINR	YHIYEN[Deamidation (N)]GTLQIN[Deamidation (N)]R	6:Deamidation (N);12:Deamidation (N)	3	541.599	17788.4	3.38953e-26	0.824611
JHU_LM2_8627_46_G	O00533	CHL1	Neural cell adhesion molecule L1-like protein	16206	YHIYENGTLQINR	YHIYEN[Deamidation (N)]GTLQIN[Deamidation (N)]R	6:Deamidation (N);12:Deamidation (N)	3	541.599	16206	4.83797e-11	0.832816
JHU_LM2_8628_45_G_20220309213836	O00533	CHL1	Neural cell adhesion molecule L1-like protein	16704.3	YHIYENGTLQINR	YHIYEN[Deamidation (N)]GTLQIN[Deamidation (N)]R	6:Deamidation (N);12:Deamidation (N)	3	541.599	16704.3	2.63129e-07	0.819396
JHU_LM2_8638_44_G	O00533	CHL1	Neural cell adhesion molecule L1-like protein	17758.8	YHIYENGTLQINR	YHIYEN[Deamidation (N)]GTLQIN[Deamidation (N)]R	6:Deamidation (N);12:Deamidation (N)	3	541.599	17758.8	3.12897e-26	0.814679
JHU_LM2_8641_43_G	O00533	CHL1	Neural cell adhesion molecule L1-like protein	16496.5	YHIYENGTLQINR	YHIYEN[Deamidation (N)]GTLQIN[Deamidation (N)]R	6:Deamidation (N);12:Deamidation (N)	3	541.599	16496.5	1.04033e-14	0.872593
JHU_LM2_8643_42_G	O00533	CHL1	Neural cell adhesion molecule L1-like protein	18426.2	YHIYENGTLQINR	YHIYEN[Deamidation (N)]GTLQIN[Deamidation (N)]R	6:Deamidation (N);12:Deamidation (N)	3	541.599	18426.2	8.85743e-15	0.790458
JHU_LM2_8646_41_G	O00533	CHL1	Neural cell adhesion molecule L1-like protein	38727	YHIYENGTLQINR	YHIYEN[Deamidation (N)]GTLQIN[Deamidation (N)]R	6:Deamidation (N);12:Deamidation (N)	3	541.599	38727	3.87481e-12	0.950231
JHU_LM2_8667_61_G	O00533	CHL1	Neural cell adhesion molecule L1-like protein	5869.86	YHIYENGTLQINR	YHIYEN[Deamidation (N)]GTLQIN[Deamidation (N)]R	6:Deamidation (N);12:Deamidation (N)	3	541.599	5869.86	0.000231089	0.667185
JHU_LM2_8674_40_G	O00533	CHL1	Neural cell adhesion molecule L1-like protein	19027.5	YHIYENGTLQINR	YHIYEN[Deamidation (N)]GTLQIN[Deamidation (N)]R	6:Deamidation (N);12:Deamidation (N)	3	541.599	19027.5	1.62429e-30	0.860554
JHU_LM2_8688_72_G	O00533	CHL1	Neural cell adhesion molecule L1-like protein	6360.3	YHIYENGTLQINR	YHIYEN[Deamidation (N)]GTLQIN[Deamidation (N)]R	6:Deamidation (N);12:Deamidation (N)	3	541.599	6360.3	1.52406e-33	0.817555
JHU_LM2_8696_37_G	O00533	CHL1	Neural cell adhesion molecule L1-like protein	26492.9	YHIYENGTLQINR	YHIYEN[Deamidation (N)]GTLQIN[Deamidation (N)]R	6:Deamidation (N);12:Deamidation (N)	3	541.599	26492.9	2.89684e-13	0.889176
JHU_LM2_8722_82_G	O00533	CHL1	Neural cell adhesion molecule L1-like protein	8525.53	YHIYENGTLQINR	YHIYEN[Deamidation (N)]GTLQIN[Deamidation (N)]R	6:Deamidation (N);12:Deamidation (N)	3	541.599	8525.53	8.82134e-09	0.801786
JHU_LM2_8733_35_G	O00533	CHL1	Neural cell adhesion molecule L1-like protein	20886.2	YHIYENGTLQINR	YHIYEN[Deamidation (N)]GTLQIN[Deamidation (N)]R	6:Deamidation (N);12:Deamidation (N)	3	541.599	20886.2	1.73643e-53	0.846077
JHU_LM2_8740_36_G	O00533	CHL1	Neural cell adhesion molecule L1-like protein	8469.28	YHIYENGTLQINR	YHIYEN[Deamidation (N)]GTLQIN[Deamidation (N)]R	6:Deamidation (N);12:Deamidation (N)	3	541.599	8469.28	3.06998e-28	0.807413
JHU_LM2_8753_34_G	O00533	CHL1	Neural cell adhesion molecule L1-like protein	16452.6	YHIYENGTLQINR	YHIYEN[Deamidation (N)]GTLQIN[Deamidation (N)]R	6:Deamidation (N);12:Deamidation (N)	3	541.599	16452.6	8.24968e-23	0.847209
JHU_LM2_8764_29_G	O00533	CHL1	Neural cell adhesion molecule L1-like protein	16771	YHIYENGTLQINR	YHIYEN[Deamidation (N)]GTLQIN[Deamidation (N)]R	6:Deamidation (N);12:Deamidation (N)	3	541.599	16771	9.54204e-29	0.902418
JHU_LM2_8770_33_G	O00533	CHL1	Neural cell adhesion molecule L1-like protein	14366	YHIYENGTLQINR	YHIYEN[Deamidation (N)]GTLQIN[Deamidation (N)]R	6:Deamidation (N);12:Deamidation (N)	3	541.599	14366	4.36053e-38	0.873146
JHU_LM2_8779_101_G	O00533	CHL1	Neural cell adhesion molecule L1-like protein	38140.9	YHIYENGTLQINR	YHIYEN[Deamidation (N)]GTLQIN[Deamidation (N)]R	6:Deamidation (N);12:Deamidation (N)	3	541.599	38140.9	8.13387e-15	0.835327
JHU_LM2_8787_28_G	O00533	CHL1	Neural cell adhesion molecule L1-like protein	21122.9	YHIYENGTLQINR	YHIYEN[Deamidation (N)]GTLQIN[Deamidation (N)]R	6:Deamidation (N);12:Deamidation (N)	3	541.599	21122.9	1.90497e-23	0.864283
JHU_LM2_8790_32_G	O00533	CHL1	Neural cell adhesion molecule L1-like protein	14650.3	YHIYENGTLQINR	YHIYEN[Deamidation (N)]GTLQIN[Deamidation (N)]R	6:Deamidation (N);12:Deamidation (N)	3	541.599	14650.3	4.22452e-23	0.847136
JHU_LM2_8822_31_G	O00533	CHL1	Neural cell adhesion molecule L1-like protein	18838.9	YHIYENGTLQINR	YHIYEN[Deamidation (N)]GTLQIN[Deamidation (N)]R	6:Deamidation (N);12:Deamidation (N)	3	541.599	18838.9	3.96035e-33	0.789984
JHU_LM2_8831_30_G	O00533	CHL1	Neural cell adhesion molecule L1-like protein	16052.1	YHIYENGTLQINR	YHIYEN[Deamidation (N)]GTLQIN[Deamidation (N)]R	6:Deamidation (N);12:Deamidation (N)	3	541.599	16052.1	6.62865e-24	0.862072
JHU_LM2_8844_22_G	O00533	CHL1	Neural cell adhesion molecule L1-like protein	8890.27	YHIYENGTLQINR	YHIYEN[Deamidation (N)]GTLQIN[Deamidation (N)]R	6:Deamidation (N);12:Deamidation (N)	3	541.599	8890.27	9.29759e-25	0.774164
JHU_LM2_8849_21_G	O00533	CHL1	Neural cell adhesion molecule L1-like protein	12108.8	YHIYENGTLQINR	YHIYEN[Deamidation (N)]GTLQIN[Deamidation (N)]R	6:Deamidation (N);12:Deamidation (N)	3	541.599	12108.8	1.12152e-10	0.80868
JHU_LM2_8851_27_G	O00533	CHL1	Neural cell adhesion molecule L1-like protein	12459.3	YHIYENGTLQINR	YHIYEN[Deamidation (N)]GTLQIN[Deamidation (N)]R	6:Deamidation (N);12:Deamidation (N)	3	541.599	12459.3	5.3506e-15	0.804359
JHU_LM2_8862_26_G	O00533	CHL1	Neural cell adhesion molecule L1-like protein	19086.6	YHIYENGTLQINR	YHIYEN[Deamidation (N)]GTLQIN[Deamidation (N)]R	6:Deamidation (N);12:Deamidation (N)	3	541.599	19086.6	2.86084e-18	0.833479
JHU_LM2_8873_25_G	O00533	CHL1	Neural cell adhesion molecule L1-like protein	15116.6	YHIYENGTLQINR	YHIYEN[Deamidation (N)]GTLQIN[Deamidation (N)]R	6:Deamidation (N);12:Deamidation (N)	3	541.599	15116.6	5.10654e-18	0.826705
JHU_LM2_8876_24_G	O00533	CHL1	Neural cell adhesion molecule L1-like protein	17780.3	YHIYENGTLQINR	YHIYEN[Deamidation (N)]GTLQIN[Deamidation (N)]R	6:Deamidation (N);12:Deamidation (N)	3	541.599	17780.3	2.04662e-30	0.812569
JHU_LM2_8879_23_G	O00533	CHL1	Neural cell adhesion molecule L1-like protein	17429	YHIYENGTLQINR	YHIYEN[Deamidation (N)]GTLQIN[Deamidation (N)]R	6:Deamidation (N);12:Deamidation (N)	3	541.599	17429	1.20784e-24	0.85055
JHU_LM2_8882_17_G	O00533	CHL1	Neural cell adhesion molecule L1-like protein	19648	YHIYENGTLQINR	YHIYEN[Deamidation (N)]GTLQIN[Deamidation (N)]R	6:Deamidation (N);12:Deamidation (N)	3	541.599	19648	7.63241e-19	0.894453
JHU_LM2_8891_14_G	O00533	CHL1	Neural cell adhesion molecule L1-like protein	15719.8	YHIYENGTLQINR	YHIYEN[Deamidation (N)]GTLQIN[Deamidation (N)]R	6:Deamidation (N);12:Deamidation (N)	3	541.599	15719.8	1.47102e-10	0.882196
JHU_LM2_8892_16_G	O00533	CHL1	Neural cell adhesion molecule L1-like protein	35993.6	YHIYENGTLQINR	YHIYEN[Deamidation (N)]GTLQIN[Deamidation (N)]R	6:Deamidation (N);12:Deamidation (N)	3	541.599	35993.6	2.32857e-30	0.86811
JHU_LM2_8897_18_G	O00533	CHL1	Neural cell adhesion molecule L1-like protein	21835.4	YHIYENGTLQINR	YHIYEN[Deamidation (N)]GTLQIN[Deamidation (N)]R	6:Deamidation (N);12:Deamidation (N)	3	541.599	21835.4	1.52691e-32	0.925913
JHU_LM2_8899_19_G	O00533	CHL1	Neural cell adhesion molecule L1-like protein	26619.1	YHIYENGTLQINR	YHIYEN[Deamidation (N)]GTLQIN[Deamidation (N)]R	6:Deamidation (N);12:Deamidation (N)	3	541.599	26619.1	1.51592e-36	0.891094
JHU_LM2_8901_20_G	O00533	CHL1	Neural cell adhesion molecule L1-like protein	25022.5	YHIYENGTLQINR	YHIYEN[Deamidation (N)]GTLQIN[Deamidation (N)]R	6:Deamidation (N);12:Deamidation (N)	3	541.599	25022.5	1.80567e-29	0.925817
JHU_LM2_8903_15_G	O00533	CHL1	Neural cell adhesion molecule L1-like protein	24744	YHIYENGTLQINR	YHIYEN[Deamidation (N)]GTLQIN[Deamidation (N)]R	6:Deamidation (N);12:Deamidation (N)	3	541.599	24744	3.92059e-31	0.825231
JHU_LM2_8915_13_G	O00533	CHL1	Neural cell adhesion molecule L1-like protein	15827	YHIYENGTLQINR	YHIYEN[Deamidation (N)]GTLQIN[Deamidation (N)]R	6:Deamidation (N);12:Deamidation (N)	3	541.599	15827	5.77869e-25	0.888087
JHU_LM2_8920_3_G	O00533	CHL1	Neural cell adhesion molecule L1-like protein	21992.2	YHIYENGTLQINR	YHIYEN[Deamidation (N)]GTLQIN[Deamidation (N)]R	6:Deamidation (N);12:Deamidation (N)	3	541.599	21992.2	8.83935e-35	0.898079
JHU_LM2_8922_5_G	O00533	CHL1	Neural cell adhesion molecule L1-like protein	17446.6	YHIYENGTLQINR	YHIYEN[Deamidation (N)]GTLQIN[Deamidation (N)]R	6:Deamidation (N);12:Deamidation (N)	3	541.599	17446.6	1.31563e-47	0.896354
JHU_LM2_8926_7_G	O00533	CHL1	Neural cell adhesion molecule L1-like protein	17930.6	YHIYENGTLQINR	YHIYEN[Deamidation (N)]GTLQIN[Deamidation (N)]R	6:Deamidation (N);12:Deamidation (N)	3	541.599	17930.6	6.9411e-18	0.90945
JHU_LM2_8928_12_G	O00533	CHL1	Neural cell adhesion molecule L1-like protein	24096.4	YHIYENGTLQINR	YHIYEN[Deamidation (N)]GTLQIN[Deamidation (N)]R	6:Deamidation (N);12:Deamidation (N)	3	541.599	24096.4	3.65847e-08	0.886206
JHU_LM2_8930_10_G	O00533	CHL1	Neural cell adhesion molecule L1-like protein	28546	YHIYENGTLQINR	YHIYEN[Deamidation (N)]GTLQIN[Deamidation (N)]R	6:Deamidation (N);12:Deamidation (N)	3	541.599	28546	1.16286e-21	0.924719
JHU_LM2_8931_11_G	O00533	CHL1	Neural cell adhesion molecule L1-like protein	15546.9	YHIYENGTLQINR	YHIYEN[Deamidation (N)]GTLQIN[Deamidation (N)]R	6:Deamidation (N);12:Deamidation (N)	3	541.599	15546.9	1.77898e-52	0.846069
JHU_LM2_8935_8_G	O00533	CHL1	Neural cell adhesion molecule L1-like protein	21535.1	YHIYENGTLQINR	YHIYEN[Deamidation (N)]GTLQIN[Deamidation (N)]R	6:Deamidation (N);12:Deamidation (N)	3	541.599	21535.1	3.57445e-22	0.823577
JHU_LM2_8936_6_G	O00533	CHL1	Neural cell adhesion molecule L1-like protein	19733.3	YHIYENGTLQINR	YHIYEN[Deamidation (N)]GTLQIN[Deamidation (N)]R	6:Deamidation (N);12:Deamidation (N)	3	541.599	19733.3	1.43104e-17	0.874666
JHU_LM2_8937_1_G	O00533	CHL1	Neural cell adhesion molecule L1-like protein	28379.1	YHIYENGTLQINR	YHIYEN[Deamidation (N)]GTLQIN[Deamidation (N)]R	6:Deamidation (N);12:Deamidation (N)	3	541.599	28379.1	1.23435e-22	0.8442
JHU_LM2_8942_4_G	O00533	CHL1	Neural cell adhesion molecule L1-like protein	23541.1	YHIYENGTLQINR	YHIYEN[Deamidation (N)]GTLQIN[Deamidation (N)]R	6:Deamidation (N);12:Deamidation (N)	3	541.599	23541.1	5.42375e-39	0.90162
JHU_LM2_8947_9_G	O00533	CHL1	Neural cell adhesion molecule L1-like protein	27350.5	YHIYENGTLQINR	YHIYEN[Deamidation (N)]GTLQIN[Deamidation (N)]R	6:Deamidation (N);12:Deamidation (N)	3	541.599	27350.5	4.23445e-11	0.903545
JHU_LM2_8950_2_G	O00533	CHL1	Neural cell adhesion molecule L1-like protein	17642.4	YHIYENGTLQINR	YHIYEN[Deamidation (N)]GTLQIN[Deamidation (N)]R	6:Deamidation (N);12:Deamidation (N)	3	541.599	17642.4	2.39016e-10	0.91189
JHU_LM2_10022_85_G	O00533	CHL1	Neural cell adhesion molecule L1-like protein	6027.91	YHIYENGTLQINR	YHIYEN[Deamidation (N)]GTLQIN[Deamidation (N)]R	6:Deamidation (N);12:Deamidation (N)	3	541.599	6027.91	1.25475e-09	0.742031
JHU_LM2_18029_81_G	O00533	CHL1	Neural cell adhesion molecule L1-like protein	10452.2	YHIYENGTLQINR	YHIYEN[Deamidation (N)]GTLQIN[Deamidation (N)]R	6:Deamidation (N);12:Deamidation (N)	3	541.599	10452.2	1.61335e-30	0.792369
JHU_LM2_19327_89_G	O00533	CHL1	Neural cell adhesion molecule L1-like protein	10879.6	YHIYENGTLQINR	YHIYEN[Deamidation (N)]GTLQIN[Deamidation (N)]R	6:Deamidation (N);12:Deamidation (N)	3	541.599	10879.6	1.87253e-06	0.752466
JHU_LM2_20010_75_G	O00533	CHL1	Neural cell adhesion molecule L1-like protein	11886	YHIYENGTLQINR	YHIYEN[Deamidation (N)]GTLQIN[Deamidation (N)]R	6:Deamidation (N);12:Deamidation (N)	3	541.599	11886	9.84402e-17	0.764307
JHU_LM2_20329_80_G	O00533	CHL1	Neural cell adhesion molecule L1-like protein	11537.3	YHIYENGTLQINR	YHIYEN[Deamidation (N)]GTLQIN[Deamidation (N)]R	6:Deamidation (N);12:Deamidation (N)	3	541.599	11537.3	7.11225e-38	0.852975
JHU_LM2_20358_79_G	O00533	CHL1	Neural cell adhesion molecule L1-like protein	6413.55	YHIYENGTLQINR	YHIYEN[Deamidation (N)]GTLQIN[Deamidation (N)]R	6:Deamidation (N);12:Deamidation (N)	3	541.599	6413.55	4.95303e-10	0.839431
JHU_LM2_22648_60_G	O00533	CHL1	Neural cell adhesion molecule L1-like protein	17448.2	YHIYENGTLQINR	YHIYEN[Deamidation (N)]GTLQIN[Deamidation (N)]R	6:Deamidation (N);12:Deamidation (N)	3	541.599	17448.2	3.756e-11	0.821468
JHU_LM2_22694_103_G	O00533	CHL1	Neural cell adhesion molecule L1-like protein	23976.3	YHIYENGTLQINR	YHIYEN[Deamidation (N)]GTLQIN[Deamidation (N)]R	6:Deamidation (N);12:Deamidation (N)	3	541.599	23976.3	6.91574e-16	0.796449
JHU_LM2_22700_58_G	O00533	CHL1	Neural cell adhesion molecule L1-like protein	15662.9	YHIYENGTLQINR	YHIYEN[Deamidation (N)]GTLQIN[Deamidation (N)]R	6:Deamidation (N);12:Deamidation (N)	3	541.599	15662.9	1.75664e-40	0.902697
JHU_LM2_22716_76_G	O00533	CHL1	Neural cell adhesion molecule L1-like protein	5909.33	YHIYENGTLQINR	YHIYEN[Deamidation (N)]GTLQIN[Deamidation (N)]R	6:Deamidation (N);12:Deamidation (N)	3	541.599	5909.33	3.86405e-17	0.791206
JHU_LM2_23997_83_G	O00533	CHL1	Neural cell adhesion molecule L1-like protein	2511.94	YHIYENGTLQINR	YHIYEN[Deamidation (N)]GTLQIN[Deamidation (N)]R	6:Deamidation (N);12:Deamidation (N)	3	541.599	2511.94	5.72369e-16	0.715657
JHU_LM2_26722_84_G	O00533	CHL1	Neural cell adhesion molecule L1-like protein	7709.14	YHIYENGTLQINR	YHIYEN[Deamidation (N)]GTLQIN[Deamidation (N)]R	6:Deamidation (N);12:Deamidation (N)	3	541.599	7709.14	1.43351e-23	0.819883
JHU_LM2_27618_66_G	O00533	CHL1	Neural cell adhesion molecule L1-like protein	7373.72	YHIYENGTLQINR	YHIYEN[Deamidation (N)]GTLQIN[Deamidation (N)]R	6:Deamidation (N);12:Deamidation (N)	3	541.599	7373.72	4.36892e-05	0.732142
JHU_LM2_28130_67_G_20220314193054	O00533	CHL1	Neural cell adhesion molecule L1-like protein	12983.1	YHIYENGTLQINR	YHIYEN[Deamidation (N)]GTLQIN[Deamidation (N)]R	6:Deamidation (N);12:Deamidation (N)	3	541.599	12983.1	3.15192e-11	0.821853
JHU_LM2_29809_94_G	O00533	CHL1	Neural cell adhesion molecule L1-like protein	8166.04	YHIYENGTLQINR	YHIYEN[Deamidation (N)]GTLQIN[Deamidation (N)]R	6:Deamidation (N);12:Deamidation (N)	3	541.599	8166.04	7.25731e-31	0.786056
JHU_LM2_30630_97_G	O00533	CHL1	Neural cell adhesion molecule L1-like protein	10897.6	YHIYENGTLQINR	YHIYEN[Deamidation (N)]GTLQIN[Deamidation (N)]R	6:Deamidation (N);12:Deamidation (N)	3	541.599	10897.6	1.68921e-21	0.823407
JHU_LM2_31033_107_G	O00533	CHL1	Neural cell adhesion molecule L1-like protein	20073.9	YHIYENGTLQINR	YHIYEN[Deamidation (N)]GTLQIN[Deamidation (N)]R	6:Deamidation (N);12:Deamidation (N)	3	541.599	20073.9	1.09995e-22	0.83613
JHU_LM2_31495_64_G	O00533	CHL1	Neural cell adhesion molecule L1-like protein	9970.58	YHIYENGTLQINR	YHIYEN[Deamidation (N)]GTLQIN[Deamidation (N)]R	6:Deamidation (N);12:Deamidation (N)	3	541.599	9970.58	4.49143e-06	0.771211
JHU_LM2_31614_100_G	O00533	CHL1	Neural cell adhesion molecule L1-like protein	4781.85	YHIYENGTLQINR	YHIYEN[Deamidation (N)]GTLQIN[Deamidation (N)]R	6:Deamidation (N);12:Deamidation (N)	3	541.599	4781.85	3.30201e-08	0.73264
JHU_LM2_31646_71_G	O00533	CHL1	Neural cell adhesion molecule L1-like protein	11273.8	YHIYENGTLQINR	YHIYEN[Deamidation (N)]GTLQIN[Deamidation (N)]R	6:Deamidation (N);12:Deamidation (N)	3	541.599	11273.8	3.86472e-16	0.817792
JHU_LM2_S5048_Glyco_4	O00533	CHL1	Neural cell adhesion molecule L1-like protein	28604.4	YHIYENGTLQINR	YHIYEN[Deamidation (N)]GTLQIN[Deamidation (N)]R	6:Deamidation (N);12:Deamidation (N)	3	541.599	28604.4	2.0833e-30	0.779162
JHU_LM2_S5206_Glyco_2	O00533	CHL1	Neural cell adhesion molecule L1-like protein	15080.1	YHIYENGTLQINR	YHIYEN[Deamidation (N)]GTLQIN[Deamidation (N)]R	6:Deamidation (N);12:Deamidation (N)	3	541.599	15080.1	3.05043e-11	0.725516
JHU_LM2_S6107_Glyco_3	O00533	CHL1	Neural cell adhesion molecule L1-like protein	21020.7	YHIYENGTLQINR	YHIYEN[Deamidation (N)]GTLQIN[Deamidation (N)]R	6:Deamidation (N);12:Deamidation (N)	3	541.599	21020.7	1.18157e-26	0.724337
JHU_LM2_Se7055_Glyco_8	O00533	CHL1	Neural cell adhesion molecule L1-like protein	34487.9	YHIYENGTLQINR	YHIYEN[Deamidation (N)]GTLQIN[Deamidation (N)]R	6:Deamidation (N);12:Deamidation (N)	3	541.599	34487.9	3.14209e-06	0.832826
JHU_LM2_Se7340_Glyco_10	O00533	CHL1	Neural cell adhesion molecule L1-like protein	17307.6	YHIYENGTLQINR	YHIYEN[Deamidation (N)]GTLQIN[Deamidation (N)]R	6:Deamidation (N);12:Deamidation (N)	3	541.599	17307.6	3.48571e-11	0.769803
JHU_LM2_Se7536_Glyco_9	O00533	CHL1	Neural cell adhesion molecule L1-like protein	21560.3	YHIYENGTLQINR	YHIYEN[Deamidation (N)]GTLQIN[Deamidation (N)]R	6:Deamidation (N);12:Deamidation (N)	3	541.599	21560.3	3.93122e-05	0.762847
JHU_LM2_Se7595_Glyco_7	O00533	CHL1	Neural cell adhesion molecule L1-like protein	17628.3	YHIYENGTLQINR	YHIYEN[Deamidation (N)]GTLQIN[Deamidation (N)]R	6:Deamidation (N);12:Deamidation (N)	3	541.599	17628.3	2.08844e-16	0.761177
JHU_LM2_Se8135_Glyco_6	O00533	CHL1	Neural cell adhesion molecule L1-like protein	25833.9	YHIYENGTLQINR	YHIYEN[Deamidation (N)]GTLQIN[Deamidation (N)]R	6:Deamidation (N);12:Deamidation (N)	3	541.599	25833.9	1.38145e-27	0.759211
JHU_LM2_Se8561_Glyco_1	O00533	CHL1	Neural cell adhesion molecule L1-like protein	18582.7	YHIYENGTLQINR	YHIYEN[Deamidation (N)]GTLQIN[Deamidation (N)]R	6:Deamidation (N);12:Deamidation (N)	3	541.599	18582.7	3.86768e-27	0.751437
JHU_LM2_Se8829_Glyco_5	O00533	CHL1	Neural cell adhesion molecule L1-like protein	23759.2	YHIYENGTLQINR	YHIYEN[Deamidation (N)]GTLQIN[Deamidation (N)]R	6:Deamidation (N);12:Deamidation (N)	3	541.599	23759.2	3.04333e-25	0.793995
JHU_LM2_2112_87_G	O00533	CHL1	Neural cell adhesion molecule L1-like protein	10244.9	LTWEAGADHNSNISEYIVEFEGNK	LTWEAGADHNSN[Deamidation (N)]ISEYIVEFEGNK	12:Deamidation (N)	3	908.752	10244.9	1.06938e-05	0.807637
JHU_LM2_2195_91_G	O00533	CHL1	Neural cell adhesion molecule L1-like protein	5015.34	LTWEAGADHNSNISEYIVEFEGNK	LTWEAGADHNSN[Deamidation (N)]ISEYIVEFEGNK	12:Deamidation (N)	3	908.752	5015.34	0.000563906	0.653749
JHU_LM2_2377_73_G	O00533	CHL1	Neural cell adhesion molecule L1-like protein	18062.6	LTWEAGADHNSNISEYIVEFEGNK	LTWEAGADHNSN[Deamidation (N)]ISEYIVEFEGNK	12:Deamidation (N)	3	908.752	18062.6	1.45348e-30	0.842703
JHU_LM2_2436_106_G	O00533	CHL1	Neural cell adhesion molecule L1-like protein	13211.3	LTWEAGADHNSNISEYIVEFEGNK	LTWEAGADHNSN[Deamidation (N)]ISEYIVEFEGNK	12:Deamidation (N)	3	908.752	13211.3	1.05644e-11	0.755896
JHU_LM2_2518_88_G	O00533	CHL1	Neural cell adhesion molecule L1-like protein	12174.9	LTWEAGADHNSNISEYIVEFEGNK	LTWEAGADHNSN[Deamidation (N)]ISEYIVEFEGNK	12:Deamidation (N)	3	908.752	12174.9	1.66114e-37	0.758305
JHU_LM2_2952_110_G	O00533	CHL1	Neural cell adhesion molecule L1-like protein	15478.9	LTWEAGADHNSNISEYIVEFEGNK	LTWEAGADHNSN[Deamidation (N)]ISEYIVEFEGNK	12:Deamidation (N)	3	908.752	15478.9	3.97453e-10	0.763067
JHU_LM2_3204_108_G	O00533	CHL1	Neural cell adhesion molecule L1-like protein	17032	LTWEAGADHNSNISEYIVEFEGNK	LTWEAGADHNSN[Deamidation (N)]ISEYIVEFEGNK	12:Deamidation (N)	3	908.752	17032	1.51124e-13	0.756013
JHU_LM2_3736_109_G	O00533	CHL1	Neural cell adhesion molecule L1-like protein	10224.6	LTWEAGADHNSNISEYIVEFEGNK	LTWEAGADHNSN[Deamidation (N)]ISEYIVEFEGNK	12:Deamidation (N)	3	908.752	10224.6	7.27882e-15	0.7287
JHU_LM2_4210_77_G	O00533	CHL1	Neural cell adhesion molecule L1-like protein	17870.7	LTWEAGADHNSNISEYIVEFEGNK	LTWEAGADHNSN[Deamidation (N)]ISEYIVEFEGNK	12:Deamidation (N)	3	908.752	17870.7	1.30639e-30	0.7888
JHU_LM2_4648_62_G	O00533	CHL1	Neural cell adhesion molecule L1-like protein	12547.3	LTWEAGADHNSNISEYIVEFEGNK	LTWEAGADHNSN[Deamidation (N)]ISEYIVEFEGNK	12:Deamidation (N)	3	908.752	12547.3	2.0921e-09	0.817033
JHU_LM2_5051_90_G	O00533	CHL1	Neural cell adhesion molecule L1-like protein	8588.89	LTWEAGADHNSNISEYIVEFEGNK	LTWEAGADHNSN[Deamidation (N)]ISEYIVEFEGNK	12:Deamidation (N)	3	908.752	8588.89	1.68906e-26	0.805492
JHU_LM2_5189_69_G	O00533	CHL1	Neural cell adhesion molecule L1-like protein	21333.3	LTWEAGADHNSNISEYIVEFEGNK	LTWEAGADHNSN[Deamidation (N)]ISEYIVEFEGNK	12:Deamidation (N)	3	908.752	21333.3	8.00267e-20	0.825889
JHU_LM2_5624_78_G	O00533	CHL1	Neural cell adhesion molecule L1-like protein	16864.9	LTWEAGADHNSNISEYIVEFEGNK	LTWEAGADHNSN[Deamidation (N)]ISEYIVEFEGNK	12:Deamidation (N)	3	908.752	16864.9	3.5254e-20	0.808308
JHU_LM2_6371_104_G	O00533	CHL1	Neural cell adhesion molecule L1-like protein	7897.94	LTWEAGADHNSNISEYIVEFEGNK	LTWEAGADHNSN[Deamidation (N)]ISEYIVEFEGNK	12:Deamidation (N)	3	908.752	7897.94	1.27841e-24	0.795816
JHU_LM2_8532_70_G	O00533	CHL1	Neural cell adhesion molecule L1-like protein	16150.3	LTWEAGADHNSNISEYIVEFEGNK	LTWEAGADHNSN[Deamidation (N)]ISEYIVEFEGNK	12:Deamidation (N)	3	908.752	16150.3	1.77745e-13	0.840812
JHU_LM2_6564_74_G	O00533	CHL1	Neural cell adhesion molecule L1-like protein	13709.8	LTWEAGADHNSNISEYIVEFEGNK	LTWEAGADHNSN[Deamidation (N)]ISEYIVEFEGNK	12:Deamidation (N)	3	908.752	13709.8	0.000154511	0.718079
JHU_LM2_6594_68_G	O00533	CHL1	Neural cell adhesion molecule L1-like protein	17590.9	LTWEAGADHNSNISEYIVEFEGNK	LTWEAGADHNSN[Deamidation (N)]ISEYIVEFEGNK	12:Deamidation (N)	3	908.752	17590.9	2.41928e-24	0.840227
JHU_LM2_6639_105_G	O00533	CHL1	Neural cell adhesion molecule L1-like protein	17790.8	LTWEAGADHNSNISEYIVEFEGNK	LTWEAGADHNSN[Deamidation (N)]ISEYIVEFEGNK	12:Deamidation (N)	3	908.752	17790.8	5.04415e-13	0.780636
JHU_LM2_6726_96_G	O00533	CHL1	Neural cell adhesion molecule L1-like protein	5200.47	LTWEAGADHNSNISEYIVEFEGNK	LTWEAGADHNSN[Deamidation (N)]ISEYIVEFEGNK	12:Deamidation (N)	3	908.752	5200.47	6.12015e-05	0.740922
JHU_LM2_6966_57_G	O00533	CHL1	Neural cell adhesion molecule L1-like protein	30399.2	LTWEAGADHNSNISEYIVEFEGNK	LTWEAGADHNSN[Deamidation (N)]ISEYIVEFEGNK	12:Deamidation (N)	3	908.752	30399.2	4.66369e-27	0.846364
JHU_LM2_7326_102_G	O00533	CHL1	Neural cell adhesion molecule L1-like protein	11036.6	LTWEAGADHNSNISEYIVEFEGNK	LTWEAGADHNSN[Deamidation (N)]ISEYIVEFEGNK	12:Deamidation (N)	3	908.752	11036.6	0.000129392	0.681137
JHU_LM2_7412_63_G	O00533	CHL1	Neural cell adhesion molecule L1-like protein	19400.4	LTWEAGADHNSNISEYIVEFEGNK	LTWEAGADHNSN[Deamidation (N)]ISEYIVEFEGNK	12:Deamidation (N)	3	908.752	19400.4	1.86282e-20	0.785562
JHU_LM2_7449_99_G	O00533	CHL1	Neural cell adhesion molecule L1-like protein	10493	LTWEAGADHNSNISEYIVEFEGNK	LTWEAGADHNSN[Deamidation (N)]ISEYIVEFEGNK	12:Deamidation (N)	3	908.752	10493	7.6289e-21	0.837013
JHU_LM2_7481_95_G	O00533	CHL1	Neural cell adhesion molecule L1-like protein	3072.95	LTWEAGADHNSNISEYIVEFEGNK	LTWEAGADHNSN[Deamidation (N)]ISEYIVEFEGNK	12:Deamidation (N)	3	908.752	3072.95	0.000546624	0.662071
JHU_LM2_7775_92_G	O00533	CHL1	Neural cell adhesion molecule L1-like protein	6456.28	LTWEAGADHNSNISEYIVEFEGNK	LTWEAGADHNSN[Deamidation (N)]ISEYIVEFEGNK	12:Deamidation (N)	3	908.752	6456.28	2.2225e-30	0.814166
JHU_LM2_7842_98_G	O00533	CHL1	Neural cell adhesion molecule L1-like protein	17918.1	LTWEAGADHNSNISEYIVEFEGNK	LTWEAGADHNSN[Deamidation (N)]ISEYIVEFEGNK	12:Deamidation (N)	3	908.752	17918.1	7.53141e-35	0.815615
JHU_LM2_8005_93_G	O00533	CHL1	Neural cell adhesion molecule L1-like protein	5697.23	LTWEAGADHNSNISEYIVEFEGNK	LTWEAGADHNSN[Deamidation (N)]ISEYIVEFEGNK	12:Deamidation (N)	3	908.752	5697.23	0.00214222	0.63177
JHU_LM2_8029_65_G	O00533	CHL1	Neural cell adhesion molecule L1-like protein	18986.4	LTWEAGADHNSNISEYIVEFEGNK	LTWEAGADHNSN[Deamidation (N)]ISEYIVEFEGNK	12:Deamidation (N)	3	908.752	18986.4	1.59925e-21	0.86345
JHU_LM2_8158_86_G	O00533	CHL1	Neural cell adhesion molecule L1-like protein	8215.77	LTWEAGADHNSNISEYIVEFEGNK	LTWEAGADHNSN[Deamidation (N)]ISEYIVEFEGNK	12:Deamidation (N)	3	908.752	8215.77	2.34338e-10	0.749248
JHU_LM2_8443_56_G	O00533	CHL1	Neural cell adhesion molecule L1-like protein	24785.5	LTWEAGADHNSNISEYIVEFEGNK	LTWEAGADHNSN[Deamidation (N)]ISEYIVEFEGNK	12:Deamidation (N)	3	908.752	24785.5	3.09703e-13	0.796409
JHU_LM2_8526_55_G	O00533	CHL1	Neural cell adhesion molecule L1-like protein	26978.3	LTWEAGADHNSNISEYIVEFEGNK	LTWEAGADHNSN[Deamidation (N)]ISEYIVEFEGNK	12:Deamidation (N)	3	908.752	26978.3	1.02444e-26	0.860264
JHU_LM2_8528_54_G	O00533	CHL1	Neural cell adhesion molecule L1-like protein	23782.7	LTWEAGADHNSNISEYIVEFEGNK	LTWEAGADHNSN[Deamidation (N)]ISEYIVEFEGNK	12:Deamidation (N)	3	908.752	23782.7	1.32771e-41	0.822337
JHU_LM2_8537_53_G	O00533	CHL1	Neural cell adhesion molecule L1-like protein	25209.4	LTWEAGADHNSNISEYIVEFEGNK	LTWEAGADHNSN[Deamidation (N)]ISEYIVEFEGNK	12:Deamidation (N)	3	908.752	25209.4	4.54787e-26	0.878495
JHU_LM2_8544_52_G	O00533	CHL1	Neural cell adhesion molecule L1-like protein	27780.7	LTWEAGADHNSNISEYIVEFEGNK	LTWEAGADHNSN[Deamidation (N)]ISEYIVEFEGNK	12:Deamidation (N)	3	908.752	27780.7	1.7208e-60	0.870576
JHU_LM2_8568_51_G	O00533	CHL1	Neural cell adhesion molecule L1-like protein	22809.1	LTWEAGADHNSNISEYIVEFEGNK	LTWEAGADHNSN[Deamidation (N)]ISEYIVEFEGNK	12:Deamidation (N)	3	908.752	22809.1	1.83986e-38	0.879355
JHU_LM2_8570_59_G	O00533	CHL1	Neural cell adhesion molecule L1-like protein	28805.5	LTWEAGADHNSNISEYIVEFEGNK	LTWEAGADHNSN[Deamidation (N)]ISEYIVEFEGNK	12:Deamidation (N)	3	908.752	28805.5	5.90347e-27	0.881007
JHU_LM2_8597_50_G	O00533	CHL1	Neural cell adhesion molecule L1-like protein	32367.3	LTWEAGADHNSNISEYIVEFEGNK	LTWEAGADHNSN[Deamidation (N)]ISEYIVEFEGNK	12:Deamidation (N)	3	908.752	32367.3	8.49309e-19	0.937751
JHU_LM2_8601_49_G	O00533	CHL1	Neural cell adhesion molecule L1-like protein	39959.7	LTWEAGADHNSNISEYIVEFEGNK	LTWEAGADHNSN[Deamidation (N)]ISEYIVEFEGNK	12:Deamidation (N)	3	908.752	39959.7	5.37535e-12	0.88467
JHU_LM2_8620_48_G	O00533	CHL1	Neural cell adhesion molecule L1-like protein	30344.4	LTWEAGADHNSNISEYIVEFEGNK	LTWEAGADHNSN[Deamidation (N)]ISEYIVEFEGNK	12:Deamidation (N)	3	908.752	30344.4	2.55554e-27	0.92131
JHU_LM2_8626_47_G_rerun	O00533	CHL1	Neural cell adhesion molecule L1-like protein	14345.2	LTWEAGADHNSNISEYIVEFEGNK	LTWEAGADHNSN[Deamidation (N)]ISEYIVEFEGNK	12:Deamidation (N)	3	908.752	14345.2	0.0016968	0.616155
JHU_LM2_8627_46_G	O00533	CHL1	Neural cell adhesion molecule L1-like protein	21499.2	LTWEAGADHNSNISEYIVEFEGNK	LTWEAGADHNSN[Deamidation (N)]ISEYIVEFEGNK	12:Deamidation (N)	3	908.752	21499.2	4.69932e-06	0.769527
JHU_LM2_8628_45_G_20220309213836	O00533	CHL1	Neural cell adhesion molecule L1-like protein	17599.3	LTWEAGADHNSNISEYIVEFEGNK	LTWEAGADHNSN[Deamidation (N)]ISEYIVEFEGNK	12:Deamidation (N)	3	908.752	17599.3	9.89257e-13	0.877618
JHU_LM2_8638_44_G	O00533	CHL1	Neural cell adhesion molecule L1-like protein	22203.4	LTWEAGADHNSNISEYIVEFEGNK	LTWEAGADHNSN[Deamidation (N)]ISEYIVEFEGNK	12:Deamidation (N)	3	908.752	22203.4	7.40815e-34	0.837575
JHU_LM2_8641_43_G	O00533	CHL1	Neural cell adhesion molecule L1-like protein	23173.7	LTWEAGADHNSNISEYIVEFEGNK	LTWEAGADHNSN[Deamidation (N)]ISEYIVEFEGNK	12:Deamidation (N)	3	908.752	23173.7	7.59892e-18	0.891716
JHU_LM2_8643_42_G	O00533	CHL1	Neural cell adhesion molecule L1-like protein	17760.1	LTWEAGADHNSNISEYIVEFEGNK	LTWEAGADHNSN[Deamidation (N)]ISEYIVEFEGNK	12:Deamidation (N)	3	908.752	17760.1	6.00886e-19	0.81126
JHU_LM2_8646_41_G	O00533	CHL1	Neural cell adhesion molecule L1-like protein	46487.9	LTWEAGADHNSNISEYIVEFEGNK	LTWEAGADHNSN[Deamidation (N)]ISEYIVEFEGNK	12:Deamidation (N)	3	908.752	46487.9	3.92483e-08	0.88713
JHU_LM2_8667_61_G	O00533	CHL1	Neural cell adhesion molecule L1-like protein	10307.1	LTWEAGADHNSNISEYIVEFEGNK	LTWEAGADHNSN[Deamidation (N)]ISEYIVEFEGNK	12:Deamidation (N)	3	908.752	10307.1	6.52011e-30	0.803118
JHU_LM2_8674_40_G	O00533	CHL1	Neural cell adhesion molecule L1-like protein	8111.82	LTWEAGADHNSNISEYIVEFEGNK	LTWEAGADHNSN[Deamidation (N)]ISEYIVEFEGNK	12:Deamidation (N)	3	908.752	8111.82	1.3235e-07	0.765047
JHU_LM2_8688_72_G	O00533	CHL1	Neural cell adhesion molecule L1-like protein	10544.8	LTWEAGADHNSNISEYIVEFEGNK	LTWEAGADHNSN[Deamidation (N)]ISEYIVEFEGNK	12:Deamidation (N)	3	908.752	10544.8	1.20176e-23	0.789474
JHU_LM2_8696_37_G	O00533	CHL1	Neural cell adhesion molecule L1-like protein	13613	LTWEAGADHNSNISEYIVEFEGNK	LTWEAGADHNSN[Deamidation (N)]ISEYIVEFEGNK	12:Deamidation (N)	3	908.752	13613	7.23429e-06	0.813393
JHU_LM2_8722_82_G	O00533	CHL1	Neural cell adhesion molecule L1-like protein	8805.5	LTWEAGADHNSNISEYIVEFEGNK	LTWEAGADHNSN[Deamidation (N)]ISEYIVEFEGNK	12:Deamidation (N)	3	908.752	8805.5	1.09916e-09	0.809033
JHU_LM2_8733_35_G	O00533	CHL1	Neural cell adhesion molecule L1-like protein	13970.2	LTWEAGADHNSNISEYIVEFEGNK	LTWEAGADHNSN[Deamidation (N)]ISEYIVEFEGNK	12:Deamidation (N)	3	908.752	13970.2	2.46847e-15	0.762658
JHU_LM2_8740_36_G	O00533	CHL1	Neural cell adhesion molecule L1-like protein	7248.74	LTWEAGADHNSNISEYIVEFEGNK	LTWEAGADHNSN[Deamidation (N)]ISEYIVEFEGNK	12:Deamidation (N)	3	908.752	7248.74	1.94629e-27	0.805188
JHU_LM2_8753_34_G	O00533	CHL1	Neural cell adhesion molecule L1-like protein	13121.1	LTWEAGADHNSNISEYIVEFEGNK	LTWEAGADHNSN[Deamidation (N)]ISEYIVEFEGNK	12:Deamidation (N)	3	908.752	13121.1	8.72329e-08	0.784258
JHU_LM2_8764_29_G	O00533	CHL1	Neural cell adhesion molecule L1-like protein	6241.04	LTWEAGADHNSNISEYIVEFEGNK	LTWEAGADHNSN[Deamidation (N)]ISEYIVEFEGNK	12:Deamidation (N)	3	908.752	6241.04	1.57493e-12	0.841746
JHU_LM2_8770_33_G	O00533	CHL1	Neural cell adhesion molecule L1-like protein	6994.95	LTWEAGADHNSNISEYIVEFEGNK	LTWEAGADHNSN[Deamidation (N)]ISEYIVEFEGNK	12:Deamidation (N)	3	908.752	6994.95	7.68404e-06	0.743168
JHU_LM2_8779_101_G	O00533	CHL1	Neural cell adhesion molecule L1-like protein	23726.8	LTWEAGADHNSNISEYIVEFEGNK	LTWEAGADHNSN[Deamidation (N)]ISEYIVEFEGNK	12:Deamidation (N)	3	908.752	23726.8	6.99427e-10	0.799156
JHU_LM2_8787_28_G	O00533	CHL1	Neural cell adhesion molecule L1-like protein	10407.8	LTWEAGADHNSNISEYIVEFEGNK	LTWEAGADHNSN[Deamidation (N)]ISEYIVEFEGNK	12:Deamidation (N)	3	908.752	10407.8	5.64607e-08	0.785095
JHU_LM2_8790_32_G	O00533	CHL1	Neural cell adhesion molecule L1-like protein	6972.81	LTWEAGADHNSNISEYIVEFEGNK	LTWEAGADHNSN[Deamidation (N)]ISEYIVEFEGNK	12:Deamidation (N)	3	908.752	6972.81	4.5213e-08	0.774171
JHU_LM2_8822_31_G	O00533	CHL1	Neural cell adhesion molecule L1-like protein	12428.5	LTWEAGADHNSNISEYIVEFEGNK	LTWEAGADHNSN[Deamidation (N)]ISEYIVEFEGNK	12:Deamidation (N)	3	908.752	12428.5	7.91652e-08	0.703803
JHU_LM2_8831_30_G	O00533	CHL1	Neural cell adhesion molecule L1-like protein	8834.71	LTWEAGADHNSNISEYIVEFEGNK	LTWEAGADHNSN[Deamidation (N)]ISEYIVEFEGNK	12:Deamidation (N)	3	908.752	8834.71	1.34071e-17	0.8356
JHU_LM2_8844_22_G	O00533	CHL1	Neural cell adhesion molecule L1-like protein	11434.3	LTWEAGADHNSNISEYIVEFEGNK	LTWEAGADHNSN[Deamidation (N)]ISEYIVEFEGNK	12:Deamidation (N)	3	908.752	11434.3	1.71535e-14	0.734145
JHU_LM2_8849_21_G	O00533	CHL1	Neural cell adhesion molecule L1-like protein	7216.99	LTWEAGADHNSNISEYIVEFEGNK	LTWEAGADHNSN[Deamidation (N)]ISEYIVEFEGNK	12:Deamidation (N)	3	908.752	7216.99	1.89582e-05	0.728381
JHU_LM2_8851_27_G	O00533	CHL1	Neural cell adhesion molecule L1-like protein	7146.01	LTWEAGADHNSNISEYIVEFEGNK	LTWEAGADHNSN[Deamidation (N)]ISEYIVEFEGNK	12:Deamidation (N)	3	908.752	7146.01	4.26108e-14	0.798524
JHU_LM2_8862_26_G	O00533	CHL1	Neural cell adhesion molecule L1-like protein	18191.2	LTWEAGADHNSNISEYIVEFEGNK	LTWEAGADHNSN[Deamidation (N)]ISEYIVEFEGNK	12:Deamidation (N)	3	908.752	18191.2	4.9022e-06	0.739878
JHU_LM2_8873_25_G	O00533	CHL1	Neural cell adhesion molecule L1-like protein	11547.4	LTWEAGADHNSNISEYIVEFEGNK	LTWEAGADHNSN[Deamidation (N)]ISEYIVEFEGNK	12:Deamidation (N)	3	908.752	11547.4	1.99884e-10	0.794547
JHU_LM2_8876_24_G	O00533	CHL1	Neural cell adhesion molecule L1-like protein	16281.8	LTWEAGADHNSNISEYIVEFEGNK	LTWEAGADHNSN[Deamidation (N)]ISEYIVEFEGNK	12:Deamidation (N)	3	908.752	16281.8	2.0492e-15	0.770574
JHU_LM2_8879_23_G	O00533	CHL1	Neural cell adhesion molecule L1-like protein	13752.5	LTWEAGADHNSNISEYIVEFEGNK	LTWEAGADHNSN[Deamidation (N)]ISEYIVEFEGNK	12:Deamidation (N)	3	908.752	13752.5	2.10707e-14	0.805797
JHU_LM2_8882_17_G	O00533	CHL1	Neural cell adhesion molecule L1-like protein	8124.75	LTWEAGADHNSNISEYIVEFEGNK	LTWEAGADHNSN[Deamidation (N)]ISEYIVEFEGNK	12:Deamidation (N)	3	908.752	8124.75	0.000126791	0.76817
JHU_LM2_8891_14_G	O00533	CHL1	Neural cell adhesion molecule L1-like protein	11254.8	LTWEAGADHNSNISEYIVEFEGNK	LTWEAGADHNSN[Deamidation (N)]ISEYIVEFEGNK	12:Deamidation (N)	3	908.752	11254.8	0.000116873	0.742657
JHU_LM2_8892_16_G	O00533	CHL1	Neural cell adhesion molecule L1-like protein	13234.1	LTWEAGADHNSNISEYIVEFEGNK	LTWEAGADHNSN[Deamidation (N)]ISEYIVEFEGNK	12:Deamidation (N)	3	908.752	13234.1	6.65694e-06	0.758033
JHU_LM2_8897_18_G	O00533	CHL1	Neural cell adhesion molecule L1-like protein	10516.2	LTWEAGADHNSNISEYIVEFEGNK	LTWEAGADHNSN[Deamidation (N)]ISEYIVEFEGNK	12:Deamidation (N)	3	908.752	10516.2	1.38023e-11	0.851748
JHU_LM2_8899_19_G	O00533	CHL1	Neural cell adhesion molecule L1-like protein	11521.5	LTWEAGADHNSNISEYIVEFEGNK	LTWEAGADHNSN[Deamidation (N)]ISEYIVEFEGNK	12:Deamidation (N)	3	908.752	11521.5	0.000119497	0.759537
JHU_LM2_8901_20_G	O00533	CHL1	Neural cell adhesion molecule L1-like protein	13810.5	LTWEAGADHNSNISEYIVEFEGNK	LTWEAGADHNSN[Deamidation (N)]ISEYIVEFEGNK	12:Deamidation (N)	3	908.752	13810.5	1.44913e-14	0.86006
JHU_LM2_8903_15_G	O00533	CHL1	Neural cell adhesion molecule L1-like protein	8892.41	LTWEAGADHNSNISEYIVEFEGNK	LTWEAGADHNSN[Deamidation (N)]ISEYIVEFEGNK	12:Deamidation (N)	3	908.752	8892.41	3.20488e-07	0.736115
JHU_LM2_8915_13_G	O00533	CHL1	Neural cell adhesion molecule L1-like protein	4484.18	LTWEAGADHNSNISEYIVEFEGNK	LTWEAGADHNSN[Deamidation (N)]ISEYIVEFEGNK	12:Deamidation (N)	3	908.752	4484.18	4.73539e-10	0.823889
JHU_LM2_8920_3_G	O00533	CHL1	Neural cell adhesion molecule L1-like protein	3271.5	LTWEAGADHNSNISEYIVEFEGNK	LTWEAGADHNSN[Deamidation (N)]ISEYIVEFEGNK	12:Deamidation (N)	3	908.752	3271.5	0.00085079	0.698045
JHU_LM2_8922_5_G	O00533	CHL1	Neural cell adhesion molecule L1-like protein	3350.3	LTWEAGADHNSNISEYIVEFEGNK	LTWEAGADHNSN[Deamidation (N)]ISEYIVEFEGNK	12:Deamidation (N)	3	908.752	3350.3	5.82941e-29	0.850695
JHU_LM2_8926_7_G	O00533	CHL1	Neural cell adhesion molecule L1-like protein	4536.46	LTWEAGADHNSNISEYIVEFEGNK	LTWEAGADHNSN[Deamidation (N)]ISEYIVEFEGNK	12:Deamidation (N)	3	908.752	4536.46	0.0018812	0.688395
JHU_LM2_8928_12_G	O00533	CHL1	Neural cell adhesion molecule L1-like protein	16880.3	LTWEAGADHNSNISEYIVEFEGNK	LTWEAGADHNSN[Deamidation (N)]ISEYIVEFEGNK	12:Deamidation (N)	3	908.752	16880.3	0.00166442	0.679751
JHU_LM2_8930_10_G	O00533	CHL1	Neural cell adhesion molecule L1-like protein	9974.9	LTWEAGADHNSNISEYIVEFEGNK	LTWEAGADHNSN[Deamidation (N)]ISEYIVEFEGNK	12:Deamidation (N)	3	908.752	9974.9	9.01145e-05	0.798844
JHU_LM2_8931_11_G	O00533	CHL1	Neural cell adhesion molecule L1-like protein	7629.97	LTWEAGADHNSNISEYIVEFEGNK	LTWEAGADHNSN[Deamidation (N)]ISEYIVEFEGNK	12:Deamidation (N)	3	908.752	7629.97	4.28962e-28	0.809915
JHU_LM2_8935_8_G	O00533	CHL1	Neural cell adhesion molecule L1-like protein	6963.88	LTWEAGADHNSNISEYIVEFEGNK	LTWEAGADHNSN[Deamidation (N)]ISEYIVEFEGNK	12:Deamidation (N)	3	908.752	6963.88	0.000756418	0.670175
JHU_LM2_8936_6_G	O00533	CHL1	Neural cell adhesion molecule L1-like protein	18002.4	LTWEAGADHNSNISEYIVEFEGNK	LTWEAGADHNSN[Deamidation (N)]ISEYIVEFEGNK	12:Deamidation (N)	3	908.752	18002.4	8.59267e-25	0.920117
JHU_LM2_8937_1_G	O00533	CHL1	Neural cell adhesion molecule L1-like protein	7530.75	LTWEAGADHNSNISEYIVEFEGNK	LTWEAGADHNSN[Deamidation (N)]ISEYIVEFEGNK	12:Deamidation (N)	3	908.752	7530.75	6.37153e-07	0.742885
JHU_LM2_8942_4_G	O00533	CHL1	Neural cell adhesion molecule L1-like protein	7592.79	LTWEAGADHNSNISEYIVEFEGNK	LTWEAGADHNSN[Deamidation (N)]ISEYIVEFEGNK	12:Deamidation (N)	3	908.752	7592.79	2.84066e-15	0.82236
JHU_LM2_8947_9_G	O00533	CHL1	Neural cell adhesion molecule L1-like protein	8425.79	LTWEAGADHNSNISEYIVEFEGNK	LTWEAGADHNSN[Deamidation (N)]ISEYIVEFEGNK	12:Deamidation (N)	3	908.752	8425.79	2.30895e-05	0.806236
JHU_LM2_8950_2_G	O00533	CHL1	Neural cell adhesion molecule L1-like protein	5584.11	LTWEAGADHNSNISEYIVEFEGNK	LTWEAGADHNSN[Deamidation (N)]ISEYIVEFEGNK	12:Deamidation (N)	3	908.752	5584.11	8.02824e-06	0.817613
JHU_LM2_10022_85_G	O00533	CHL1	Neural cell adhesion molecule L1-like protein	6237.57	LTWEAGADHNSNISEYIVEFEGNK	LTWEAGADHNSN[Deamidation (N)]ISEYIVEFEGNK	12:Deamidation (N)	3	908.752	6237.57	1.54116e-05	0.705245
JHU_LM2_18029_81_G	O00533	CHL1	Neural cell adhesion molecule L1-like protein	10492.4	LTWEAGADHNSNISEYIVEFEGNK	LTWEAGADHNSN[Deamidation (N)]ISEYIVEFEGNK	12:Deamidation (N)	3	908.752	10492.4	1.46332e-22	0.769386
JHU_LM2_19327_89_G	O00533	CHL1	Neural cell adhesion molecule L1-like protein	9542.37	LTWEAGADHNSNISEYIVEFEGNK	LTWEAGADHNSN[Deamidation (N)]ISEYIVEFEGNK	12:Deamidation (N)	3	908.752	9542.37	2.81319e-27	0.844917
JHU_LM2_20010_75_G	O00533	CHL1	Neural cell adhesion molecule L1-like protein	26387.3	LTWEAGADHNSNISEYIVEFEGNK	LTWEAGADHNSN[Deamidation (N)]ISEYIVEFEGNK	12:Deamidation (N)	3	908.752	26387.3	2.41141e-10	0.728156
JHU_LM2_20329_80_G	O00533	CHL1	Neural cell adhesion molecule L1-like protein	17386.1	LTWEAGADHNSNISEYIVEFEGNK	LTWEAGADHNSN[Deamidation (N)]ISEYIVEFEGNK	12:Deamidation (N)	3	908.752	17386.1	9.89745e-39	0.854979
JHU_LM2_20358_79_G	O00533	CHL1	Neural cell adhesion molecule L1-like protein	6733.47	LTWEAGADHNSNISEYIVEFEGNK	LTWEAGADHNSN[Deamidation (N)]ISEYIVEFEGNK	12:Deamidation (N)	3	908.752	6733.47	5.30782e-05	0.759074
JHU_LM2_22648_60_G	O00533	CHL1	Neural cell adhesion molecule L1-like protein	21865.3	LTWEAGADHNSNISEYIVEFEGNK	LTWEAGADHNSN[Deamidation (N)]ISEYIVEFEGNK	12:Deamidation (N)	3	908.752	21865.3	4.03597e-21	0.876367
JHU_LM2_22694_103_G	O00533	CHL1	Neural cell adhesion molecule L1-like protein	10632.6	LTWEAGADHNSNISEYIVEFEGNK	LTWEAGADHNSN[Deamidation (N)]ISEYIVEFEGNK	12:Deamidation (N)	3	908.752	10632.6	2.26383e-09	0.748904
JHU_LM2_22700_58_G	O00533	CHL1	Neural cell adhesion molecule L1-like protein	21839.4	LTWEAGADHNSNISEYIVEFEGNK	LTWEAGADHNSN[Deamidation (N)]ISEYIVEFEGNK	12:Deamidation (N)	3	908.752	21839.4	5.72722e-22	0.851647
JHU_LM2_22716_76_G	O00533	CHL1	Neural cell adhesion molecule L1-like protein	11470.5	LTWEAGADHNSNISEYIVEFEGNK	LTWEAGADHNSN[Deamidation (N)]ISEYIVEFEGNK	12:Deamidation (N)	3	908.752	11470.5	1.31699e-32	0.846874
JHU_LM2_23997_83_G	O00533	CHL1	Neural cell adhesion molecule L1-like protein	2285.59	LTWEAGADHNSNISEYIVEFEGNK	LTWEAGADHNSN[Deamidation (N)]ISEYIVEFEGNK	12:Deamidation (N)	3	908.752	2285.59	3.29602e-06	0.660114
JHU_LM2_26722_84_G	O00533	CHL1	Neural cell adhesion molecule L1-like protein	4939.33	LTWEAGADHNSNISEYIVEFEGNK	LTWEAGADHNSN[Deamidation (N)]ISEYIVEFEGNK	12:Deamidation (N)	3	908.752	4939.33	0.000581056	0.650682
JHU_LM2_27618_66_G	O00533	CHL1	Neural cell adhesion molecule L1-like protein	8356.78	LTWEAGADHNSNISEYIVEFEGNK	LTWEAGADHNSN[Deamidation (N)]ISEYIVEFEGNK	12:Deamidation (N)	3	908.752	8356.78	9.56404e-08	0.773324
JHU_LM2_28130_67_G_20220314193054	O00533	CHL1	Neural cell adhesion molecule L1-like protein	20011.6	LTWEAGADHNSNISEYIVEFEGNK	LTWEAGADHNSN[Deamidation (N)]ISEYIVEFEGNK	12:Deamidation (N)	3	908.752	20011.6	1.96753e-17	0.850864
JHU_LM2_29809_94_G	O00533	CHL1	Neural cell adhesion molecule L1-like protein	7744.63	LTWEAGADHNSNISEYIVEFEGNK	LTWEAGADHNSN[Deamidation (N)]ISEYIVEFEGNK	12:Deamidation (N)	3	908.752	7744.63	1.86527e-14	0.736319
JHU_LM2_30630_97_G	O00533	CHL1	Neural cell adhesion molecule L1-like protein	19293.1	LTWEAGADHNSNISEYIVEFEGNK	LTWEAGADHNSN[Deamidation (N)]ISEYIVEFEGNK	12:Deamidation (N)	3	908.752	19293.1	1.75652e-20	0.818668
JHU_LM2_31033_107_G	O00533	CHL1	Neural cell adhesion molecule L1-like protein	17138.4	LTWEAGADHNSNISEYIVEFEGNK	LTWEAGADHNSN[Deamidation (N)]ISEYIVEFEGNK	12:Deamidation (N)	3	908.752	17138.4	1.20058e-12	0.785814
JHU_LM2_31495_64_G	O00533	CHL1	Neural cell adhesion molecule L1-like protein	16239.7	LTWEAGADHNSNISEYIVEFEGNK	LTWEAGADHNSN[Deamidation (N)]ISEYIVEFEGNK	12:Deamidation (N)	3	908.752	16239.7	6.51484e-07	0.78133
JHU_LM2_31614_100_G	O00533	CHL1	Neural cell adhesion molecule L1-like protein	6099.64	LTWEAGADHNSNISEYIVEFEGNK	LTWEAGADHNSN[Deamidation (N)]ISEYIVEFEGNK	12:Deamidation (N)	3	908.752	6099.64	1.78753e-08	0.734826
JHU_LM2_31646_71_G	O00533	CHL1	Neural cell adhesion molecule L1-like protein	11886.1	LTWEAGADHNSNISEYIVEFEGNK	LTWEAGADHNSN[Deamidation (N)]ISEYIVEFEGNK	12:Deamidation (N)	3	908.752	11886.1	6.34329e-18	0.827405
JHU_LM2_S5048_Glyco_4	O00533	CHL1	Neural cell adhesion molecule L1-like protein	16634.5	LTWEAGADHNSNISEYIVEFEGNK	LTWEAGADHNSN[Deamidation (N)]ISEYIVEFEGNK	12:Deamidation (N)	3	908.752	16634.5	1.84008e-32	0.78529
JHU_LM2_S5206_Glyco_2	O00533	CHL1	Neural cell adhesion molecule L1-like protein	7317.22	LTWEAGADHNSNISEYIVEFEGNK	LTWEAGADHNSN[Deamidation (N)]ISEYIVEFEGNK	12:Deamidation (N)	3	908.752	7317.22	4.51971e-10	0.719357
JHU_LM2_S6107_Glyco_3	O00533	CHL1	Neural cell adhesion molecule L1-like protein	11826.4	LTWEAGADHNSNISEYIVEFEGNK	LTWEAGADHNSN[Deamidation (N)]ISEYIVEFEGNK	12:Deamidation (N)	3	908.752	11826.4	7.12118e-05	0.632527
JHU_LM2_Se7055_Glyco_8	O00533	CHL1	Neural cell adhesion molecule L1-like protein	22625.6	LTWEAGADHNSNISEYIVEFEGNK	LTWEAGADHNSN[Deamidation (N)]ISEYIVEFEGNK	12:Deamidation (N)	3	908.752	22625.6	5.91407e-06	0.812585
JHU_LM2_Se7340_Glyco_10	O00533	CHL1	Neural cell adhesion molecule L1-like protein	10013.6	LTWEAGADHNSNISEYIVEFEGNK	LTWEAGADHNSN[Deamidation (N)]ISEYIVEFEGNK	12:Deamidation (N)	3	908.752	10013.6	0.00039887	0.632924
JHU_LM2_Se7536_Glyco_9	O00533	CHL1	Neural cell adhesion molecule L1-like protein	12869.7	LTWEAGADHNSNISEYIVEFEGNK	LTWEAGADHNSN[Deamidation (N)]ISEYIVEFEGNK	12:Deamidation (N)	3	908.752	12869.7	3.96566e-05	0.761889
JHU_LM2_Se7595_Glyco_7	O00533	CHL1	Neural cell adhesion molecule L1-like protein	10565.3	LTWEAGADHNSNISEYIVEFEGNK	LTWEAGADHNSN[Deamidation (N)]ISEYIVEFEGNK	12:Deamidation (N)	3	908.752	10565.3	1.51267e-06	0.686758
JHU_LM2_Se8135_Glyco_6	O00533	CHL1	Neural cell adhesion molecule L1-like protein	13933.2	LTWEAGADHNSNISEYIVEFEGNK	LTWEAGADHNSN[Deamidation (N)]ISEYIVEFEGNK	12:Deamidation (N)	3	908.752	13933.2	2.23941e-22	0.743119
JHU_LM2_Se8561_Glyco_1	O00533	CHL1	Neural cell adhesion molecule L1-like protein	11482.7	LTWEAGADHNSNISEYIVEFEGNK	LTWEAGADHNSN[Deamidation (N)]ISEYIVEFEGNK	12:Deamidation (N)	3	908.752	11482.7	1.63168e-27	0.752505
JHU_LM2_Se8829_Glyco_5	O00533	CHL1	Neural cell adhesion molecule L1-like protein	7645.13	LTWEAGADHNSNISEYIVEFEGNK	LTWEAGADHNSN[Deamidation (N)]ISEYIVEFEGNK	12:Deamidation (N)	3	908.752	7645.13	3.70872e-12	0.739343
JHU_LM2_2112_87_G	O00533	CHL1	Neural cell adhesion molecule L1-like protein	9672.42	VTWKPQGAPVEWEEETVTNHTLR	VTWKPQGAPVEWEEETVTN[Deamidation (N)]HTLR	19:Deamidation (N)	4	677.838	9672.42	1.0455e-07	0.873424
JHU_LM2_2195_91_G	O00533	CHL1	Neural cell adhesion molecule L1-like protein	3896.45	VTWKPQGAPVEWEEETVTNHTLR	VTWKPQGAPVEWEEETVTN[Deamidation (N)]HTLR	19:Deamidation (N)	4	677.838	3896.45	3.47433e-13	0.746482
JHU_LM2_2377_73_G	O00533	CHL1	Neural cell adhesion molecule L1-like protein	16352	VTWKPQGAPVEWEEETVTNHTLR	VTWKPQGAPVEWEEETVTN[Deamidation (N)]HTLR	19:Deamidation (N)	4	677.838	16352	2.07695e-19	0.798233
JHU_LM2_2436_106_G	O00533	CHL1	Neural cell adhesion molecule L1-like protein	12916.1	VTWKPQGAPVEWEEETVTNHTLR	VTWKPQGAPVEWEEETVTN[Deamidation (N)]HTLR	19:Deamidation (N)	4	677.838	12916.1	5.02768e-26	0.826609
JHU_LM2_2518_88_G	O00533	CHL1	Neural cell adhesion molecule L1-like protein	10906.5	VTWKPQGAPVEWEEETVTNHTLR	VTWKPQGAPVEWEEETVTN[Deamidation (N)]HTLR	19:Deamidation (N)	4	677.838	10906.5	1.45478e-62	0.79949
JHU_LM2_2952_110_G	O00533	CHL1	Neural cell adhesion molecule L1-like protein	12449.8	VTWKPQGAPVEWEEETVTNHTLR	VTWKPQGAPVEWEEETVTN[Deamidation (N)]HTLR	19:Deamidation (N)	4	677.838	12449.8	4.09412e-29	0.831694
JHU_LM2_3204_108_G	O00533	CHL1	Neural cell adhesion molecule L1-like protein	11926.9	VTWKPQGAPVEWEEETVTNHTLR	VTWKPQGAPVEWEEETVTN[Deamidation (N)]HTLR	19:Deamidation (N)	4	677.838	11926.9	5.75003e-21	0.791185
JHU_LM2_3736_109_G	O00533	CHL1	Neural cell adhesion molecule L1-like protein	7531.94	VTWKPQGAPVEWEEETVTNHTLR	VTWKPQGAPVEWEEETVTN[Deamidation (N)]HTLR	19:Deamidation (N)	4	677.838	7531.94	0.000620379	0.63182
JHU_LM2_4210_77_G	O00533	CHL1	Neural cell adhesion molecule L1-like protein	9700.8	VTWKPQGAPVEWEEETVTNHTLR	VTWKPQGAPVEWEEETVTN[Deamidation (N)]HTLR	19:Deamidation (N)	4	677.838	9700.8	1.10254e-39	0.803741
JHU_LM2_4648_62_G	O00533	CHL1	Neural cell adhesion molecule L1-like protein	10815.5	VTWKPQGAPVEWEEETVTNHTLR	VTWKPQGAPVEWEEETVTN[Deamidation (N)]HTLR	19:Deamidation (N)	4	677.838	10815.5	4.29036e-07	0.788301
JHU_LM2_5051_90_G	O00533	CHL1	Neural cell adhesion molecule L1-like protein	6009.36	VTWKPQGAPVEWEEETVTNHTLR	VTWKPQGAPVEWEEETVTN[Deamidation (N)]HTLR	19:Deamidation (N)	4	677.838	6009.36	6.38037e-21	0.782119
JHU_LM2_5189_69_G	O00533	CHL1	Neural cell adhesion molecule L1-like protein	19934.2	VTWKPQGAPVEWEEETVTNHTLR	VTWKPQGAPVEWEEETVTN[Deamidation (N)]HTLR	19:Deamidation (N)	4	677.838	19934.2	1.35044e-23	0.839495
JHU_LM2_5624_78_G	O00533	CHL1	Neural cell adhesion molecule L1-like protein	14141.3	VTWKPQGAPVEWEEETVTNHTLR	VTWKPQGAPVEWEEETVTN[Deamidation (N)]HTLR	19:Deamidation (N)	4	677.838	14141.3	1.59655e-08	0.751688
JHU_LM2_6371_104_G	O00533	CHL1	Neural cell adhesion molecule L1-like protein	5438.38	VTWKPQGAPVEWEEETVTNHTLR	VTWKPQGAPVEWEEETVTN[Deamidation (N)]HTLR	19:Deamidation (N)	4	677.838	5438.38	2.32177e-15	0.766685
JHU_LM2_8532_70_G	O00533	CHL1	Neural cell adhesion molecule L1-like protein	9843.19	VTWKPQGAPVEWEEETVTNHTLR	VTWKPQGAPVEWEEETVTN[Deamidation (N)]HTLR	19:Deamidation (N)	4	677.838	9843.19	1.5801e-06	0.771778
JHU_LM2_6564_74_G	O00533	CHL1	Neural cell adhesion molecule L1-like protein	7856.36	VTWKPQGAPVEWEEETVTNHTLR	VTWKPQGAPVEWEEETVTN[Deamidation (N)]HTLR	19:Deamidation (N)	4	677.838	7856.36	0.000323611	0.701558
JHU_LM2_6594_68_G	O00533	CHL1	Neural cell adhesion molecule L1-like protein	11261.6	VTWKPQGAPVEWEEETVTNHTLR	VTWKPQGAPVEWEEETVTN[Deamidation (N)]HTLR	19:Deamidation (N)	4	677.838	11261.6	6.5538e-07	0.74274
JHU_LM2_6639_105_G	O00533	CHL1	Neural cell adhesion molecule L1-like protein	18749.3	VTWKPQGAPVEWEEETVTNHTLR	VTWKPQGAPVEWEEETVTN[Deamidation (N)]HTLR	19:Deamidation (N)	4	677.838	18749.3	3.55171e-17	0.807678
JHU_LM2_6726_96_G	O00533	CHL1	Neural cell adhesion molecule L1-like protein	5888.79	VTWKPQGAPVEWEEETVTNHTLR	VTWKPQGAPVEWEEETVTN[Deamidation (N)]HTLR	19:Deamidation (N)	4	677.838	5888.79	3.04888e-09	0.812445
JHU_LM2_6966_57_G	O00533	CHL1	Neural cell adhesion molecule L1-like protein	16124.7	VTWKPQGAPVEWEEETVTNHTLR	VTWKPQGAPVEWEEETVTN[Deamidation (N)]HTLR	19:Deamidation (N)	4	677.838	16124.7	1.01071e-19	0.818798
JHU_LM2_7326_102_G	O00533	CHL1	Neural cell adhesion molecule L1-like protein	8106.39	VTWKPQGAPVEWEEETVTNHTLR	VTWKPQGAPVEWEEETVTN[Deamidation (N)]HTLR	19:Deamidation (N)	4	677.838	8106.39	6.61928e-08	0.752325
JHU_LM2_7412_63_G	O00533	CHL1	Neural cell adhesion molecule L1-like protein	11584.3	VTWKPQGAPVEWEEETVTNHTLR	VTWKPQGAPVEWEEETVTN[Deamidation (N)]HTLR	19:Deamidation (N)	4	677.838	11584.3	9.96797e-16	0.761979
JHU_LM2_7449_99_G	O00533	CHL1	Neural cell adhesion molecule L1-like protein	10555.5	VTWKPQGAPVEWEEETVTNHTLR	VTWKPQGAPVEWEEETVTN[Deamidation (N)]HTLR	19:Deamidation (N)	4	677.838	10555.5	1.44998e-24	0.852435
JHU_LM2_7481_95_G	O00533	CHL1	Neural cell adhesion molecule L1-like protein	5812.5	VTWKPQGAPVEWEEETVTNHTLR	VTWKPQGAPVEWEEETVTN[Deamidation (N)]HTLR	19:Deamidation (N)	4	677.838	5812.5	4.22063e-19	0.78575
JHU_LM2_7775_92_G	O00533	CHL1	Neural cell adhesion molecule L1-like protein	6446.7	VTWKPQGAPVEWEEETVTNHTLR	VTWKPQGAPVEWEEETVTN[Deamidation (N)]HTLR	19:Deamidation (N)	4	677.838	6446.7	6.85227e-13	0.751462
JHU_LM2_7842_98_G	O00533	CHL1	Neural cell adhesion molecule L1-like protein	15358.9	VTWKPQGAPVEWEEETVTNHTLR	VTWKPQGAPVEWEEETVTN[Deamidation (N)]HTLR	19:Deamidation (N)	4	677.838	15358.9	2.79091e-33	0.811448
JHU_LM2_8005_93_G	O00533	CHL1	Neural cell adhesion molecule L1-like protein	6810.55	VTWKPQGAPVEWEEETVTNHTLR	VTWKPQGAPVEWEEETVTN[Deamidation (N)]HTLR	19:Deamidation (N)	4	677.838	6810.55	2.09984e-25	0.782463
JHU_LM2_8029_65_G	O00533	CHL1	Neural cell adhesion molecule L1-like protein	14373.1	VTWKPQGAPVEWEEETVTNHTLR	VTWKPQGAPVEWEEETVTN[Deamidation (N)]HTLR	19:Deamidation (N)	4	677.838	14373.1	0.000913732	0.63745
JHU_LM2_8158_86_G	O00533	CHL1	Neural cell adhesion molecule L1-like protein	6872.98	VTWKPQGAPVEWEEETVTNHTLR	VTWKPQGAPVEWEEETVTN[Deamidation (N)]HTLR	19:Deamidation (N)	4	677.838	6872.98	3.93033e-12	0.761405
JHU_LM2_8443_56_G	O00533	CHL1	Neural cell adhesion molecule L1-like protein	17298.5	VTWKPQGAPVEWEEETVTNHTLR	VTWKPQGAPVEWEEETVTN[Deamidation (N)]HTLR	19:Deamidation (N)	4	677.838	17298.5	8.24761e-25	0.847395
JHU_LM2_8526_55_G	O00533	CHL1	Neural cell adhesion molecule L1-like protein	26061.6	VTWKPQGAPVEWEEETVTNHTLR	VTWKPQGAPVEWEEETVTN[Deamidation (N)]HTLR	19:Deamidation (N)	4	677.838	26061.6	2.65523e-24	0.851654
JHU_LM2_8528_54_G	O00533	CHL1	Neural cell adhesion molecule L1-like protein	18118	VTWKPQGAPVEWEEETVTNHTLR	VTWKPQGAPVEWEEETVTN[Deamidation (N)]HTLR	19:Deamidation (N)	4	677.838	18118	2.28706e-48	0.838149
JHU_LM2_8537_53_G	O00533	CHL1	Neural cell adhesion molecule L1-like protein	26035.6	VTWKPQGAPVEWEEETVTNHTLR	VTWKPQGAPVEWEEETVTN[Deamidation (N)]HTLR	19:Deamidation (N)	4	677.838	26035.6	5.16046e-23	0.867615
JHU_LM2_8544_52_G	O00533	CHL1	Neural cell adhesion molecule L1-like protein	19027.8	VTWKPQGAPVEWEEETVTNHTLR	VTWKPQGAPVEWEEETVTN[Deamidation (N)]HTLR	19:Deamidation (N)	4	677.838	19027.8	4.96114e-45	0.839168
JHU_LM2_8568_51_G	O00533	CHL1	Neural cell adhesion molecule L1-like protein	18931.9	VTWKPQGAPVEWEEETVTNHTLR	VTWKPQGAPVEWEEETVTN[Deamidation (N)]HTLR	19:Deamidation (N)	4	677.838	18931.9	4.72747e-33	0.861473
JHU_LM2_8570_59_G	O00533	CHL1	Neural cell adhesion molecule L1-like protein	24351.7	VTWKPQGAPVEWEEETVTNHTLR	VTWKPQGAPVEWEEETVTN[Deamidation (N)]HTLR	19:Deamidation (N)	4	677.838	24351.7	2.84783e-27	0.881938
JHU_LM2_8597_50_G	O00533	CHL1	Neural cell adhesion molecule L1-like protein	20237.6	VTWKPQGAPVEWEEETVTNHTLR	VTWKPQGAPVEWEEETVTN[Deamidation (N)]HTLR	19:Deamidation (N)	4	677.838	20237.6	1.21601e-16	0.924061
JHU_LM2_8601_49_G	O00533	CHL1	Neural cell adhesion molecule L1-like protein	22483.5	VTWKPQGAPVEWEEETVTNHTLR	VTWKPQGAPVEWEEETVTN[Deamidation (N)]HTLR	19:Deamidation (N)	4	677.838	22483.5	2.11109e-12	0.890102
JHU_LM2_8620_48_G	O00533	CHL1	Neural cell adhesion molecule L1-like protein	23461.4	VTWKPQGAPVEWEEETVTNHTLR	VTWKPQGAPVEWEEETVTN[Deamidation (N)]HTLR	19:Deamidation (N)	4	677.838	23461.4	6.39496e-24	0.905824
JHU_LM2_8626_47_G_rerun	O00533	CHL1	Neural cell adhesion molecule L1-like protein	14717.6	VTWKPQGAPVEWEEETVTNHTLR	VTWKPQGAPVEWEEETVTN[Deamidation (N)]HTLR	19:Deamidation (N)	4	677.838	14717.6	1.57959e-23	0.817812
JHU_LM2_8627_46_G	O00533	CHL1	Neural cell adhesion molecule L1-like protein	15300.3	VTWKPQGAPVEWEEETVTNHTLR	VTWKPQGAPVEWEEETVTN[Deamidation (N)]HTLR	19:Deamidation (N)	4	677.838	15300.3	2.37155e-14	0.857535
JHU_LM2_8628_45_G_20220309213836	O00533	CHL1	Neural cell adhesion molecule L1-like protein	22836.2	VTWKPQGAPVEWEEETVTNHTLR	VTWKPQGAPVEWEEETVTN[Deamidation (N)]HTLR	19:Deamidation (N)	4	677.838	22836.2	3.09465e-11	0.864751
JHU_LM2_8638_44_G	O00533	CHL1	Neural cell adhesion molecule L1-like protein	23007.8	VTWKPQGAPVEWEEETVTNHTLR	VTWKPQGAPVEWEEETVTN[Deamidation (N)]HTLR	19:Deamidation (N)	4	677.838	23007.8	1.78903e-05	0.697868
JHU_LM2_8641_43_G	O00533	CHL1	Neural cell adhesion molecule L1-like protein	23522.9	VTWKPQGAPVEWEEETVTNHTLR	VTWKPQGAPVEWEEETVTN[Deamidation (N)]HTLR	19:Deamidation (N)	4	677.838	23522.9	1.63756e-05	0.769897
JHU_LM2_8643_42_G	O00533	CHL1	Neural cell adhesion molecule L1-like protein	14213.6	VTWKPQGAPVEWEEETVTNHTLR	VTWKPQGAPVEWEEETVTN[Deamidation (N)]HTLR	19:Deamidation (N)	4	677.838	14213.6	0.000233578	0.648275
JHU_LM2_8646_41_G	O00533	CHL1	Neural cell adhesion molecule L1-like protein	34327.7	VTWKPQGAPVEWEEETVTNHTLR	VTWKPQGAPVEWEEETVTN[Deamidation (N)]HTLR	19:Deamidation (N)	4	677.838	34327.7	6.73905e-06	0.811402
JHU_LM2_8667_61_G	O00533	CHL1	Neural cell adhesion molecule L1-like protein	7816.32	VTWKPQGAPVEWEEETVTNHTLR	VTWKPQGAPVEWEEETVTN[Deamidation (N)]HTLR	19:Deamidation (N)	4	677.838	7816.32	5.61114e-26	0.791759
JHU_LM2_8674_40_G	O00533	CHL1	Neural cell adhesion molecule L1-like protein	19927.1	VTWKPQGAPVEWEEETVTNHTLR	VTWKPQGAPVEWEEETVTN[Deamidation (N)]HTLR	19:Deamidation (N)	4	677.838	19927.1	1.36961e-37	0.878758
JHU_LM2_8688_72_G	O00533	CHL1	Neural cell adhesion molecule L1-like protein	9070.27	VTWKPQGAPVEWEEETVTNHTLR	VTWKPQGAPVEWEEETVTN[Deamidation (N)]HTLR	19:Deamidation (N)	4	677.838	9070.27	4.53494e-26	0.796917
JHU_LM2_8696_37_G	O00533	CHL1	Neural cell adhesion molecule L1-like protein	26496.9	VTWKPQGAPVEWEEETVTNHTLR	VTWKPQGAPVEWEEETVTN[Deamidation (N)]HTLR	19:Deamidation (N)	4	677.838	26496.9	1.49992e-22	0.941543
JHU_LM2_8722_82_G	O00533	CHL1	Neural cell adhesion molecule L1-like protein	7805.49	VTWKPQGAPVEWEEETVTNHTLR	VTWKPQGAPVEWEEETVTN[Deamidation (N)]HTLR	19:Deamidation (N)	4	677.838	7805.49	3.67343e-15	0.84668
JHU_LM2_8733_35_G	O00533	CHL1	Neural cell adhesion molecule L1-like protein	13622.6	VTWKPQGAPVEWEEETVTNHTLR	VTWKPQGAPVEWEEETVTN[Deamidation (N)]HTLR	19:Deamidation (N)	4	677.838	13622.6	3.02577e-18	0.77211
JHU_LM2_8740_36_G	O00533	CHL1	Neural cell adhesion molecule L1-like protein	8891.2	VTWKPQGAPVEWEEETVTNHTLR	VTWKPQGAPVEWEEETVTN[Deamidation (N)]HTLR	19:Deamidation (N)	4	677.838	8891.2	0.000812937	0.667398
JHU_LM2_8753_34_G	O00533	CHL1	Neural cell adhesion molecule L1-like protein	17055	VTWKPQGAPVEWEEETVTNHTLR	VTWKPQGAPVEWEEETVTN[Deamidation (N)]HTLR	19:Deamidation (N)	4	677.838	17055	7.96889e-31	0.869671
JHU_LM2_8764_29_G	O00533	CHL1	Neural cell adhesion molecule L1-like protein	14206.5	VTWKPQGAPVEWEEETVTNHTLR	VTWKPQGAPVEWEEETVTN[Deamidation (N)]HTLR	19:Deamidation (N)	4	677.838	14206.5	2.84715e-15	0.853382
JHU_LM2_8770_33_G	O00533	CHL1	Neural cell adhesion molecule L1-like protein	10107.4	VTWKPQGAPVEWEEETVTNHTLR	VTWKPQGAPVEWEEETVTN[Deamidation (N)]HTLR	19:Deamidation (N)	4	677.838	10107.4	3.30448e-12	0.788705
JHU_LM2_8779_101_G	O00533	CHL1	Neural cell adhesion molecule L1-like protein	23215.6	VTWKPQGAPVEWEEETVTNHTLR	VTWKPQGAPVEWEEETVTN[Deamidation (N)]HTLR	19:Deamidation (N)	4	677.838	23215.6	7.10156e-15	0.835709
JHU_LM2_8787_28_G	O00533	CHL1	Neural cell adhesion molecule L1-like protein	11930.3	VTWKPQGAPVEWEEETVTNHTLR	VTWKPQGAPVEWEEETVTN[Deamidation (N)]HTLR	19:Deamidation (N)	4	677.838	11930.3	2.09125e-05	0.754601
JHU_LM2_8790_32_G	O00533	CHL1	Neural cell adhesion molecule L1-like protein	14035.8	VTWKPQGAPVEWEEETVTNHTLR	VTWKPQGAPVEWEEETVTN[Deamidation (N)]HTLR	19:Deamidation (N)	4	677.838	14035.8	1.93263e-14	0.812407
JHU_LM2_8822_31_G	O00533	CHL1	Neural cell adhesion molecule L1-like protein	15494.7	VTWKPQGAPVEWEEETVTNHTLR	VTWKPQGAPVEWEEETVTN[Deamidation (N)]HTLR	19:Deamidation (N)	4	677.838	15494.7	2.33283e-29	0.778983
JHU_LM2_8831_30_G	O00533	CHL1	Neural cell adhesion molecule L1-like protein	12828.7	VTWKPQGAPVEWEEETVTNHTLR	VTWKPQGAPVEWEEETVTN[Deamidation (N)]HTLR	19:Deamidation (N)	4	677.838	12828.7	1.02612e-12	0.810186
JHU_LM2_8844_22_G	O00533	CHL1	Neural cell adhesion molecule L1-like protein	9856.21	VTWKPQGAPVEWEEETVTNHTLR	VTWKPQGAPVEWEEETVTN[Deamidation (N)]HTLR	19:Deamidation (N)	4	677.838	9856.21	1.45192e-07	0.691676
JHU_LM2_8849_21_G	O00533	CHL1	Neural cell adhesion molecule L1-like protein	13028.9	VTWKPQGAPVEWEEETVTNHTLR	VTWKPQGAPVEWEEETVTN[Deamidation (N)]HTLR	19:Deamidation (N)	4	677.838	13028.9	3.71609e-05	0.715118
JHU_LM2_8851_27_G	O00533	CHL1	Neural cell adhesion molecule L1-like protein	10956.2	VTWKPQGAPVEWEEETVTNHTLR	VTWKPQGAPVEWEEETVTN[Deamidation (N)]HTLR	19:Deamidation (N)	4	677.838	10956.2	0.000289206	0.677987
JHU_LM2_8862_26_G	O00533	CHL1	Neural cell adhesion molecule L1-like protein	14875.6	VTWKPQGAPVEWEEETVTNHTLR	VTWKPQGAPVEWEEETVTN[Deamidation (N)]HTLR	19:Deamidation (N)	4	677.838	14875.6	6.11635e-07	0.752669
JHU_LM2_8873_25_G	O00533	CHL1	Neural cell adhesion molecule L1-like protein	15689.1	VTWKPQGAPVEWEEETVTNHTLR	VTWKPQGAPVEWEEETVTN[Deamidation (N)]HTLR	19:Deamidation (N)	4	677.838	15689.1	2.96794e-14	0.812478
JHU_LM2_8876_24_G	O00533	CHL1	Neural cell adhesion molecule L1-like protein	18938.3	VTWKPQGAPVEWEEETVTNHTLR	VTWKPQGAPVEWEEETVTN[Deamidation (N)]HTLR	19:Deamidation (N)	4	677.838	18938.3	1.31099e-23	0.795724
JHU_LM2_8879_23_G	O00533	CHL1	Neural cell adhesion molecule L1-like protein	16898.6	VTWKPQGAPVEWEEETVTNHTLR	VTWKPQGAPVEWEEETVTN[Deamidation (N)]HTLR	19:Deamidation (N)	4	677.838	16898.6	0.000434823	0.688436
JHU_LM2_8882_17_G	O00533	CHL1	Neural cell adhesion molecule L1-like protein	14416.1	VTWKPQGAPVEWEEETVTNHTLR	VTWKPQGAPVEWEEETVTN[Deamidation (N)]HTLR	19:Deamidation (N)	4	677.838	14416.1	1.37568e-14	0.874366
JHU_LM2_8891_14_G	O00533	CHL1	Neural cell adhesion molecule L1-like protein	11934.4	VTWKPQGAPVEWEEETVTNHTLR	VTWKPQGAPVEWEEETVTN[Deamidation (N)]HTLR	19:Deamidation (N)	4	677.838	11934.4	3.97424e-08	0.845502
JHU_LM2_8892_16_G	O00533	CHL1	Neural cell adhesion molecule L1-like protein	36449	VTWKPQGAPVEWEEETVTNHTLR	VTWKPQGAPVEWEEETVTN[Deamidation (N)]HTLR	19:Deamidation (N)	4	677.838	36449	0.000106473	0.736929
JHU_LM2_8897_18_G	O00533	CHL1	Neural cell adhesion molecule L1-like protein	19286.7	VTWKPQGAPVEWEEETVTNHTLR	VTWKPQGAPVEWEEETVTN[Deamidation (N)]HTLR	19:Deamidation (N)	4	677.838	19286.7	0.000395354	0.748818
JHU_LM2_8899_19_G	O00533	CHL1	Neural cell adhesion molecule L1-like protein	20783.3	VTWKPQGAPVEWEEETVTNHTLR	VTWKPQGAPVEWEEETVTN[Deamidation (N)]HTLR	19:Deamidation (N)	4	677.838	20783.3	6.91528e-05	0.791413
JHU_LM2_8901_20_G	O00533	CHL1	Neural cell adhesion molecule L1-like protein	27838.2	VTWKPQGAPVEWEEETVTNHTLR	VTWKPQGAPVEWEEETVTN[Deamidation (N)]HTLR	19:Deamidation (N)	4	677.838	27838.2	0.00015916	0.761925
JHU_LM2_8903_15_G	O00533	CHL1	Neural cell adhesion molecule L1-like protein	21537.6	VTWKPQGAPVEWEEETVTNHTLR	VTWKPQGAPVEWEEETVTN[Deamidation (N)]HTLR	19:Deamidation (N)	4	677.838	21537.6	3.75084e-29	0.820352
JHU_LM2_8915_13_G	O00533	CHL1	Neural cell adhesion molecule L1-like protein	11984.5	VTWKPQGAPVEWEEETVTNHTLR	VTWKPQGAPVEWEEETVTN[Deamidation (N)]HTLR	19:Deamidation (N)	4	677.838	11984.5	3.97183e-26	0.8919
JHU_LM2_8920_3_G	O00533	CHL1	Neural cell adhesion molecule L1-like protein	15682.2	VTWKPQGAPVEWEEETVTNHTLR	VTWKPQGAPVEWEEETVTN[Deamidation (N)]HTLR	19:Deamidation (N)	4	677.838	15682.2	2.02136e-28	0.880576
JHU_LM2_8922_5_G	O00533	CHL1	Neural cell adhesion molecule L1-like protein	20702	VTWKPQGAPVEWEEETVTNHTLR	VTWKPQGAPVEWEEETVTN[Deamidation (N)]HTLR	19:Deamidation (N)	4	677.838	20702	3.52886e-36	0.869472
JHU_LM2_8926_7_G	O00533	CHL1	Neural cell adhesion molecule L1-like protein	21081.8	VTWKPQGAPVEWEEETVTNHTLR	VTWKPQGAPVEWEEETVTN[Deamidation (N)]HTLR	19:Deamidation (N)	4	677.838	21081.8	3.23512e-19	0.916845
JHU_LM2_8928_12_G	O00533	CHL1	Neural cell adhesion molecule L1-like protein	21613.9	VTWKPQGAPVEWEEETVTNHTLR	VTWKPQGAPVEWEEETVTN[Deamidation (N)]HTLR	19:Deamidation (N)	4	677.838	21613.9	4.84654e-09	0.893836
JHU_LM2_8930_10_G	O00533	CHL1	Neural cell adhesion molecule L1-like protein	24409.3	VTWKPQGAPVEWEEETVTNHTLR	VTWKPQGAPVEWEEETVTN[Deamidation (N)]HTLR	19:Deamidation (N)	4	677.838	24409.3	6.2564e-19	0.912065
JHU_LM2_8931_11_G	O00533	CHL1	Neural cell adhesion molecule L1-like protein	16680.4	VTWKPQGAPVEWEEETVTNHTLR	VTWKPQGAPVEWEEETVTN[Deamidation (N)]HTLR	19:Deamidation (N)	4	677.838	16680.4	1.6577e-41	0.822056
JHU_LM2_8935_8_G	O00533	CHL1	Neural cell adhesion molecule L1-like protein	17579.2	VTWKPQGAPVEWEEETVTNHTLR	VTWKPQGAPVEWEEETVTN[Deamidation (N)]HTLR	19:Deamidation (N)	4	677.838	17579.2	5.7655e-28	0.841729
JHU_LM2_8936_6_G	O00533	CHL1	Neural cell adhesion molecule L1-like protein	13020.4	VTWKPQGAPVEWEEETVTNHTLR	VTWKPQGAPVEWEEETVTN[Deamidation (N)]HTLR	19:Deamidation (N)	4	677.838	13020.4	3.01899e-16	0.865184
JHU_LM2_8937_1_G	O00533	CHL1	Neural cell adhesion molecule L1-like protein	19045.5	VTWKPQGAPVEWEEETVTNHTLR	VTWKPQGAPVEWEEETVTN[Deamidation (N)]HTLR	19:Deamidation (N)	4	677.838	19045.5	3.43578e-23	0.846577
JHU_LM2_8942_4_G	O00533	CHL1	Neural cell adhesion molecule L1-like protein	23589.8	VTWKPQGAPVEWEEETVTNHTLR	VTWKPQGAPVEWEEETVTN[Deamidation (N)]HTLR	19:Deamidation (N)	4	677.838	23589.8	1.26618e-34	0.889756
JHU_LM2_8947_9_G	O00533	CHL1	Neural cell adhesion molecule L1-like protein	26368.1	VTWKPQGAPVEWEEETVTNHTLR	VTWKPQGAPVEWEEETVTN[Deamidation (N)]HTLR	19:Deamidation (N)	4	677.838	26368.1	7.7521e-09	0.868213
JHU_LM2_8950_2_G	O00533	CHL1	Neural cell adhesion molecule L1-like protein	16811.4	VTWKPQGAPVEWEEETVTNHTLR	VTWKPQGAPVEWEEETVTN[Deamidation (N)]HTLR	19:Deamidation (N)	4	677.838	16811.4	9.34348e-08	0.868532
JHU_LM2_10022_85_G	O00533	CHL1	Neural cell adhesion molecule L1-like protein	5948.35	VTWKPQGAPVEWEEETVTNHTLR	VTWKPQGAPVEWEEETVTN[Deamidation (N)]HTLR	19:Deamidation (N)	4	677.838	5948.35	0.000872604	0.623837
JHU_LM2_18029_81_G	O00533	CHL1	Neural cell adhesion molecule L1-like protein	7963.97	VTWKPQGAPVEWEEETVTNHTLR	VTWKPQGAPVEWEEETVTN[Deamidation (N)]HTLR	19:Deamidation (N)	4	677.838	7963.97	6.60046e-31	0.793393
JHU_LM2_19327_89_G	O00533	CHL1	Neural cell adhesion molecule L1-like protein	10784.4	VTWKPQGAPVEWEEETVTNHTLR	VTWKPQGAPVEWEEETVTN[Deamidation (N)]HTLR	19:Deamidation (N)	4	677.838	10784.4	3.45291e-05	0.731845
JHU_LM2_20010_75_G	O00533	CHL1	Neural cell adhesion molecule L1-like protein	13426.7	VTWKPQGAPVEWEEETVTNHTLR	VTWKPQGAPVEWEEETVTN[Deamidation (N)]HTLR	19:Deamidation (N)	4	677.838	13426.7	1.14923e-06	0.70069
JHU_LM2_20329_80_G	O00533	CHL1	Neural cell adhesion molecule L1-like protein	11386.9	VTWKPQGAPVEWEEETVTNHTLR	VTWKPQGAPVEWEEETVTN[Deamidation (N)]HTLR	19:Deamidation (N)	4	677.838	11386.9	8.53658e-37	0.850404
JHU_LM2_20358_79_G	O00533	CHL1	Neural cell adhesion molecule L1-like protein	NaN	VTWKPQGAPVEWEEETVTNHTLR	VTWKPQGAPVEWEEETVTN[Deamidation (N)]HTLR	19:Deamidation (N)	4	677.838	1540.15	0.110779	0.492071
JHU_LM2_22648_60_G	O00533	CHL1	Neural cell adhesion molecule L1-like protein	16378.3	VTWKPQGAPVEWEEETVTNHTLR	VTWKPQGAPVEWEEETVTN[Deamidation (N)]HTLR	19:Deamidation (N)	4	677.838	16378.3	7.37068e-18	0.861038
JHU_LM2_22694_103_G	O00533	CHL1	Neural cell adhesion molecule L1-like protein	10072	VTWKPQGAPVEWEEETVTNHTLR	VTWKPQGAPVEWEEETVTN[Deamidation (N)]HTLR	19:Deamidation (N)	4	677.838	10072	1.98119e-13	0.780132
JHU_LM2_22700_58_G	O00533	CHL1	Neural cell adhesion molecule L1-like protein	16735.9	VTWKPQGAPVEWEEETVTNHTLR	VTWKPQGAPVEWEEETVTN[Deamidation (N)]HTLR	19:Deamidation (N)	4	677.838	16735.9	1.21224e-40	0.903083
JHU_LM2_22716_76_G	O00533	CHL1	Neural cell adhesion molecule L1-like protein	7208.25	VTWKPQGAPVEWEEETVTNHTLR	VTWKPQGAPVEWEEETVTN[Deamidation (N)]HTLR	19:Deamidation (N)	4	677.838	7208.25	0.000588009	0.665654
JHU_LM2_23997_83_G	O00533	CHL1	Neural cell adhesion molecule L1-like protein	2637.49	VTWKPQGAPVEWEEETVTNHTLR	VTWKPQGAPVEWEEETVTN[Deamidation (N)]HTLR	19:Deamidation (N)	4	677.838	2637.49	4.68685e-19	0.72707
JHU_LM2_26722_84_G	O00533	CHL1	Neural cell adhesion molecule L1-like protein	7761.82	VTWKPQGAPVEWEEETVTNHTLR	VTWKPQGAPVEWEEETVTN[Deamidation (N)]HTLR	19:Deamidation (N)	4	677.838	7761.82	3.39944e-24	0.822042
JHU_LM2_27618_66_G	O00533	CHL1	Neural cell adhesion molecule L1-like protein	9870.14	VTWKPQGAPVEWEEETVTNHTLR	VTWKPQGAPVEWEEETVTN[Deamidation (N)]HTLR	19:Deamidation (N)	4	677.838	9870.14	1.56418e-14	0.815067
JHU_LM2_28130_67_G_20220314193054	O00533	CHL1	Neural cell adhesion molecule L1-like protein	11657.5	VTWKPQGAPVEWEEETVTNHTLR	VTWKPQGAPVEWEEETVTN[Deamidation (N)]HTLR	19:Deamidation (N)	4	677.838	11657.5	2.53101e-17	0.850433
JHU_LM2_29809_94_G	O00533	CHL1	Neural cell adhesion molecule L1-like protein	6826.4	VTWKPQGAPVEWEEETVTNHTLR	VTWKPQGAPVEWEEETVTN[Deamidation (N)]HTLR	19:Deamidation (N)	4	677.838	6826.4	1.01645e-22	0.764399
JHU_LM2_30630_97_G	O00533	CHL1	Neural cell adhesion molecule L1-like protein	14475.4	VTWKPQGAPVEWEEETVTNHTLR	VTWKPQGAPVEWEEETVTN[Deamidation (N)]HTLR	19:Deamidation (N)	4	677.838	14475.4	1.33651e-24	0.837134
JHU_LM2_31033_107_G	O00533	CHL1	Neural cell adhesion molecule L1-like protein	10886.4	VTWKPQGAPVEWEEETVTNHTLR	VTWKPQGAPVEWEEETVTN[Deamidation (N)]HTLR	19:Deamidation (N)	4	677.838	10886.4	2.74382e-17	0.811593
JHU_LM2_31495_64_G	O00533	CHL1	Neural cell adhesion molecule L1-like protein	13168.7	VTWKPQGAPVEWEEETVTNHTLR	VTWKPQGAPVEWEEETVTN[Deamidation (N)]HTLR	19:Deamidation (N)	4	677.838	13168.7	9.10434e-23	0.864372
JHU_LM2_31614_100_G	O00533	CHL1	Neural cell adhesion molecule L1-like protein	4825.58	VTWKPQGAPVEWEEETVTNHTLR	VTWKPQGAPVEWEEETVTN[Deamidation (N)]HTLR	19:Deamidation (N)	4	677.838	4825.58	6.86759e-08	0.729951
JHU_LM2_31646_71_G	O00533	CHL1	Neural cell adhesion molecule L1-like protein	10851.5	VTWKPQGAPVEWEEETVTNHTLR	VTWKPQGAPVEWEEETVTN[Deamidation (N)]HTLR	19:Deamidation (N)	4	677.838	10851.5	0.000752402	0.654881
JHU_LM2_S5048_Glyco_4	O00533	CHL1	Neural cell adhesion molecule L1-like protein	9074.64	VTWKPQGAPVEWEEETVTNHTLR	VTWKPQGAPVEWEEETVTN[Deamidation (N)]HTLR	19:Deamidation (N)	4	677.838	9074.64	7.18146e-31	0.780561
JHU_LM2_S5206_Glyco_2	O00533	CHL1	Neural cell adhesion molecule L1-like protein	7895.8	VTWKPQGAPVEWEEETVTNHTLR	VTWKPQGAPVEWEEETVTN[Deamidation (N)]HTLR	19:Deamidation (N)	4	677.838	7895.8	5.37831e-21	0.768875
JHU_LM2_S6107_Glyco_3	O00533	CHL1	Neural cell adhesion molecule L1-like protein	10597.6	VTWKPQGAPVEWEEETVTNHTLR	VTWKPQGAPVEWEEETVTN[Deamidation (N)]HTLR	19:Deamidation (N)	4	677.838	10597.6	5.55986e-41	0.76134
JHU_LM2_Se7055_Glyco_8	O00533	CHL1	Neural cell adhesion molecule L1-like protein	14276.6	VTWKPQGAPVEWEEETVTNHTLR	VTWKPQGAPVEWEEETVTN[Deamidation (N)]HTLR	19:Deamidation (N)	4	677.838	14276.6	2.88014e-06	0.835812
JHU_LM2_Se7340_Glyco_10	O00533	CHL1	Neural cell adhesion molecule L1-like protein	5884.7	VTWKPQGAPVEWEEETVTNHTLR	VTWKPQGAPVEWEEETVTN[Deamidation (N)]HTLR	19:Deamidation (N)	4	677.838	5884.7	2.0867e-10	0.762208
JHU_LM2_Se7536_Glyco_9	O00533	CHL1	Neural cell adhesion molecule L1-like protein	11039.6	VTWKPQGAPVEWEEETVTNHTLR	VTWKPQGAPVEWEEETVTN[Deamidation (N)]HTLR	19:Deamidation (N)	4	677.838	11039.6	3.62494e-05	0.777268
JHU_LM2_Se7595_Glyco_7	O00533	CHL1	Neural cell adhesion molecule L1-like protein	7227.83	VTWKPQGAPVEWEEETVTNHTLR	VTWKPQGAPVEWEEETVTN[Deamidation (N)]HTLR	19:Deamidation (N)	4	677.838	7227.83	1.2838e-17	0.767366
JHU_LM2_Se8135_Glyco_6	O00533	CHL1	Neural cell adhesion molecule L1-like protein	7962.03	VTWKPQGAPVEWEEETVTNHTLR	VTWKPQGAPVEWEEETVTN[Deamidation (N)]HTLR	19:Deamidation (N)	4	677.838	7962.03	1.82432e-10	0.693127
JHU_LM2_Se8561_Glyco_1	O00533	CHL1	Neural cell adhesion molecule L1-like protein	7985.19	VTWKPQGAPVEWEEETVTNHTLR	VTWKPQGAPVEWEEETVTN[Deamidation (N)]HTLR	19:Deamidation (N)	4	677.838	7985.19	3.32373e-31	0.762519
JHU_LM2_Se8829_Glyco_5	O00533	CHL1	Neural cell adhesion molecule L1-like protein	NaN	VTWKPQGAPVEWEEETVTNHTLR	VTWKPQGAPVEWEEETVTN[Deamidation (N)]HTLR	19:Deamidation (N)	4	677.838	1824.65	0.0978535	0.457786
JHU_LM2_2112_87_G	O00533	CHL1	Neural cell adhesion molecule L1-like protein	5929.08	PSWHLSNLNATTK	PSWHLSNLN[Deamidation (N)]ATTK	9:Deamidation (N)	3	490.584	5929.08	1.16383e-05	0.805759
JHU_LM2_2195_91_G	O00533	CHL1	Neural cell adhesion molecule L1-like protein	3683.21	PSWHLSNLNATTK	PSWHLSNLN[Deamidation (N)]ATTK	9:Deamidation (N)	3	490.584	3683.21	1.08003e-11	0.73786
JHU_LM2_2377_73_G	O00533	CHL1	Neural cell adhesion molecule L1-like protein	12717.8	PSWHLSNLNATTK	PSWHLSNLN[Deamidation (N)]ATTK	9:Deamidation (N)	3	490.584	12717.8	1.45734e-12	0.761571
JHU_LM2_2436_106_G	O00533	CHL1	Neural cell adhesion molecule L1-like protein	8133.41	PSWHLSNLNATTK	PSWHLSNLN[Deamidation (N)]ATTK	9:Deamidation (N)	3	490.584	8133.41	6.57618e-05	0.700841
JHU_LM2_2518_88_G	O00533	CHL1	Neural cell adhesion molecule L1-like protein	9071.61	PSWHLSNLNATTK	PSWHLSNLN[Deamidation (N)]ATTK	9:Deamidation (N)	3	490.584	9071.61	2.78421e-24	0.729815
JHU_LM2_2952_110_G	O00533	CHL1	Neural cell adhesion molecule L1-like protein	7236.14	PSWHLSNLNATTK	PSWHLSNLN[Deamidation (N)]ATTK	9:Deamidation (N)	3	490.584	7236.14	5.96083e-05	0.702001
JHU_LM2_3204_108_G	O00533	CHL1	Neural cell adhesion molecule L1-like protein	6994.3	PSWHLSNLNATTK	PSWHLSNLN[Deamidation (N)]ATTK	9:Deamidation (N)	3	490.584	6994.3	4.80054e-06	0.696006
JHU_LM2_3736_109_G	O00533	CHL1	Neural cell adhesion molecule L1-like protein	5338.71	PSWHLSNLNATTK	PSWHLSNLN[Deamidation (N)]ATTK	9:Deamidation (N)	3	490.584	5338.71	0.000778246	0.621694
JHU_LM2_4210_77_G	O00533	CHL1	Neural cell adhesion molecule L1-like protein	6359.01	PSWHLSNLNATTK	PSWHLSNLN[Deamidation (N)]ATTK	9:Deamidation (N)	3	490.584	6359.01	3.3295e-11	0.741738
JHU_LM2_4648_62_G	O00533	CHL1	Neural cell adhesion molecule L1-like protein	8438.92	PSWHLSNLNATTK	PSWHLSNLN[Deamidation (N)]ATTK	9:Deamidation (N)	3	490.584	8438.92	1.86284e-05	0.750559
JHU_LM2_5051_90_G	O00533	CHL1	Neural cell adhesion molecule L1-like protein	4246.66	PSWHLSNLNATTK	PSWHLSNLN[Deamidation (N)]ATTK	9:Deamidation (N)	3	490.584	4246.66	3.62481e-07	0.693401
JHU_LM2_5189_69_G	O00533	CHL1	Neural cell adhesion molecule L1-like protein	14625.4	PSWHLSNLNATTK	PSWHLSNLN[Deamidation (N)]ATTK	9:Deamidation (N)	3	490.584	14625.4	8.14698e-09	0.769811
JHU_LM2_5624_78_G	O00533	CHL1	Neural cell adhesion molecule L1-like protein	9145.78	PSWHLSNLNATTK	PSWHLSNLN[Deamidation (N)]ATTK	9:Deamidation (N)	3	490.584	9145.78	2.32952e-10	0.762121
JHU_LM2_6371_104_G	O00533	CHL1	Neural cell adhesion molecule L1-like protein	4786.65	PSWHLSNLNATTK	PSWHLSNLN[Deamidation (N)]ATTK	9:Deamidation (N)	3	490.584	4786.65	5.67326e-05	0.699805
JHU_LM2_8532_70_G	O00533	CHL1	Neural cell adhesion molecule L1-like protein	7269.85	PSWHLSNLNATTK	PSWHLSNLN[Deamidation (N)]ATTK	9:Deamidation (N)	3	490.584	7269.85	1.31541e-07	0.787613
JHU_LM2_6564_74_G	O00533	CHL1	Neural cell adhesion molecule L1-like protein	6605.52	PSWHLSNLNATTK	PSWHLSNLN[Deamidation (N)]ATTK	9:Deamidation (N)	3	490.584	6605.52	9.85767e-07	0.774336
JHU_LM2_6594_68_G	O00533	CHL1	Neural cell adhesion molecule L1-like protein	7923.05	PSWHLSNLNATTK	PSWHLSNLN[Deamidation (N)]ATTK	9:Deamidation (N)	3	490.584	7923.05	2.51187e-11	0.779927
JHU_LM2_6639_105_G	O00533	CHL1	Neural cell adhesion molecule L1-like protein	8641.9	PSWHLSNLNATTK	PSWHLSNLN[Deamidation (N)]ATTK	9:Deamidation (N)	3	490.584	8641.9	3.68545e-08	0.737343
JHU_LM2_6726_96_G	O00533	CHL1	Neural cell adhesion molecule L1-like protein	3960.61	PSWHLSNLNATTK	PSWHLSNLN[Deamidation (N)]ATTK	9:Deamidation (N)	3	490.584	3960.61	5.83196e-05	0.741899
JHU_LM2_6966_57_G	O00533	CHL1	Neural cell adhesion molecule L1-like protein	14980.6	PSWHLSNLNATTK	PSWHLSNLN[Deamidation (N)]ATTK	9:Deamidation (N)	3	490.584	14980.6	4.14191e-18	0.811866
JHU_LM2_7326_102_G	O00533	CHL1	Neural cell adhesion molecule L1-like protein	4347.92	PSWHLSNLNATTK	PSWHLSNLN[Deamidation (N)]ATTK	9:Deamidation (N)	3	490.584	4347.92	6.51289e-05	0.691474
JHU_LM2_7412_63_G	O00533	CHL1	Neural cell adhesion molecule L1-like protein	6557.05	PSWHLSNLNATTK	PSWHLSNLN[Deamidation (N)]ATTK	9:Deamidation (N)	3	490.584	6557.05	0.00014471	0.647726
JHU_LM2_7449_99_G	O00533	CHL1	Neural cell adhesion molecule L1-like protein	6727.24	PSWHLSNLNATTK	PSWHLSNLN[Deamidation (N)]ATTK	9:Deamidation (N)	3	490.584	6727.24	9.26476e-06	0.739565
JHU_LM2_7481_95_G	O00533	CHL1	Neural cell adhesion molecule L1-like protein	3715.3	PSWHLSNLNATTK	PSWHLSNLN[Deamidation (N)]ATTK	9:Deamidation (N)	3	490.584	3715.3	4.24532e-08	0.713522
JHU_LM2_7775_92_G	O00533	CHL1	Neural cell adhesion molecule L1-like protein	3815.29	PSWHLSNLNATTK	PSWHLSNLN[Deamidation (N)]ATTK	9:Deamidation (N)	3	490.584	3815.29	0.000139983	0.6689
JHU_LM2_7842_98_G	O00533	CHL1	Neural cell adhesion molecule L1-like protein	10589.2	PSWHLSNLNATTK	PSWHLSNLN[Deamidation (N)]ATTK	9:Deamidation (N)	3	490.584	10589.2	1.26189e-12	0.738821
JHU_LM2_8005_93_G	O00533	CHL1	Neural cell adhesion molecule L1-like protein	4151.4	PSWHLSNLNATTK	PSWHLSNLN[Deamidation (N)]ATTK	9:Deamidation (N)	3	490.584	4151.4	3.64306e-05	0.698425
JHU_LM2_8029_65_G	O00533	CHL1	Neural cell adhesion molecule L1-like protein	16056.8	PSWHLSNLNATTK	PSWHLSNLN[Deamidation (N)]ATTK	9:Deamidation (N)	3	490.584	16056.8	1.0125e-08	0.789301
JHU_LM2_8158_86_G	O00533	CHL1	Neural cell adhesion molecule L1-like protein	5404.03	PSWHLSNLNATTK	PSWHLSNLN[Deamidation (N)]ATTK	9:Deamidation (N)	3	490.584	5404.03	2.5763e-07	0.721842
JHU_LM2_8443_56_G	O00533	CHL1	Neural cell adhesion molecule L1-like protein	8473.75	PSWHLSNLNATTK	PSWHLSNLN[Deamidation (N)]ATTK	9:Deamidation (N)	3	490.584	8473.75	1.88096e-07	0.761967
JHU_LM2_8526_55_G	O00533	CHL1	Neural cell adhesion molecule L1-like protein	12076.7	PSWHLSNLNATTK	PSWHLSNLN[Deamidation (N)]ATTK	9:Deamidation (N)	3	490.584	12076.7	2.23172e-07	0.75932
JHU_LM2_8528_54_G	O00533	CHL1	Neural cell adhesion molecule L1-like protein	12278.8	PSWHLSNLNATTK	PSWHLSNLN[Deamidation (N)]ATTK	9:Deamidation (N)	3	490.584	12278.8	1.93975e-22	0.767032
JHU_LM2_8537_53_G	O00533	CHL1	Neural cell adhesion molecule L1-like protein	16368.4	PSWHLSNLNATTK	PSWHLSNLN[Deamidation (N)]ATTK	9:Deamidation (N)	3	490.584	16368.4	1.55826e-10	0.808292
JHU_LM2_8544_52_G	O00533	CHL1	Neural cell adhesion molecule L1-like protein	12214.4	PSWHLSNLNATTK	PSWHLSNLN[Deamidation (N)]ATTK	9:Deamidation (N)	3	490.584	12214.4	1.28008e-17	0.761736
JHU_LM2_8568_51_G	O00533	CHL1	Neural cell adhesion molecule L1-like protein	11482	PSWHLSNLNATTK	PSWHLSNLN[Deamidation (N)]ATTK	9:Deamidation (N)	3	490.584	11482	3.9226e-17	0.79618
JHU_LM2_8570_59_G	O00533	CHL1	Neural cell adhesion molecule L1-like protein	12256.3	PSWHLSNLNATTK	PSWHLSNLN[Deamidation (N)]ATTK	9:Deamidation (N)	3	490.584	12256.3	3.01058e-09	0.806944
JHU_LM2_8597_50_G	O00533	CHL1	Neural cell adhesion molecule L1-like protein	14860.3	PSWHLSNLNATTK	PSWHLSNLN[Deamidation (N)]ATTK	9:Deamidation (N)	3	490.584	14860.3	3.19934e-07	0.835846
JHU_LM2_8601_49_G	O00533	CHL1	Neural cell adhesion molecule L1-like protein	16896.4	PSWHLSNLNATTK	PSWHLSNLN[Deamidation (N)]ATTK	9:Deamidation (N)	3	490.584	16896.4	1.7146e-08	0.829155
JHU_LM2_8620_48_G	O00533	CHL1	Neural cell adhesion molecule L1-like protein	13596.8	PSWHLSNLNATTK	PSWHLSNLN[Deamidation (N)]ATTK	9:Deamidation (N)	3	490.584	13596.8	8.798e-11	0.837769
JHU_LM2_8626_47_G_rerun	O00533	CHL1	Neural cell adhesion molecule L1-like protein	8276.78	PSWHLSNLNATTK	PSWHLSNLN[Deamidation (N)]ATTK	9:Deamidation (N)	3	490.584	8276.78	0.00738746	0.555051
JHU_LM2_8627_46_G	O00533	CHL1	Neural cell adhesion molecule L1-like protein	11134.7	PSWHLSNLNATTK	PSWHLSNLN[Deamidation (N)]ATTK	9:Deamidation (N)	3	490.584	11134.7	5.60893e-05	0.724443
JHU_LM2_8628_45_G_20220309213836	O00533	CHL1	Neural cell adhesion molecule L1-like protein	13557.6	PSWHLSNLNATTK	PSWHLSNLN[Deamidation (N)]ATTK	9:Deamidation (N)	3	490.584	13557.6	2.46572e-07	0.819856
JHU_LM2_8638_44_G	O00533	CHL1	Neural cell adhesion molecule L1-like protein	11857.9	PSWHLSNLNATTK	PSWHLSNLN[Deamidation (N)]ATTK	9:Deamidation (N)	3	490.584	11857.9	0.000147843	0.668951
JHU_LM2_8641_43_G	O00533	CHL1	Neural cell adhesion molecule L1-like protein	12315.2	PSWHLSNLNATTK	PSWHLSNLN[Deamidation (N)]ATTK	9:Deamidation (N)	3	490.584	12315.2	0.000153309	0.705649
JHU_LM2_8643_42_G	O00533	CHL1	Neural cell adhesion molecule L1-like protein	8849.62	PSWHLSNLNATTK	PSWHLSNLN[Deamidation (N)]ATTK	9:Deamidation (N)	3	490.584	8849.62	0.000181416	0.657549
JHU_LM2_8646_41_G	O00533	CHL1	Neural cell adhesion molecule L1-like protein	25044.2	PSWHLSNLNATTK	PSWHLSNLN[Deamidation (N)]ATTK	9:Deamidation (N)	3	490.584	25044.2	1.81408e-08	0.893847
JHU_LM2_8667_61_G	O00533	CHL1	Neural cell adhesion molecule L1-like protein	5613.72	PSWHLSNLNATTK	PSWHLSNLN[Deamidation (N)]ATTK	9:Deamidation (N)	3	490.584	5613.72	2.22194e-08	0.716996
JHU_LM2_8674_40_G	O00533	CHL1	Neural cell adhesion molecule L1-like protein	12024.5	PSWHLSNLNATTK	PSWHLSNLN[Deamidation (N)]ATTK	9:Deamidation (N)	3	490.584	12024.5	0.000224906	0.697486
JHU_LM2_8688_72_G	O00533	CHL1	Neural cell adhesion molecule L1-like protein	4738.33	PSWHLSNLNATTK	PSWHLSNLN[Deamidation (N)]ATTK	9:Deamidation (N)	3	490.584	4738.33	6.02153e-14	0.753173
JHU_LM2_8696_37_G	O00533	CHL1	Neural cell adhesion molecule L1-like protein	15973.9	PSWHLSNLNATTK	PSWHLSNLN[Deamidation (N)]ATTK	9:Deamidation (N)	3	490.584	15973.9	6.05206e-07	0.830994
JHU_LM2_8722_82_G	O00533	CHL1	Neural cell adhesion molecule L1-like protein	5132.64	PSWHLSNLNATTK	PSWHLSNLN[Deamidation (N)]ATTK	9:Deamidation (N)	3	490.584	5132.64	3.12273e-05	0.772418
JHU_LM2_8733_35_G	O00533	CHL1	Neural cell adhesion molecule L1-like protein	8351.46	PSWHLSNLNATTK	PSWHLSNLN[Deamidation (N)]ATTK	9:Deamidation (N)	3	490.584	8351.46	0.000759283	0.655073
JHU_LM2_8740_36_G	O00533	CHL1	Neural cell adhesion molecule L1-like protein	4706.04	PSWHLSNLNATTK	PSWHLSNLN[Deamidation (N)]ATTK	9:Deamidation (N)	3	490.584	4706.04	1.638e-05	0.704662
JHU_LM2_8753_34_G	O00533	CHL1	Neural cell adhesion molecule L1-like protein	5658.56	PSWHLSNLNATTK	PSWHLSNLN[Deamidation (N)]ATTK	9:Deamidation (N)	3	490.584	5658.56	0.00969609	0.579557
JHU_LM2_8764_29_G	O00533	CHL1	Neural cell adhesion molecule L1-like protein	7161.34	PSWHLSNLNATTK	PSWHLSNLN[Deamidation (N)]ATTK	9:Deamidation (N)	3	490.584	7161.34	0.000876898	0.690322
JHU_LM2_8770_33_G	O00533	CHL1	Neural cell adhesion molecule L1-like protein	5743.61	PSWHLSNLNATTK	PSWHLSNLN[Deamidation (N)]ATTK	9:Deamidation (N)	3	490.584	5743.61	0.00103516	0.680915
JHU_LM2_8779_101_G	O00533	CHL1	Neural cell adhesion molecule L1-like protein	15793	PSWHLSNLNATTK	PSWHLSNLN[Deamidation (N)]ATTK	9:Deamidation (N)	3	490.584	15793	3.7471e-06	0.754351
JHU_LM2_8787_28_G	O00533	CHL1	Neural cell adhesion molecule L1-like protein	NaN	PSWHLSNLNATTK	PSWHLSNLN[Deamidation (N)]ATTK	9:Deamidation (N)	3	490.584	6965.11	0.0359445	0.532952
JHU_LM2_8790_32_G	O00533	CHL1	Neural cell adhesion molecule L1-like protein	6561.23	PSWHLSNLNATTK	PSWHLSNLN[Deamidation (N)]ATTK	9:Deamidation (N)	3	490.584	6561.23	0.000604914	0.679279
JHU_LM2_8822_31_G	O00533	CHL1	Neural cell adhesion molecule L1-like protein	7594.43	PSWHLSNLNATTK	PSWHLSNLN[Deamidation (N)]ATTK	9:Deamidation (N)	3	490.584	7594.43	0.000393925	0.615053
JHU_LM2_8831_30_G	O00533	CHL1	Neural cell adhesion molecule L1-like protein	6253.83	PSWHLSNLNATTK	PSWHLSNLN[Deamidation (N)]ATTK	9:Deamidation (N)	3	490.584	6253.83	0.00149209	0.655156
JHU_LM2_8844_22_G	O00533	CHL1	Neural cell adhesion molecule L1-like protein	6678.08	PSWHLSNLNATTK	PSWHLSNLN[Deamidation (N)]ATTK	9:Deamidation (N)	3	490.584	6678.08	4.11863e-10	0.710325
JHU_LM2_8849_21_G	O00533	CHL1	Neural cell adhesion molecule L1-like protein	7452.79	PSWHLSNLNATTK	PSWHLSNLN[Deamidation (N)]ATTK	9:Deamidation (N)	3	490.584	7452.79	0.00235699	0.616898
JHU_LM2_8851_27_G	O00533	CHL1	Neural cell adhesion molecule L1-like protein	NaN	PSWHLSNLNATTK	PSWHLSNLN[Deamidation (N)]ATTK	9:Deamidation (N)	3	490.584	3777.21	0.0381574	0.506374
JHU_LM2_8862_26_G	O00533	CHL1	Neural cell adhesion molecule L1-like protein	9627.29	PSWHLSNLNATTK	PSWHLSNLN[Deamidation (N)]ATTK	9:Deamidation (N)	3	490.584	9627.29	0.000421443	0.678977
JHU_LM2_8873_25_G	O00533	CHL1	Neural cell adhesion molecule L1-like protein	9325.77	PSWHLSNLNATTK	PSWHLSNLN[Deamidation (N)]ATTK	9:Deamidation (N)	3	490.584	9325.77	0.00245161	0.635966
JHU_LM2_8876_24_G	O00533	CHL1	Neural cell adhesion molecule L1-like protein	8838.75	PSWHLSNLNATTK	PSWHLSNLN[Deamidation (N)]ATTK	9:Deamidation (N)	3	490.584	8838.75	0.00382499	0.58642
JHU_LM2_8879_23_G	O00533	CHL1	Neural cell adhesion molecule L1-like protein	NaN	PSWHLSNLNATTK	PSWHLSNLN[Deamidation (N)]ATTK	9:Deamidation (N)	3	490.584	5359.61	0.0215882	0.530992
JHU_LM2_8882_17_G	O00533	CHL1	Neural cell adhesion molecule L1-like protein	10200.4	PSWHLSNLNATTK	PSWHLSNLN[Deamidation (N)]ATTK	9:Deamidation (N)	3	490.584	10200.4	0.000597132	0.705629
JHU_LM2_8891_14_G	O00533	CHL1	Neural cell adhesion molecule L1-like protein	7195.93	PSWHLSNLNATTK	PSWHLSNLN[Deamidation (N)]ATTK	9:Deamidation (N)	3	490.584	7195.93	9.94173e-05	0.765769
JHU_LM2_8892_16_G	O00533	CHL1	Neural cell adhesion molecule L1-like protein	17707.5	PSWHLSNLNATTK	PSWHLSNLN[Deamidation (N)]ATTK	9:Deamidation (N)	3	490.584	17707.5	3.47692e-06	0.760187
JHU_LM2_8897_18_G	O00533	CHL1	Neural cell adhesion molecule L1-like protein	10809.2	PSWHLSNLNATTK	PSWHLSNLN[Deamidation (N)]ATTK	9:Deamidation (N)	3	490.584	10809.2	0.000108604	0.79161
JHU_LM2_8899_19_G	O00533	CHL1	Neural cell adhesion molecule L1-like protein	13419.6	PSWHLSNLNATTK	PSWHLSNLN[Deamidation (N)]ATTK	9:Deamidation (N)	3	490.584	13419.6	6.2845e-05	0.79363
JHU_LM2_8901_20_G	O00533	CHL1	Neural cell adhesion molecule L1-like protein	15953.6	PSWHLSNLNATTK	PSWHLSNLN[Deamidation (N)]ATTK	9:Deamidation (N)	3	490.584	15953.6	5.64561e-05	0.781348
JHU_LM2_8903_15_G	O00533	CHL1	Neural cell adhesion molecule L1-like protein	15283.2	PSWHLSNLNATTK	PSWHLSNLN[Deamidation (N)]ATTK	9:Deamidation (N)	3	490.584	15283.2	3.61214e-07	0.735688
JHU_LM2_8915_13_G	O00533	CHL1	Neural cell adhesion molecule L1-like protein	9348.07	PSWHLSNLNATTK	PSWHLSNLN[Deamidation (N)]ATTK	9:Deamidation (N)	3	490.584	9348.07	4.25658e-10	0.82414
JHU_LM2_8920_3_G	O00533	CHL1	Neural cell adhesion molecule L1-like protein	12273.2	PSWHLSNLNATTK	PSWHLSNLN[Deamidation (N)]ATTK	9:Deamidation (N)	3	490.584	12273.2	2.65742e-05	0.755843
JHU_LM2_8922_5_G	O00533	CHL1	Neural cell adhesion molecule L1-like protein	12997.3	PSWHLSNLNATTK	PSWHLSNLN[Deamidation (N)]ATTK	9:Deamidation (N)	3	490.584	12997.3	3.39721e-08	0.774597
JHU_LM2_8926_7_G	O00533	CHL1	Neural cell adhesion molecule L1-like protein	12801.5	PSWHLSNLNATTK	PSWHLSNLN[Deamidation (N)]ATTK	9:Deamidation (N)	3	490.584	12801.5	3.32897e-08	0.846964
JHU_LM2_8928_12_G	O00533	CHL1	Neural cell adhesion molecule L1-like protein	10969.2	PSWHLSNLNATTK	PSWHLSNLN[Deamidation (N)]ATTK	9:Deamidation (N)	3	490.584	10969.2	0.000165517	0.799311
JHU_LM2_8930_10_G	O00533	CHL1	Neural cell adhesion molecule L1-like protein	14991.2	PSWHLSNLNATTK	PSWHLSNLN[Deamidation (N)]ATTK	9:Deamidation (N)	3	490.584	14991.2	3.95924e-09	0.854212
JHU_LM2_8931_11_G	O00533	CHL1	Neural cell adhesion molecule L1-like protein	8138	PSWHLSNLNATTK	PSWHLSNLN[Deamidation (N)]ATTK	9:Deamidation (N)	3	490.584	8138	7.49159e-05	0.746658
JHU_LM2_8935_8_G	O00533	CHL1	Neural cell adhesion molecule L1-like protein	14287.8	PSWHLSNLNATTK	PSWHLSNLN[Deamidation (N)]ATTK	9:Deamidation (N)	3	490.584	14287.8	3.3686e-12	0.782906
JHU_LM2_8936_6_G	O00533	CHL1	Neural cell adhesion molecule L1-like protein	10769.1	PSWHLSNLNATTK	PSWHLSNLN[Deamidation (N)]ATTK	9:Deamidation (N)	3	490.584	10769.1	2.88293e-05	0.770047
JHU_LM2_8937_1_G	O00533	CHL1	Neural cell adhesion molecule L1-like protein	13589.9	PSWHLSNLNATTK	PSWHLSNLN[Deamidation (N)]ATTK	9:Deamidation (N)	3	490.584	13589.9	9.22431e-07	0.74073
JHU_LM2_8942_4_G	O00533	CHL1	Neural cell adhesion molecule L1-like protein	14602.3	PSWHLSNLNATTK	PSWHLSNLN[Deamidation (N)]ATTK	9:Deamidation (N)	3	490.584	14602.3	0.000317241	0.695561
JHU_LM2_8947_9_G	O00533	CHL1	Neural cell adhesion molecule L1-like protein	15216.1	PSWHLSNLNATTK	PSWHLSNLN[Deamidation (N)]ATTK	9:Deamidation (N)	3	490.584	15216.1	0.000468642	0.707383
JHU_LM2_8950_2_G	O00533	CHL1	Neural cell adhesion molecule L1-like protein	10936.8	PSWHLSNLNATTK	PSWHLSNLN[Deamidation (N)]ATTK	9:Deamidation (N)	3	490.584	10936.8	1.84892e-05	0.801263
JHU_LM2_10022_85_G	O00533	CHL1	Neural cell adhesion molecule L1-like protein	4887.86	PSWHLSNLNATTK	PSWHLSNLN[Deamidation (N)]ATTK	9:Deamidation (N)	3	490.584	4887.86	3.21465e-05	0.699815
JHU_LM2_18029_81_G	O00533	CHL1	Neural cell adhesion molecule L1-like protein	6888.54	PSWHLSNLNATTK	PSWHLSNLN[Deamidation (N)]ATTK	9:Deamidation (N)	3	490.584	6888.54	1.22686e-10	0.721287
JHU_LM2_19327_89_G	O00533	CHL1	Neural cell adhesion molecule L1-like protein	7664.52	PSWHLSNLNATTK	PSWHLSNLN[Deamidation (N)]ATTK	9:Deamidation (N)	3	490.584	7664.52	7.89736e-07	0.756418
JHU_LM2_20010_75_G	O00533	CHL1	Neural cell adhesion molecule L1-like protein	6990.53	PSWHLSNLNATTK	PSWHLSNLN[Deamidation (N)]ATTK	9:Deamidation (N)	3	490.584	6990.53	1.63678e-14	0.753147
JHU_LM2_20329_80_G	O00533	CHL1	Neural cell adhesion molecule L1-like protein	7256.99	PSWHLSNLNATTK	PSWHLSNLN[Deamidation (N)]ATTK	9:Deamidation (N)	3	490.584	7256.99	1.02259e-17	0.794626
JHU_LM2_20358_79_G	O00533	CHL1	Neural cell adhesion molecule L1-like protein	5616.64	PSWHLSNLNATTK	PSWHLSNLN[Deamidation (N)]ATTK	9:Deamidation (N)	3	490.584	5616.64	2.12002e-06	0.797623
JHU_LM2_22648_60_G	O00533	CHL1	Neural cell adhesion molecule L1-like protein	11014.8	PSWHLSNLNATTK	PSWHLSNLN[Deamidation (N)]ATTK	9:Deamidation (N)	3	490.584	11014.8	1.24418e-15	0.849413
JHU_LM2_22694_103_G	O00533	CHL1	Neural cell adhesion molecule L1-like protein	6613.2	PSWHLSNLNATTK	PSWHLSNLN[Deamidation (N)]ATTK	9:Deamidation (N)	3	490.584	6613.2	0.000170424	0.692849
JHU_LM2_22700_58_G	O00533	CHL1	Neural cell adhesion molecule L1-like protein	9192.98	PSWHLSNLNATTK	PSWHLSNLN[Deamidation (N)]ATTK	9:Deamidation (N)	3	490.584	9192.98	1.82869e-11	0.82399
JHU_LM2_22716_76_G	O00533	CHL1	Neural cell adhesion molecule L1-like protein	5054.99	PSWHLSNLNATTK	PSWHLSNLN[Deamidation (N)]ATTK	9:Deamidation (N)	3	490.584	5054.99	2.19877e-15	0.783477
JHU_LM2_23997_83_G	O00533	CHL1	Neural cell adhesion molecule L1-like protein	2194.81	PSWHLSNLNATTK	PSWHLSNLN[Deamidation (N)]ATTK	9:Deamidation (N)	3	490.584	2194.81	3.05449e-08	0.676834
JHU_LM2_26722_84_G	O00533	CHL1	Neural cell adhesion molecule L1-like protein	6374.29	PSWHLSNLNATTK	PSWHLSNLN[Deamidation (N)]ATTK	9:Deamidation (N)	3	490.584	6374.29	6.71571e-06	0.721128
JHU_LM2_27618_66_G	O00533	CHL1	Neural cell adhesion molecule L1-like protein	4379.59	PSWHLSNLNATTK	PSWHLSNLN[Deamidation (N)]ATTK	9:Deamidation (N)	3	490.584	4379.59	0.000113794	0.700352
JHU_LM2_28130_67_G_20220314193054	O00533	CHL1	Neural cell adhesion molecule L1-like protein	11644.6	PSWHLSNLNATTK	PSWHLSNLN[Deamidation (N)]ATTK	9:Deamidation (N)	3	490.584	11644.6	2.8934e-10	0.81615
JHU_LM2_29809_94_G	O00533	CHL1	Neural cell adhesion molecule L1-like protein	5009.54	PSWHLSNLNATTK	PSWHLSNLN[Deamidation (N)]ATTK	9:Deamidation (N)	3	490.584	5009.54	1.08373e-05	0.681404
JHU_LM2_30630_97_G	O00533	CHL1	Neural cell adhesion molecule L1-like protein	7818.17	PSWHLSNLNATTK	PSWHLSNLN[Deamidation (N)]ATTK	9:Deamidation (N)	3	490.584	7818.17	1.7414e-09	0.755791
JHU_LM2_31033_107_G	O00533	CHL1	Neural cell adhesion molecule L1-like protein	5226.75	PSWHLSNLNATTK	PSWHLSNLN[Deamidation (N)]ATTK	9:Deamidation (N)	3	490.584	5226.75	6.87203e-05	0.697564
JHU_LM2_31495_64_G	O00533	CHL1	Neural cell adhesion molecule L1-like protein	7717.72	PSWHLSNLNATTK	PSWHLSNLN[Deamidation (N)]ATTK	9:Deamidation (N)	3	490.584	7717.72	1.0575e-09	0.804528
JHU_LM2_31614_100_G	O00533	CHL1	Neural cell adhesion molecule L1-like protein	3284.19	PSWHLSNLNATTK	PSWHLSNLN[Deamidation (N)]ATTK	9:Deamidation (N)	3	490.584	3284.19	0.000414817	0.655496
JHU_LM2_31646_71_G	O00533	CHL1	Neural cell adhesion molecule L1-like protein	7844.12	PSWHLSNLNATTK	PSWHLSNLN[Deamidation (N)]ATTK	9:Deamidation (N)	3	490.584	7844.12	2.0231e-07	0.751871
JHU_LM2_S5048_Glyco_4	O00533	CHL1	Neural cell adhesion molecule L1-like protein	7546.09	PSWHLSNLNATTK	PSWHLSNLN[Deamidation (N)]ATTK	9:Deamidation (N)	3	490.584	7546.09	1.5395e-11	0.718711
JHU_LM2_S5206_Glyco_2	O00533	CHL1	Neural cell adhesion molecule L1-like protein	2986.07	PSWHLSNLNATTK	PSWHLSNLN[Deamidation (N)]ATTK	9:Deamidation (N)	3	490.584	2986.07	0.000748441	0.623187
JHU_LM2_S6107_Glyco_3	O00533	CHL1	Neural cell adhesion molecule L1-like protein	NaN	PSWHLSNLNATTK	PSWHLSNLN[Deamidation (N)]ATTK	9:Deamidation (N)	3	490.584	6516.49	0.0108263	0.515601
JHU_LM2_Se7055_Glyco_8	O00533	CHL1	Neural cell adhesion molecule L1-like protein	7174.81	PSWHLSNLNATTK	PSWHLSNLN[Deamidation (N)]ATTK	9:Deamidation (N)	3	490.584	7174.81	0.00675211	0.572216
JHU_LM2_Se7340_Glyco_10	O00533	CHL1	Neural cell adhesion molecule L1-like protein	4022.21	PSWHLSNLNATTK	PSWHLSNLN[Deamidation (N)]ATTK	9:Deamidation (N)	3	490.584	4022.21	0.000365847	0.634954
JHU_LM2_Se7536_Glyco_9	O00533	CHL1	Neural cell adhesion molecule L1-like protein	5835.55	PSWHLSNLNATTK	PSWHLSNLN[Deamidation (N)]ATTK	9:Deamidation (N)	3	490.584	5835.55	0.00306746	0.574524
JHU_LM2_Se7595_Glyco_7	O00533	CHL1	Neural cell adhesion molecule L1-like protein	3579.95	PSWHLSNLNATTK	PSWHLSNLN[Deamidation (N)]ATTK	9:Deamidation (N)	3	490.584	3579.95	0.00122251	0.60077
JHU_LM2_Se8135_Glyco_6	O00533	CHL1	Neural cell adhesion molecule L1-like protein	5767.45	PSWHLSNLNATTK	PSWHLSNLN[Deamidation (N)]ATTK	9:Deamidation (N)	3	490.584	5767.45	1.4801e-15	0.717964
JHU_LM2_Se8561_Glyco_1	O00533	CHL1	Neural cell adhesion molecule L1-like protein	4082.01	PSWHLSNLNATTK	PSWHLSNLN[Deamidation (N)]ATTK	9:Deamidation (N)	3	490.584	4082.01	0.00219327	0.561413
JHU_LM2_Se8829_Glyco_5	O00533	CHL1	Neural cell adhesion molecule L1-like protein	3159.63	PSWHLSNLNATTK	PSWHLSNLN[Deamidation (N)]ATTK	9:Deamidation (N)	3	490.584	3159.63	0.00472461	0.581426
JHU_LM2_2112_87_G	O00533	CHL1	Neural cell adhesion molecule L1-like protein	15009.5	ISGVNLTQK	ISGVN[Deamidation (N)]LTQK	5:Deamidation (N)	2	480.772	15009.5	2.99229e-08	0.886803
JHU_LM2_2195_91_G	O00533	CHL1	Neural cell adhesion molecule L1-like protein	7752.2	ISGVNLTQK	ISGVN[Deamidation (N)]LTQK	5:Deamidation (N)	2	480.772	7752.2	3.14792e-14	0.752054
JHU_LM2_2377_73_G	O00533	CHL1	Neural cell adhesion molecule L1-like protein	19705.5	ISGVNLTQK	ISGVN[Deamidation (N)]LTQK	5:Deamidation (N)	2	480.772	19705.5	3.79956e-26	0.826457
JHU_LM2_2436_106_G	O00533	CHL1	Neural cell adhesion molecule L1-like protein	23556.5	ISGVNLTQK	ISGVN[Deamidation (N)]LTQK	5:Deamidation (N)	2	480.772	23556.5	3.34861e-09	0.737566
JHU_LM2_2518_88_G	O00533	CHL1	Neural cell adhesion molecule L1-like protein	18464.5	ISGVNLTQK	ISGVN[Deamidation (N)]LTQK	5:Deamidation (N)	2	480.772	18464.5	1.16154e-39	0.762347
JHU_LM2_2952_110_G	O00533	CHL1	Neural cell adhesion molecule L1-like protein	16348.3	ISGVNLTQK	ISGVN[Deamidation (N)]LTQK	5:Deamidation (N)	2	480.772	16348.3	0.000453819	0.663198
JHU_LM2_3204_108_G	O00533	CHL1	Neural cell adhesion molecule L1-like protein	NaN	ISGVNLTQK	ISGVN[Deamidation (N)]LTQK	5:Deamidation (N)	2	480.772	14455.5	0.0411453	0.494477
JHU_LM2_3736_109_G	O00533	CHL1	Neural cell adhesion molecule L1-like protein	NaN	ISGVNLTQK	ISGVN[Deamidation (N)]LTQK	5:Deamidation (N)	2	480.772	12798.1	0.0355663	0.495144
JHU_LM2_4210_77_G	O00533	CHL1	Neural cell adhesion molecule L1-like protein	12735.3	ISGVNLTQK	ISGVN[Deamidation (N)]LTQK	5:Deamidation (N)	2	480.772	12735.3	9.61949e-43	0.808318
JHU_LM2_4648_62_G	O00533	CHL1	Neural cell adhesion molecule L1-like protein	19559.9	ISGVNLTQK	ISGVN[Deamidation (N)]LTQK	5:Deamidation (N)	2	480.772	19559.9	5.65341e-13	0.847987
JHU_LM2_5051_90_G	O00533	CHL1	Neural cell adhesion molecule L1-like protein	8302.55	ISGVNLTQK	ISGVN[Deamidation (N)]LTQK	5:Deamidation (N)	2	480.772	8302.55	5.19171e-20	0.777962
JHU_LM2_5189_69_G	O00533	CHL1	Neural cell adhesion molecule L1-like protein	22341.7	ISGVNLTQK	ISGVN[Deamidation (N)]LTQK	5:Deamidation (N)	2	480.772	22341.7	4.32025e-24	0.841181
JHU_LM2_5624_78_G	O00533	CHL1	Neural cell adhesion molecule L1-like protein	24694.7	ISGVNLTQK	ISGVN[Deamidation (N)]LTQK	5:Deamidation (N)	2	480.772	24694.7	1.17276e-34	0.854228
JHU_LM2_6371_104_G	O00533	CHL1	Neural cell adhesion molecule L1-like protein	13531.6	ISGVNLTQK	ISGVN[Deamidation (N)]LTQK	5:Deamidation (N)	2	480.772	13531.6	0.000381143	0.673429
JHU_LM2_8532_70_G	O00533	CHL1	Neural cell adhesion molecule L1-like protein	14121.3	ISGVNLTQK	ISGVN[Deamidation (N)]LTQK	5:Deamidation (N)	2	480.772	14121.3	8.55194e-15	0.849771
JHU_LM2_6564_74_G	O00533	CHL1	Neural cell adhesion molecule L1-like protein	19357.9	ISGVNLTQK	ISGVN[Deamidation (N)]LTQK	5:Deamidation (N)	2	480.772	19357.9	1.24236e-19	0.864682
JHU_LM2_6594_68_G	O00533	CHL1	Neural cell adhesion molecule L1-like protein	15977.5	ISGVNLTQK	ISGVN[Deamidation (N)]LTQK	5:Deamidation (N)	2	480.772	15977.5	1.3998e-17	0.813044
JHU_LM2_6639_105_G	O00533	CHL1	Neural cell adhesion molecule L1-like protein	23173.9	ISGVNLTQK	ISGVN[Deamidation (N)]LTQK	5:Deamidation (N)	2	480.772	23173.9	1.36936e-07	0.730419
JHU_LM2_6726_96_G	O00533	CHL1	Neural cell adhesion molecule L1-like protein	9860.74	ISGVNLTQK	ISGVN[Deamidation (N)]LTQK	5:Deamidation (N)	2	480.772	9860.74	1.59021e-07	0.793613
JHU_LM2_6966_57_G	O00533	CHL1	Neural cell adhesion molecule L1-like protein	21596.4	ISGVNLTQK	ISGVN[Deamidation (N)]LTQK	5:Deamidation (N)	2	480.772	21596.4	9.65108e-31	0.858535
JHU_LM2_7326_102_G	O00533	CHL1	Neural cell adhesion molecule L1-like protein	9143.19	ISGVNLTQK	ISGVN[Deamidation (N)]LTQK	5:Deamidation (N)	2	480.772	9143.19	0.00135244	0.635989
JHU_LM2_7412_63_G	O00533	CHL1	Neural cell adhesion molecule L1-like protein	17271.9	ISGVNLTQK	ISGVN[Deamidation (N)]LTQK	5:Deamidation (N)	2	480.772	17271.9	5.16861e-13	0.746011
JHU_LM2_7449_99_G	O00533	CHL1	Neural cell adhesion molecule L1-like protein	11427.7	ISGVNLTQK	ISGVN[Deamidation (N)]LTQK	5:Deamidation (N)	2	480.772	11427.7	0.00149066	0.657546
JHU_LM2_7481_95_G	O00533	CHL1	Neural cell adhesion molecule L1-like protein	6854.34	ISGVNLTQK	ISGVN[Deamidation (N)]LTQK	5:Deamidation (N)	2	480.772	6854.34	3.26494e-05	0.689487
JHU_LM2_7775_92_G	O00533	CHL1	Neural cell adhesion molecule L1-like protein	8075.83	ISGVNLTQK	ISGVN[Deamidation (N)]LTQK	5:Deamidation (N)	2	480.772	8075.83	9.38988e-05	0.6768
JHU_LM2_7842_98_G	O00533	CHL1	Neural cell adhesion molecule L1-like protein	29028.8	ISGVNLTQK	ISGVN[Deamidation (N)]LTQK	5:Deamidation (N)	2	480.772	29028.8	1.73901e-11	0.732898
JHU_LM2_8005_93_G	O00533	CHL1	Neural cell adhesion molecule L1-like protein	6272.7	ISGVNLTQK	ISGVN[Deamidation (N)]LTQK	5:Deamidation (N)	2	480.772	6272.7	5.39323e-08	0.721559
JHU_LM2_8029_65_G	O00533	CHL1	Neural cell adhesion molecule L1-like protein	28530.8	ISGVNLTQK	ISGVN[Deamidation (N)]LTQK	5:Deamidation (N)	2	480.772	28530.8	2.86463e-21	0.86237
JHU_LM2_8158_86_G	O00533	CHL1	Neural cell adhesion molecule L1-like protein	13936.9	ISGVNLTQK	ISGVN[Deamidation (N)]LTQK	5:Deamidation (N)	2	480.772	13936.9	2.64813e-09	0.740947
JHU_LM2_8443_56_G	O00533	CHL1	Neural cell adhesion molecule L1-like protein	20151.5	ISGVNLTQK	ISGVN[Deamidation (N)]LTQK	5:Deamidation (N)	2	480.772	20151.5	6.72352e-21	0.8316
JHU_LM2_8526_55_G	O00533	CHL1	Neural cell adhesion molecule L1-like protein	22014.2	ISGVNLTQK	ISGVN[Deamidation (N)]LTQK	5:Deamidation (N)	2	480.772	22014.2	1.8447e-20	0.836853
JHU_LM2_8528_54_G	O00533	CHL1	Neural cell adhesion molecule L1-like protein	23286.6	ISGVNLTQK	ISGVN[Deamidation (N)]LTQK	5:Deamidation (N)	2	480.772	23286.6	7.34644e-52	0.845869
JHU_LM2_8537_53_G	O00533	CHL1	Neural cell adhesion molecule L1-like protein	23990.9	ISGVNLTQK	ISGVN[Deamidation (N)]LTQK	5:Deamidation (N)	2	480.772	23990.9	4.96755e-22	0.863916
JHU_LM2_8544_52_G	O00533	CHL1	Neural cell adhesion molecule L1-like protein	27646.2	ISGVNLTQK	ISGVN[Deamidation (N)]LTQK	5:Deamidation (N)	2	480.772	27646.2	1.39232e-43	0.835946
JHU_LM2_8568_51_G	O00533	CHL1	Neural cell adhesion molecule L1-like protein	26776.3	ISGVNLTQK	ISGVN[Deamidation (N)]LTQK	5:Deamidation (N)	2	480.772	26776.3	2.22854e-33	0.86259
JHU_LM2_8570_59_G	O00533	CHL1	Neural cell adhesion molecule L1-like protein	25690.6	ISGVNLTQK	ISGVN[Deamidation (N)]LTQK	5:Deamidation (N)	2	480.772	25690.6	1.70513e-29	0.888276
JHU_LM2_8597_50_G	O00533	CHL1	Neural cell adhesion molecule L1-like protein	25639.7	ISGVNLTQK	ISGVN[Deamidation (N)]LTQK	5:Deamidation (N)	2	480.772	25639.7	1.06596e-15	0.917691
JHU_LM2_8601_49_G	O00533	CHL1	Neural cell adhesion molecule L1-like protein	36053.3	ISGVNLTQK	ISGVN[Deamidation (N)]LTQK	5:Deamidation (N)	2	480.772	36053.3	1.43999e-09	0.84852
JHU_LM2_8620_48_G	O00533	CHL1	Neural cell adhesion molecule L1-like protein	25625.1	ISGVNLTQK	ISGVN[Deamidation (N)]LTQK	5:Deamidation (N)	2	480.772	25625.1	1.00267e-19	0.887352
JHU_LM2_8626_47_G_rerun	O00533	CHL1	Neural cell adhesion molecule L1-like protein	29466.2	ISGVNLTQK	ISGVN[Deamidation (N)]LTQK	5:Deamidation (N)	2	480.772	29466.2	6.52801e-21	0.810985
JHU_LM2_8627_46_G	O00533	CHL1	Neural cell adhesion molecule L1-like protein	22680.2	ISGVNLTQK	ISGVN[Deamidation (N)]LTQK	5:Deamidation (N)	2	480.772	22680.2	1.09929e-09	0.820642
JHU_LM2_8628_45_G_20220309213836	O00533	CHL1	Neural cell adhesion molecule L1-like protein	25936	ISGVNLTQK	ISGVN[Deamidation (N)]LTQK	5:Deamidation (N)	2	480.772	25936	8.24781e-14	0.886162
JHU_LM2_8638_44_G	O00533	CHL1	Neural cell adhesion molecule L1-like protein	21813.9	ISGVNLTQK	ISGVN[Deamidation (N)]LTQK	5:Deamidation (N)	2	480.772	21813.9	8.16465e-20	0.792047
JHU_LM2_8641_43_G	O00533	CHL1	Neural cell adhesion molecule L1-like protein	25116.7	ISGVNLTQK	ISGVN[Deamidation (N)]LTQK	5:Deamidation (N)	2	480.772	25116.7	9.39393e-14	0.866131
JHU_LM2_8643_42_G	O00533	CHL1	Neural cell adhesion molecule L1-like protein	28784.6	ISGVNLTQK	ISGVN[Deamidation (N)]LTQK	5:Deamidation (N)	2	480.772	28784.6	3.96264e-14	0.786829
JHU_LM2_8646_41_G	O00533	CHL1	Neural cell adhesion molecule L1-like protein	50682	ISGVNLTQK	ISGVN[Deamidation (N)]LTQK	5:Deamidation (N)	2	480.772	50682	3.46674e-07	0.864672
JHU_LM2_8667_61_G	O00533	CHL1	Neural cell adhesion molecule L1-like protein	16529	ISGVNLTQK	ISGVN[Deamidation (N)]LTQK	5:Deamidation (N)	2	480.772	16529	1.66847e-33	0.812743
JHU_LM2_8674_40_G	O00533	CHL1	Neural cell adhesion molecule L1-like protein	29725.6	ISGVNLTQK	ISGVN[Deamidation (N)]LTQK	5:Deamidation (N)	2	480.772	29725.6	8.54502e-29	0.855761
JHU_LM2_8688_72_G	O00533	CHL1	Neural cell adhesion molecule L1-like protein	13103	ISGVNLTQK	ISGVN[Deamidation (N)]LTQK	5:Deamidation (N)	2	480.772	13103	2.91907e-37	0.826828
JHU_LM2_8696_37_G	O00533	CHL1	Neural cell adhesion molecule L1-like protein	42843.1	ISGVNLTQK	ISGVN[Deamidation (N)]LTQK	5:Deamidation (N)	2	480.772	42843.1	3.75598e-19	0.924281
JHU_LM2_8722_82_G	O00533	CHL1	Neural cell adhesion molecule L1-like protein	11798.5	ISGVNLTQK	ISGVN[Deamidation (N)]LTQK	5:Deamidation (N)	2	480.772	11798.5	5.06789e-08	0.79628
JHU_LM2_8733_35_G	O00533	CHL1	Neural cell adhesion molecule L1-like protein	30728.4	ISGVNLTQK	ISGVN[Deamidation (N)]LTQK	5:Deamidation (N)	2	480.772	30728.4	8.16468e-51	0.841515
JHU_LM2_8740_36_G	O00533	CHL1	Neural cell adhesion molecule L1-like protein	16229.2	ISGVNLTQK	ISGVN[Deamidation (N)]LTQK	5:Deamidation (N)	2	480.772	16229.2	8.50793e-43	0.842817
JHU_LM2_8753_34_G	O00533	CHL1	Neural cell adhesion molecule L1-like protein	25475.1	ISGVNLTQK	ISGVN[Deamidation (N)]LTQK	5:Deamidation (N)	2	480.772	25475.1	1.21673e-17	0.830645
JHU_LM2_8764_29_G	O00533	CHL1	Neural cell adhesion molecule L1-like protein	31255.7	ISGVNLTQK	ISGVN[Deamidation (N)]LTQK	5:Deamidation (N)	2	480.772	31255.7	1.78894e-35	0.925249
JHU_LM2_8770_33_G	O00533	CHL1	Neural cell adhesion molecule L1-like protein	23610.3	ISGVNLTQK	ISGVN[Deamidation (N)]LTQK	5:Deamidation (N)	2	480.772	23610.3	1.71646e-17	0.811939
JHU_LM2_8779_101_G	O00533	CHL1	Neural cell adhesion molecule L1-like protein	27209.2	ISGVNLTQK	ISGVN[Deamidation (N)]LTQK	5:Deamidation (N)	2	480.772	27209.2	0.000743164	0.652102
JHU_LM2_8787_28_G	O00533	CHL1	Neural cell adhesion molecule L1-like protein	42452.9	ISGVNLTQK	ISGVN[Deamidation (N)]LTQK	5:Deamidation (N)	2	480.772	42452.9	6.33292e-26	0.873042
JHU_LM2_8790_32_G	O00533	CHL1	Neural cell adhesion molecule L1-like protein	23763	ISGVNLTQK	ISGVN[Deamidation (N)]LTQK	5:Deamidation (N)	2	480.772	23763	9.18698e-28	0.862446
JHU_LM2_8822_31_G	O00533	CHL1	Neural cell adhesion molecule L1-like protein	33109.3	ISGVNLTQK	ISGVN[Deamidation (N)]LTQK	5:Deamidation (N)	2	480.772	33109.3	1.44216e-35	0.796757
JHU_LM2_8831_30_G	O00533	CHL1	Neural cell adhesion molecule L1-like protein	20893.8	ISGVNLTQK	ISGVN[Deamidation (N)]LTQK	5:Deamidation (N)	2	480.772	20893.8	1.24242e-22	0.857129
JHU_LM2_8844_22_G	O00533	CHL1	Neural cell adhesion molecule L1-like protein	24825	ISGVNLTQK	ISGVN[Deamidation (N)]LTQK	5:Deamidation (N)	2	480.772	24825	5.1506e-34	0.802087
JHU_LM2_8849_21_G	O00533	CHL1	Neural cell adhesion molecule L1-like protein	21998.7	ISGVNLTQK	ISGVN[Deamidation (N)]LTQK	5:Deamidation (N)	2	480.772	21998.7	2.30421e-13	0.832616
JHU_LM2_8851_27_G	O00533	CHL1	Neural cell adhesion molecule L1-like protein	20252.3	ISGVNLTQK	ISGVN[Deamidation (N)]LTQK	5:Deamidation (N)	2	480.772	20252.3	8.04999e-15	0.803223
JHU_LM2_8862_26_G	O00533	CHL1	Neural cell adhesion molecule L1-like protein	37383.9	ISGVNLTQK	ISGVN[Deamidation (N)]LTQK	5:Deamidation (N)	2	480.772	37383.9	1.1025e-20	0.845219
JHU_LM2_8873_25_G	O00533	CHL1	Neural cell adhesion molecule L1-like protein	27301.3	ISGVNLTQK	ISGVN[Deamidation (N)]LTQK	5:Deamidation (N)	2	480.772	27301.3	3.9294e-22	0.840119
JHU_LM2_8876_24_G	O00533	CHL1	Neural cell adhesion molecule L1-like protein	39301.1	ISGVNLTQK	ISGVN[Deamidation (N)]LTQK	5:Deamidation (N)	2	480.772	39301.1	2.62343e-44	0.841298
JHU_LM2_8879_23_G	O00533	CHL1	Neural cell adhesion molecule L1-like protein	26013.9	ISGVNLTQK	ISGVN[Deamidation (N)]LTQK	5:Deamidation (N)	2	480.772	26013.9	1.37981e-26	0.85768
JHU_LM2_8882_17_G	O00533	CHL1	Neural cell adhesion molecule L1-like protein	29218.1	ISGVNLTQK	ISGVN[Deamidation (N)]LTQK	5:Deamidation (N)	2	480.772	29218.1	1.92914e-07	0.825149
JHU_LM2_8891_14_G	O00533	CHL1	Neural cell adhesion molecule L1-like protein	22846.5	ISGVNLTQK	ISGVN[Deamidation (N)]LTQK	5:Deamidation (N)	2	480.772	22846.5	4.41736e-10	0.875772
JHU_LM2_8892_16_G	O00533	CHL1	Neural cell adhesion molecule L1-like protein	44973.6	ISGVNLTQK	ISGVN[Deamidation (N)]LTQK	5:Deamidation (N)	2	480.772	44973.6	1.23434e-11	0.789962
JHU_LM2_8897_18_G	O00533	CHL1	Neural cell adhesion molecule L1-like protein	29273.8	ISGVNLTQK	ISGVN[Deamidation (N)]LTQK	5:Deamidation (N)	2	480.772	29273.8	3.98847e-24	0.900726
JHU_LM2_8899_19_G	O00533	CHL1	Neural cell adhesion molecule L1-like protein	37326.1	ISGVNLTQK	ISGVN[Deamidation (N)]LTQK	5:Deamidation (N)	2	480.772	37326.1	1.97409e-17	0.834986
JHU_LM2_8901_20_G	O00533	CHL1	Neural cell adhesion molecule L1-like protein	36000.8	ISGVNLTQK	ISGVN[Deamidation (N)]LTQK	5:Deamidation (N)	2	480.772	36000.8	7.20706e-24	0.903836
JHU_LM2_8903_15_G	O00533	CHL1	Neural cell adhesion molecule L1-like protein	37073	ISGVNLTQK	ISGVN[Deamidation (N)]LTQK	5:Deamidation (N)	2	480.772	37073	1.17805e-16	0.783412
JHU_LM2_8915_13_G	O00533	CHL1	Neural cell adhesion molecule L1-like protein	18721.1	ISGVNLTQK	ISGVN[Deamidation (N)]LTQK	5:Deamidation (N)	2	480.772	18721.1	1.22588e-13	0.842755
JHU_LM2_8920_3_G	O00533	CHL1	Neural cell adhesion molecule L1-like protein	32927.8	ISGVNLTQK	ISGVN[Deamidation (N)]LTQK	5:Deamidation (N)	2	480.772	32927.8	1.87612e-14	0.830676
JHU_LM2_8922_5_G	O00533	CHL1	Neural cell adhesion molecule L1-like protein	31214.8	ISGVNLTQK	ISGVN[Deamidation (N)]LTQK	5:Deamidation (N)	2	480.772	31214.8	6.52637e-18	0.818237
JHU_LM2_8926_7_G	O00533	CHL1	Neural cell adhesion molecule L1-like protein	31752.4	ISGVNLTQK	ISGVN[Deamidation (N)]LTQK	5:Deamidation (N)	2	480.772	31752.4	2.6745e-08	0.847868
JHU_LM2_8928_12_G	O00533	CHL1	Neural cell adhesion molecule L1-like protein	32406.2	ISGVNLTQK	ISGVN[Deamidation (N)]LTQK	5:Deamidation (N)	2	480.772	32406.2	7.81697e-05	0.824224
JHU_LM2_8930_10_G	O00533	CHL1	Neural cell adhesion molecule L1-like protein	40798.1	ISGVNLTQK	ISGVN[Deamidation (N)]LTQK	5:Deamidation (N)	2	480.772	40798.1	1.99669e-10	0.863476
JHU_LM2_8931_11_G	O00533	CHL1	Neural cell adhesion molecule L1-like protein	28765.1	ISGVNLTQK	ISGVN[Deamidation (N)]LTQK	5:Deamidation (N)	2	480.772	28765.1	2.58761e-07	0.788266
JHU_LM2_8935_8_G	O00533	CHL1	Neural cell adhesion molecule L1-like protein	37230.5	ISGVNLTQK	ISGVN[Deamidation (N)]LTQK	5:Deamidation (N)	2	480.772	37230.5	1.05874e-11	0.780263
JHU_LM2_8936_6_G	O00533	CHL1	Neural cell adhesion molecule L1-like protein	33157.5	ISGVNLTQK	ISGVN[Deamidation (N)]LTQK	5:Deamidation (N)	2	480.772	33157.5	1.44859e-10	0.822555
JHU_LM2_8937_1_G	O00533	CHL1	Neural cell adhesion molecule L1-like protein	34144	ISGVNLTQK	ISGVN[Deamidation (N)]LTQK	5:Deamidation (N)	2	480.772	34144	4.86139e-11	0.78137
JHU_LM2_8942_4_G	O00533	CHL1	Neural cell adhesion molecule L1-like protein	40109.4	ISGVNLTQK	ISGVN[Deamidation (N)]LTQK	5:Deamidation (N)	2	480.772	40109.4	1.0291e-19	0.841302
JHU_LM2_8947_9_G	O00533	CHL1	Neural cell adhesion molecule L1-like protein	47647.2	ISGVNLTQK	ISGVN[Deamidation (N)]LTQK	5:Deamidation (N)	2	480.772	47647.2	7.42402e-07	0.830575
JHU_LM2_8950_2_G	O00533	CHL1	Neural cell adhesion molecule L1-like protein	24401.5	ISGVNLTQK	ISGVN[Deamidation (N)]LTQK	5:Deamidation (N)	2	480.772	24401.5	1.50641e-05	0.805891
JHU_LM2_10022_85_G	O00533	CHL1	Neural cell adhesion molecule L1-like protein	11587.2	ISGVNLTQK	ISGVN[Deamidation (N)]LTQK	5:Deamidation (N)	2	480.772	11587.2	2.3921e-22	0.796698
JHU_LM2_18029_81_G	O00533	CHL1	Neural cell adhesion molecule L1-like protein	18886.2	ISGVNLTQK	ISGVN[Deamidation (N)]LTQK	5:Deamidation (N)	2	480.772	18886.2	3.9215e-35	0.804162
JHU_LM2_19327_89_G	O00533	CHL1	Neural cell adhesion molecule L1-like protein	15517.7	ISGVNLTQK	ISGVN[Deamidation (N)]LTQK	5:Deamidation (N)	2	480.772	15517.7	2.38841e-22	0.830395
JHU_LM2_20010_75_G	O00533	CHL1	Neural cell adhesion molecule L1-like protein	17043.8	ISGVNLTQK	ISGVN[Deamidation (N)]LTQK	5:Deamidation (N)	2	480.772	17043.8	4.70948e-23	0.791465
JHU_LM2_20329_80_G	O00533	CHL1	Neural cell adhesion molecule L1-like protein	17256.8	ISGVNLTQK	ISGVN[Deamidation (N)]LTQK	5:Deamidation (N)	2	480.772	17256.8	1.55e-50	0.881309
JHU_LM2_20358_79_G	O00533	CHL1	Neural cell adhesion molecule L1-like protein	13118.6	ISGVNLTQK	ISGVN[Deamidation (N)]LTQK	5:Deamidation (N)	2	480.772	13118.6	1.13969e-18	0.894827
JHU_LM2_22648_60_G	O00533	CHL1	Neural cell adhesion molecule L1-like protein	20498.7	ISGVNLTQK	ISGVN[Deamidation (N)]LTQK	5:Deamidation (N)	2	480.772	20498.7	2.77135e-18	0.86316
JHU_LM2_22694_103_G	O00533	CHL1	Neural cell adhesion molecule L1-like protein	19091.1	ISGVNLTQK	ISGVN[Deamidation (N)]LTQK	5:Deamidation (N)	2	480.772	19091.1	8.3871e-10	0.752174
JHU_LM2_22700_58_G	O00533	CHL1	Neural cell adhesion molecule L1-like protein	19461.5	ISGVNLTQK	ISGVN[Deamidation (N)]LTQK	5:Deamidation (N)	2	480.772	19461.5	1.24034e-45	0.914842
JHU_LM2_22716_76_G	O00533	CHL1	Neural cell adhesion molecule L1-like protein	14836.5	ISGVNLTQK	ISGVN[Deamidation (N)]LTQK	5:Deamidation (N)	2	480.772	14836.5	5.51077e-32	0.844991
JHU_LM2_23997_83_G	O00533	CHL1	Neural cell adhesion molecule L1-like protein	7719.27	ISGVNLTQK	ISGVN[Deamidation (N)]LTQK	5:Deamidation (N)	2	480.772	7719.27	2.89871e-22	0.737709
JHU_LM2_26722_84_G	O00533	CHL1	Neural cell adhesion molecule L1-like protein	13422.5	ISGVNLTQK	ISGVN[Deamidation (N)]LTQK	5:Deamidation (N)	2	480.772	13422.5	5.20075e-23	0.81789
JHU_LM2_27618_66_G	O00533	CHL1	Neural cell adhesion molecule L1-like protein	12583	ISGVNLTQK	ISGVN[Deamidation (N)]LTQK	5:Deamidation (N)	2	480.772	12583	1.32705e-11	0.800126
JHU_LM2_28130_67_G_20220314193054	O00533	CHL1	Neural cell adhesion molecule L1-like protein	16442.5	ISGVNLTQK	ISGVN[Deamidation (N)]LTQK	5:Deamidation (N)	2	480.772	16442.5	5.49045e-23	0.870892
JHU_LM2_29809_94_G	O00533	CHL1	Neural cell adhesion molecule L1-like protein	11294.8	ISGVNLTQK	ISGVN[Deamidation (N)]LTQK	5:Deamidation (N)	2	480.772	11294.8	5.32408e-14	0.734469
JHU_LM2_30630_97_G	O00533	CHL1	Neural cell adhesion molecule L1-like protein	14476.6	ISGVNLTQK	ISGVN[Deamidation (N)]LTQK	5:Deamidation (N)	2	480.772	14476.6	3.05146e-13	0.779338
JHU_LM2_31033_107_G	O00533	CHL1	Neural cell adhesion molecule L1-like protein	NaN	ISGVNLTQK	ISGVN[Deamidation (N)]LTQK	5:Deamidation (N)	2	480.772	13110.4	0.0123061	0.553698
JHU_LM2_31495_64_G	O00533	CHL1	Neural cell adhesion molecule L1-like protein	20315.8	ISGVNLTQK	ISGVN[Deamidation (N)]LTQK	5:Deamidation (N)	2	480.772	20315.8	1.66762e-30	0.888762
JHU_LM2_31614_100_G	O00533	CHL1	Neural cell adhesion molecule L1-like protein	5362.45	ISGVNLTQK	ISGVN[Deamidation (N)]LTQK	5:Deamidation (N)	2	480.772	5362.45	0.00166708	0.615225
JHU_LM2_31646_71_G	O00533	CHL1	Neural cell adhesion molecule L1-like protein	20893.3	ISGVNLTQK	ISGVN[Deamidation (N)]LTQK	5:Deamidation (N)	2	480.772	20893.3	1.81416e-22	0.849374
JHU_LM2_S5048_Glyco_4	O00533	CHL1	Neural cell adhesion molecule L1-like protein	2096.78	ISGVNLTQK	ISGVN[Deamidation (N)]LTQK	5:Deamidation (N)	2	480.772	2096.78	0.00816297	0.553129
JHU_LM2_S5206_Glyco_2	O00533	CHL1	Neural cell adhesion molecule L1-like protein	NaN	ISGVNLTQK	ISGVN[Deamidation (N)]LTQK	5:Deamidation (N)	2	480.772	4343.76	0.0181957	0.527182
JHU_LM2_S6107_Glyco_3	O00533	CHL1	Neural cell adhesion molecule L1-like protein	NaN	ISGVNLTQK	ISGVN[Deamidation (N)]LTQK	5:Deamidation (N)	2	480.772	743.472	0.026454	0.484122
JHU_LM2_Se7055_Glyco_8	O00533	CHL1	Neural cell adhesion molecule L1-like protein	22115.6	ISGVNLTQK	ISGVN[Deamidation (N)]LTQK	5:Deamidation (N)	2	480.772	22115.6	1.14028e-05	0.789002
JHU_LM2_Se7340_Glyco_10	O00533	CHL1	Neural cell adhesion molecule L1-like protein	6638.06	ISGVNLTQK	ISGVN[Deamidation (N)]LTQK	5:Deamidation (N)	2	480.772	6638.06	0.000106404	0.675463
JHU_LM2_Se7536_Glyco_9	O00533	CHL1	Neural cell adhesion molecule L1-like protein	NaN	ISGVNLTQK	ISGVN[Deamidation (N)]LTQK	5:Deamidation (N)	2	480.772	5551.98	0.0361021	0.476735
JHU_LM2_Se7595_Glyco_7	O00533	CHL1	Neural cell adhesion molecule L1-like protein	5870.22	ISGVNLTQK	ISGVN[Deamidation (N)]LTQK	5:Deamidation (N)	2	480.772	5870.22	0.00870948	0.53811
JHU_LM2_Se8135_Glyco_6	O00533	CHL1	Neural cell adhesion molecule L1-like protein	NaN	ISGVNLTQK	ISGVN[Deamidation (N)]LTQK	5:Deamidation (N)	2	480.772	1634.3	0.0255126	0.483536
JHU_LM2_Se8561_Glyco_1	O00533	CHL1	Neural cell adhesion molecule L1-like protein	NaN	ISGVNLTQK	ISGVN[Deamidation (N)]LTQK	5:Deamidation (N)	2	480.772	776.433	0.0119074	0.504799
JHU_LM2_Se8829_Glyco_5	O00533	CHL1	Neural cell adhesion molecule L1-like protein	NaN	ISGVNLTQK	ISGVN[Deamidation (N)]LTQK	5:Deamidation (N)	2	480.772	343.875	0.0590413	0.48596
JHU_LM2_2112_87_G	O00533	CHL1	Neural cell adhesion molecule L1-like protein	7053.9	PQGAPVEWEEETVTNHTLR	PQGAPVEWEEETVTN[Deamidation (N)]HTLR	15:Deamidation (N)	3	732.019	7053.9	0.000603848	0.702806
JHU_LM2_2195_91_G	O00533	CHL1	Neural cell adhesion molecule L1-like protein	3466.56	PQGAPVEWEEETVTNHTLR	PQGAPVEWEEETVTN[Deamidation (N)]HTLR	15:Deamidation (N)	3	732.019	3466.56	0.001973	0.613053
JHU_LM2_2377_73_G	O00533	CHL1	Neural cell adhesion molecule L1-like protein	17740	PQGAPVEWEEETVTNHTLR	PQGAPVEWEEETVTN[Deamidation (N)]HTLR	15:Deamidation (N)	3	732.019	17740	2.1283e-20	0.802712
JHU_LM2_2436_106_G	O00533	CHL1	Neural cell adhesion molecule L1-like protein	10214.3	PQGAPVEWEEETVTNHTLR	PQGAPVEWEEETVTN[Deamidation (N)]HTLR	15:Deamidation (N)	3	732.019	10214.3	8.58605e-14	0.769254
JHU_LM2_2518_88_G	O00533	CHL1	Neural cell adhesion molecule L1-like protein	9957.65	PQGAPVEWEEETVTNHTLR	PQGAPVEWEEETVTN[Deamidation (N)]HTLR	15:Deamidation (N)	3	732.019	9957.65	0.00373968	0.579249
JHU_LM2_2952_110_G	O00533	CHL1	Neural cell adhesion molecule L1-like protein	8065.52	PQGAPVEWEEETVTNHTLR	PQGAPVEWEEETVTN[Deamidation (N)]HTLR	15:Deamidation (N)	3	732.019	8065.52	3.61817e-16	0.791212
JHU_LM2_3204_108_G	O00533	CHL1	Neural cell adhesion molecule L1-like protein	8118.48	PQGAPVEWEEETVTNHTLR	PQGAPVEWEEETVTN[Deamidation (N)]HTLR	15:Deamidation (N)	3	732.019	8118.48	7.18708e-17	0.773065
JHU_LM2_3736_109_G	O00533	CHL1	Neural cell adhesion molecule L1-like protein	7809.47	PQGAPVEWEEETVTNHTLR	PQGAPVEWEEETVTN[Deamidation (N)]HTLR	15:Deamidation (N)	3	732.019	7809.47	6.26828e-17	0.736557
JHU_LM2_4210_77_G	O00533	CHL1	Neural cell adhesion molecule L1-like protein	14501.7	PQGAPVEWEEETVTNHTLR	PQGAPVEWEEETVTN[Deamidation (N)]HTLR	15:Deamidation (N)	3	732.019	14501.7	3.8976e-17	0.760121
JHU_LM2_4648_62_G	O00533	CHL1	Neural cell adhesion molecule L1-like protein	10039.8	PQGAPVEWEEETVTNHTLR	PQGAPVEWEEETVTN[Deamidation (N)]HTLR	15:Deamidation (N)	3	732.019	10039.8	9.74428e-06	0.760187
JHU_LM2_5051_90_G	O00533	CHL1	Neural cell adhesion molecule L1-like protein	7476.26	PQGAPVEWEEETVTNHTLR	PQGAPVEWEEETVTN[Deamidation (N)]HTLR	15:Deamidation (N)	3	732.019	7476.26	0.000386519	0.645728
JHU_LM2_5189_69_G	O00533	CHL1	Neural cell adhesion molecule L1-like protein	22233.7	PQGAPVEWEEETVTNHTLR	PQGAPVEWEEETVTN[Deamidation (N)]HTLR	15:Deamidation (N)	3	732.019	22233.7	8.31228e-24	0.840211
JHU_LM2_5624_78_G	O00533	CHL1	Neural cell adhesion molecule L1-like protein	10134.7	PQGAPVEWEEETVTNHTLR	PQGAPVEWEEETVTN[Deamidation (N)]HTLR	15:Deamidation (N)	3	732.019	10134.7	2.41232e-24	0.823132
JHU_LM2_6371_104_G	O00533	CHL1	Neural cell adhesion molecule L1-like protein	5133.57	PQGAPVEWEEETVTNHTLR	PQGAPVEWEEETVTN[Deamidation (N)]HTLR	15:Deamidation (N)	3	732.019	5133.57	0.000351423	0.674647
JHU_LM2_8532_70_G	O00533	CHL1	Neural cell adhesion molecule L1-like protein	8531.7	PQGAPVEWEEETVTNHTLR	PQGAPVEWEEETVTN[Deamidation (N)]HTLR	15:Deamidation (N)	3	732.019	8531.7	1.95658e-09	0.807855
JHU_LM2_6564_74_G	O00533	CHL1	Neural cell adhesion molecule L1-like protein	9964.52	PQGAPVEWEEETVTNHTLR	PQGAPVEWEEETVTN[Deamidation (N)]HTLR	15:Deamidation (N)	3	732.019	9964.52	7.39249e-07	0.776005
JHU_LM2_6594_68_G	O00533	CHL1	Neural cell adhesion molecule L1-like protein	10143.3	PQGAPVEWEEETVTNHTLR	PQGAPVEWEEETVTN[Deamidation (N)]HTLR	15:Deamidation (N)	3	732.019	10143.3	1.30026e-15	0.803823
JHU_LM2_6639_105_G	O00533	CHL1	Neural cell adhesion molecule L1-like protein	11900.2	PQGAPVEWEEETVTNHTLR	PQGAPVEWEEETVTN[Deamidation (N)]HTLR	15:Deamidation (N)	3	732.019	11900.2	6.10576e-17	0.806297
JHU_LM2_6726_96_G	O00533	CHL1	Neural cell adhesion molecule L1-like protein	5509.4	PQGAPVEWEEETVTNHTLR	PQGAPVEWEEETVTN[Deamidation (N)]HTLR	15:Deamidation (N)	3	732.019	5509.4	0.000120168	0.724217
JHU_LM2_6966_57_G	O00533	CHL1	Neural cell adhesion molecule L1-like protein	NaN	PQGAPVEWEEETVTNHTLR	PQGAPVEWEEETVTN[Deamidation (N)]HTLR	15:Deamidation (N)	3	732.019	0.917656	0.0354482	0.501777
JHU_LM2_7326_102_G	O00533	CHL1	Neural cell adhesion molecule L1-like protein	4918.47	PQGAPVEWEEETVTNHTLR	PQGAPVEWEEETVTN[Deamidation (N)]HTLR	15:Deamidation (N)	3	732.019	4918.47	0.00142988	0.63388
JHU_LM2_7412_63_G	O00533	CHL1	Neural cell adhesion molecule L1-like protein	10471.6	PQGAPVEWEEETVTNHTLR	PQGAPVEWEEETVTN[Deamidation (N)]HTLR	15:Deamidation (N)	3	732.019	10471.6	7.02944e-10	0.723569
JHU_LM2_7449_99_G	O00533	CHL1	Neural cell adhesion molecule L1-like protein	6708.89	PQGAPVEWEEETVTNHTLR	PQGAPVEWEEETVTN[Deamidation (N)]HTLR	15:Deamidation (N)	3	732.019	6708.89	0.000467102	0.703676
JHU_LM2_7481_95_G	O00533	CHL1	Neural cell adhesion molecule L1-like protein	7417.87	PQGAPVEWEEETVTNHTLR	PQGAPVEWEEETVTN[Deamidation (N)]HTLR	15:Deamidation (N)	3	732.019	7417.87	0.000424935	0.670559
JHU_LM2_7775_92_G	O00533	CHL1	Neural cell adhesion molecule L1-like protein	4482.33	PQGAPVEWEEETVTNHTLR	PQGAPVEWEEETVTN[Deamidation (N)]HTLR	15:Deamidation (N)	3	732.019	4482.33	0.00456214	0.570137
JHU_LM2_7842_98_G	O00533	CHL1	Neural cell adhesion molecule L1-like protein	13256.8	PQGAPVEWEEETVTNHTLR	PQGAPVEWEEETVTN[Deamidation (N)]HTLR	15:Deamidation (N)	3	732.019	13256.8	4.09547e-07	0.707023
JHU_LM2_8005_93_G	O00533	CHL1	Neural cell adhesion molecule L1-like protein	5305.34	PQGAPVEWEEETVTNHTLR	PQGAPVEWEEETVTN[Deamidation (N)]HTLR	15:Deamidation (N)	3	732.019	5305.34	0.00408797	0.612146
JHU_LM2_8029_65_G	O00533	CHL1	Neural cell adhesion molecule L1-like protein	18379.7	PQGAPVEWEEETVTNHTLR	PQGAPVEWEEETVTN[Deamidation (N)]HTLR	15:Deamidation (N)	3	732.019	18379.7	3.20462e-13	0.821961
JHU_LM2_8158_86_G	O00533	CHL1	Neural cell adhesion molecule L1-like protein	4876.08	PQGAPVEWEEETVTNHTLR	PQGAPVEWEEETVTN[Deamidation (N)]HTLR	15:Deamidation (N)	3	732.019	4876.08	0.00329113	0.588304
JHU_LM2_8443_56_G	O00533	CHL1	Neural cell adhesion molecule L1-like protein	NaN	PQGAPVEWEEETVTNHTLR	PQGAPVEWEEETVTN[Deamidation (N)]HTLR	15:Deamidation (N)	3	732.019	1.18179	0.116477	0.434874
JHU_LM2_8526_55_G	O00533	CHL1	Neural cell adhesion molecule L1-like protein	6074.84	PQGAPVEWEEETVTNHTLR	PQGAPVEWEEETVTN[Deamidation (N)]HTLR	15:Deamidation (N)	3	732.019	6074.84	0.00387002	0.584662
JHU_LM2_8528_54_G	O00533	CHL1	Neural cell adhesion molecule L1-like protein	NaN	PQGAPVEWEEETVTNHTLR	PQGAPVEWEEETVTN[Deamidation (N)]HTLR	15:Deamidation (N)	3	732.019	0.922279	0.0427588	0.437033
JHU_LM2_8537_53_G	O00533	CHL1	Neural cell adhesion molecule L1-like protein	4699.44	PQGAPVEWEEETVTNHTLR	PQGAPVEWEEETVTN[Deamidation (N)]HTLR	15:Deamidation (N)	3	732.019	4699.44	0.00667361	0.564934
JHU_LM2_8544_52_G	O00533	CHL1	Neural cell adhesion molecule L1-like protein	NaN	PQGAPVEWEEETVTNHTLR	PQGAPVEWEEETVTN[Deamidation (N)]HTLR	15:Deamidation (N)	3	732.019	0.606537	0.0134665	0.522846
JHU_LM2_8568_51_G	O00533	CHL1	Neural cell adhesion molecule L1-like protein	NaN	PQGAPVEWEEETVTNHTLR	PQGAPVEWEEETVTN[Deamidation (N)]HTLR	15:Deamidation (N)	3	732.019	1.09062	0.0271347	0.518007
JHU_LM2_8570_59_G	O00533	CHL1	Neural cell adhesion molecule L1-like protein	4737.69	PQGAPVEWEEETVTNHTLR	PQGAPVEWEEETVTN[Deamidation (N)]HTLR	15:Deamidation (N)	3	732.019	4737.69	0.00326018	0.576571
JHU_LM2_8597_50_G	O00533	CHL1	Neural cell adhesion molecule L1-like protein	NaN	PQGAPVEWEEETVTNHTLR	PQGAPVEWEEETVTN[Deamidation (N)]HTLR	15:Deamidation (N)	3	732.019	4979.52	0.0812894	0.474508
JHU_LM2_8601_49_G	O00533	CHL1	Neural cell adhesion molecule L1-like protein	NaN	PQGAPVEWEEETVTNHTLR	PQGAPVEWEEETVTN[Deamidation (N)]HTLR	15:Deamidation (N)	3	732.019	2736.67	0.050613	0.478781
JHU_LM2_8620_48_G	O00533	CHL1	Neural cell adhesion molecule L1-like protein	NaN	PQGAPVEWEEETVTNHTLR	PQGAPVEWEEETVTN[Deamidation (N)]HTLR	15:Deamidation (N)	3	732.019	7147.53	0.0153385	0.545175
JHU_LM2_8626_47_G_rerun	O00533	CHL1	Neural cell adhesion molecule L1-like protein	16936.6	PQGAPVEWEEETVTNHTLR	PQGAPVEWEEETVTN[Deamidation (N)]HTLR	15:Deamidation (N)	3	732.019	16936.6	1.10216e-11	0.78186
JHU_LM2_8627_46_G	O00533	CHL1	Neural cell adhesion molecule L1-like protein	NaN	PQGAPVEWEEETVTNHTLR	PQGAPVEWEEETVTN[Deamidation (N)]HTLR	15:Deamidation (N)	3	732.019	1511.84	0.0111852	0.554483
JHU_LM2_8628_45_G_20220309213836	O00533	CHL1	Neural cell adhesion molecule L1-like protein	NaN	PQGAPVEWEEETVTNHTLR	PQGAPVEWEEETVTN[Deamidation (N)]HTLR	15:Deamidation (N)	3	732.019	1670.15	0.0210503	0.554012
JHU_LM2_8638_44_G	O00533	CHL1	Neural cell adhesion molecule L1-like protein	NaN	PQGAPVEWEEETVTNHTLR	PQGAPVEWEEETVTN[Deamidation (N)]HTLR	15:Deamidation (N)	3	732.019	0.587208	0.0402894	0.45182
JHU_LM2_8641_43_G	O00533	CHL1	Neural cell adhesion molecule L1-like protein	NaN	PQGAPVEWEEETVTNHTLR	PQGAPVEWEEETVTN[Deamidation (N)]HTLR	15:Deamidation (N)	3	732.019	2359.9	0.0237222	0.51881
JHU_LM2_8643_42_G	O00533	CHL1	Neural cell adhesion molecule L1-like protein	NaN	PQGAPVEWEEETVTNHTLR	PQGAPVEWEEETVTN[Deamidation (N)]HTLR	15:Deamidation (N)	3	732.019	1.24674	0.0637965	0.402806
JHU_LM2_8646_41_G	O00533	CHL1	Neural cell adhesion molecule L1-like protein	NaN	PQGAPVEWEEETVTNHTLR	PQGAPVEWEEETVTN[Deamidation (N)]HTLR	15:Deamidation (N)	3	732.019	10364.1	0.00899135	0.51748
JHU_LM2_8667_61_G	O00533	CHL1	Neural cell adhesion molecule L1-like protein	8127.76	PQGAPVEWEEETVTNHTLR	PQGAPVEWEEETVTN[Deamidation (N)]HTLR	15:Deamidation (N)	3	732.019	8127.76	9.31154e-16	0.755987
JHU_LM2_8674_40_G	O00533	CHL1	Neural cell adhesion molecule L1-like protein	2361.62	PQGAPVEWEEETVTNHTLR	PQGAPVEWEEETVTN[Deamidation (N)]HTLR	15:Deamidation (N)	3	732.019	2361.62	0.00275832	0.612353
JHU_LM2_8688_72_G	O00533	CHL1	Neural cell adhesion molecule L1-like protein	7505.82	PQGAPVEWEEETVTNHTLR	PQGAPVEWEEETVTN[Deamidation (N)]HTLR	15:Deamidation (N)	3	732.019	7505.82	8.02359e-14	0.752599
JHU_LM2_8696_37_G	O00533	CHL1	Neural cell adhesion molecule L1-like protein	NaN	PQGAPVEWEEETVTNHTLR	PQGAPVEWEEETVTN[Deamidation (N)]HTLR	15:Deamidation (N)	3	732.019	1248.14	0.015337	0.601702
JHU_LM2_8722_82_G	O00533	CHL1	Neural cell adhesion molecule L1-like protein	6149.54	PQGAPVEWEEETVTNHTLR	PQGAPVEWEEETVTN[Deamidation (N)]HTLR	15:Deamidation (N)	3	732.019	6149.54	6.00079e-05	0.76778
JHU_LM2_8733_35_G	O00533	CHL1	Neural cell adhesion molecule L1-like protein	NaN	PQGAPVEWEEETVTNHTLR	PQGAPVEWEEETVTN[Deamidation (N)]HTLR	15:Deamidation (N)	3	732.019	4667.03	0.0138736	0.552796
JHU_LM2_8740_36_G	O00533	CHL1	Neural cell adhesion molecule L1-like protein	1301.17	PQGAPVEWEEETVTNHTLR	PQGAPVEWEEETVTN[Deamidation (N)]HTLR	15:Deamidation (N)	3	732.019	1301.17	0.00291583	0.612631
JHU_LM2_8753_34_G	O00533	CHL1	Neural cell adhesion molecule L1-like protein	5346.05	PQGAPVEWEEETVTNHTLR	PQGAPVEWEEETVTN[Deamidation (N)]HTLR	15:Deamidation (N)	3	732.019	5346.05	0.00459398	0.606685
JHU_LM2_8764_29_G	O00533	CHL1	Neural cell adhesion molecule L1-like protein	7961.29	PQGAPVEWEEETVTNHTLR	PQGAPVEWEEETVTN[Deamidation (N)]HTLR	15:Deamidation (N)	3	732.019	7961.29	0.000601139	0.737082
JHU_LM2_8770_33_G	O00533	CHL1	Neural cell adhesion molecule L1-like protein	5358.21	PQGAPVEWEEETVTNHTLR	PQGAPVEWEEETVTN[Deamidation (N)]HTLR	15:Deamidation (N)	3	732.019	5358.21	0.000776149	0.692043
JHU_LM2_8779_101_G	O00533	CHL1	Neural cell adhesion molecule L1-like protein	17970.1	PQGAPVEWEEETVTNHTLR	PQGAPVEWEEETVTN[Deamidation (N)]HTLR	15:Deamidation (N)	3	732.019	17970.1	0.000100572	0.692969
JHU_LM2_8787_28_G	O00533	CHL1	Neural cell adhesion molecule L1-like protein	9966.74	PQGAPVEWEEETVTNHTLR	PQGAPVEWEEETVTN[Deamidation (N)]HTLR	15:Deamidation (N)	3	732.019	9966.74	2.33246e-12	0.815244
JHU_LM2_8790_32_G	O00533	CHL1	Neural cell adhesion molecule L1-like protein	NaN	PQGAPVEWEEETVTNHTLR	PQGAPVEWEEETVTN[Deamidation (N)]HTLR	15:Deamidation (N)	3	732.019	2550.66	0.100096	0.463711
JHU_LM2_8822_31_G	O00533	CHL1	Neural cell adhesion molecule L1-like protein	8581.42	PQGAPVEWEEETVTNHTLR	PQGAPVEWEEETVTN[Deamidation (N)]HTLR	15:Deamidation (N)	3	732.019	8581.42	7.43333e-11	0.718628
JHU_LM2_8831_30_G	O00533	CHL1	Neural cell adhesion molecule L1-like protein	NaN	PQGAPVEWEEETVTNHTLR	PQGAPVEWEEETVTN[Deamidation (N)]HTLR	15:Deamidation (N)	3	732.019	9399.31	0.0135834	0.574268
JHU_LM2_8844_22_G	O00533	CHL1	Neural cell adhesion molecule L1-like protein	13481.4	PQGAPVEWEEETVTNHTLR	PQGAPVEWEEETVTN[Deamidation (N)]HTLR	15:Deamidation (N)	3	732.019	13481.4	2.35772e-09	0.705331
JHU_LM2_8849_21_G	O00533	CHL1	Neural cell adhesion molecule L1-like protein	7733.93	PQGAPVEWEEETVTNHTLR	PQGAPVEWEEETVTN[Deamidation (N)]HTLR	15:Deamidation (N)	3	732.019	7733.93	1.28434e-06	0.757456
JHU_LM2_8851_27_G	O00533	CHL1	Neural cell adhesion molecule L1-like protein	6366.54	PQGAPVEWEEETVTNHTLR	PQGAPVEWEEETVTN[Deamidation (N)]HTLR	15:Deamidation (N)	3	732.019	6366.54	0.000787288	0.638444
JHU_LM2_8862_26_G	O00533	CHL1	Neural cell adhesion molecule L1-like protein	11663.6	PQGAPVEWEEETVTNHTLR	PQGAPVEWEEETVTN[Deamidation (N)]HTLR	15:Deamidation (N)	3	732.019	11663.6	4.23457e-05	0.720683
JHU_LM2_8873_25_G	O00533	CHL1	Neural cell adhesion molecule L1-like protein	12892.7	PQGAPVEWEEETVTNHTLR	PQGAPVEWEEETVTN[Deamidation (N)]HTLR	15:Deamidation (N)	3	732.019	12892.7	1.18251e-21	0.838636
JHU_LM2_8876_24_G	O00533	CHL1	Neural cell adhesion molecule L1-like protein	19278.1	PQGAPVEWEEETVTNHTLR	PQGAPVEWEEETVTN[Deamidation (N)]HTLR	15:Deamidation (N)	3	732.019	19278.1	1.2844e-26	0.803494
JHU_LM2_8879_23_G	O00533	CHL1	Neural cell adhesion molecule L1-like protein	4429.74	PQGAPVEWEEETVTNHTLR	PQGAPVEWEEETVTN[Deamidation (N)]HTLR	15:Deamidation (N)	3	732.019	4429.74	0.00868569	0.566848
JHU_LM2_8882_17_G	O00533	CHL1	Neural cell adhesion molecule L1-like protein	9937.46	PQGAPVEWEEETVTNHTLR	PQGAPVEWEEETVTN[Deamidation (N)]HTLR	15:Deamidation (N)	3	732.019	9937.46	1.40077e-07	0.826535
JHU_LM2_8891_14_G	O00533	CHL1	Neural cell adhesion molecule L1-like protein	8965.47	PQGAPVEWEEETVTNHTLR	PQGAPVEWEEETVTN[Deamidation (N)]HTLR	15:Deamidation (N)	3	732.019	8965.47	8.85294e-11	0.885209
JHU_LM2_8892_16_G	O00533	CHL1	Neural cell adhesion molecule L1-like protein	15430.9	PQGAPVEWEEETVTNHTLR	PQGAPVEWEEETVTN[Deamidation (N)]HTLR	15:Deamidation (N)	3	732.019	15430.9	3.90118e-19	0.825326
JHU_LM2_8897_18_G	O00533	CHL1	Neural cell adhesion molecule L1-like protein	11282.2	PQGAPVEWEEETVTNHTLR	PQGAPVEWEEETVTN[Deamidation (N)]HTLR	15:Deamidation (N)	3	732.019	11282.2	2.52498e-24	0.901381
JHU_LM2_8899_19_G	O00533	CHL1	Neural cell adhesion molecule L1-like protein	15968.5	PQGAPVEWEEETVTNHTLR	PQGAPVEWEEETVTN[Deamidation (N)]HTLR	15:Deamidation (N)	3	732.019	15968.5	1.16812e-18	0.839466
JHU_LM2_8901_20_G	O00533	CHL1	Neural cell adhesion molecule L1-like protein	19250.2	PQGAPVEWEEETVTNHTLR	PQGAPVEWEEETVTN[Deamidation (N)]HTLR	15:Deamidation (N)	3	732.019	19250.2	9.22376e-10	0.833397
JHU_LM2_8903_15_G	O00533	CHL1	Neural cell adhesion molecule L1-like protein	22850.3	PQGAPVEWEEETVTNHTLR	PQGAPVEWEEETVTN[Deamidation (N)]HTLR	15:Deamidation (N)	3	732.019	22850.3	3.50139e-44	0.853918
JHU_LM2_8915_13_G	O00533	CHL1	Neural cell adhesion molecule L1-like protein	10441.6	PQGAPVEWEEETVTNHTLR	PQGAPVEWEEETVTN[Deamidation (N)]HTLR	15:Deamidation (N)	3	732.019	10441.6	1.81382e-07	0.808726
JHU_LM2_8920_3_G	O00533	CHL1	Neural cell adhesion molecule L1-like protein	10291	PQGAPVEWEEETVTNHTLR	PQGAPVEWEEETVTN[Deamidation (N)]HTLR	15:Deamidation (N)	3	732.019	10291	5.67923e-30	0.885028
JHU_LM2_8922_5_G	O00533	CHL1	Neural cell adhesion molecule L1-like protein	21003.9	PQGAPVEWEEETVTNHTLR	PQGAPVEWEEETVTN[Deamidation (N)]HTLR	15:Deamidation (N)	3	732.019	21003.9	1.81339e-46	0.893833
JHU_LM2_8926_7_G	O00533	CHL1	Neural cell adhesion molecule L1-like protein	15641.7	PQGAPVEWEEETVTNHTLR	PQGAPVEWEEETVTN[Deamidation (N)]HTLR	15:Deamidation (N)	3	732.019	15641.7	2.17597e-20	0.923414
JHU_LM2_8928_12_G	O00533	CHL1	Neural cell adhesion molecule L1-like protein	19062	PQGAPVEWEEETVTNHTLR	PQGAPVEWEEETVTN[Deamidation (N)]HTLR	15:Deamidation (N)	3	732.019	19062	3.94903e-07	0.875627
JHU_LM2_8930_10_G	O00533	CHL1	Neural cell adhesion molecule L1-like protein	20319.8	PQGAPVEWEEETVTNHTLR	PQGAPVEWEEETVTN[Deamidation (N)]HTLR	15:Deamidation (N)	3	732.019	20319.8	4.67669e-26	0.943286
JHU_LM2_8931_11_G	O00533	CHL1	Neural cell adhesion molecule L1-like protein	12280.1	PQGAPVEWEEETVTNHTLR	PQGAPVEWEEETVTN[Deamidation (N)]HTLR	15:Deamidation (N)	3	732.019	12280.1	9.58823e-30	0.811012
JHU_LM2_8935_8_G	O00533	CHL1	Neural cell adhesion molecule L1-like protein	21575.5	PQGAPVEWEEETVTNHTLR	PQGAPVEWEEETVTN[Deamidation (N)]HTLR	15:Deamidation (N)	3	732.019	21575.5	5.44008e-37	0.866275
JHU_LM2_8936_6_G	O00533	CHL1	Neural cell adhesion molecule L1-like protein	11600.8	PQGAPVEWEEETVTNHTLR	PQGAPVEWEEETVTN[Deamidation (N)]HTLR	15:Deamidation (N)	3	732.019	11600.8	1.43943e-16	0.867532
JHU_LM2_8937_1_G	O00533	CHL1	Neural cell adhesion molecule L1-like protein	17990.4	PQGAPVEWEEETVTNHTLR	PQGAPVEWEEETVTN[Deamidation (N)]HTLR	15:Deamidation (N)	3	732.019	17990.4	7.0008e-24	0.849566
JHU_LM2_8942_4_G	O00533	CHL1	Neural cell adhesion molecule L1-like protein	21948.3	PQGAPVEWEEETVTNHTLR	PQGAPVEWEEETVTN[Deamidation (N)]HTLR	15:Deamidation (N)	3	732.019	21948.3	4.28162e-40	0.904474
JHU_LM2_8947_9_G	O00533	CHL1	Neural cell adhesion molecule L1-like protein	21526.9	PQGAPVEWEEETVTNHTLR	PQGAPVEWEEETVTN[Deamidation (N)]HTLR	15:Deamidation (N)	3	732.019	21526.9	4.0482e-11	0.903822
JHU_LM2_8950_2_G	O00533	CHL1	Neural cell adhesion molecule L1-like protein	13753.9	PQGAPVEWEEETVTNHTLR	PQGAPVEWEEETVTN[Deamidation (N)]HTLR	15:Deamidation (N)	3	732.019	13753.9	2.5587e-09	0.896161
JHU_LM2_10022_85_G	O00533	CHL1	Neural cell adhesion molecule L1-like protein	NaN	PQGAPVEWEEETVTNHTLR	PQGAPVEWEEETVTN[Deamidation (N)]HTLR	15:Deamidation (N)	3	732.019	5250.28	0.0177054	0.527242
JHU_LM2_18029_81_G	O00533	CHL1	Neural cell adhesion molecule L1-like protein	7320.66	PQGAPVEWEEETVTNHTLR	PQGAPVEWEEETVTN[Deamidation (N)]HTLR	15:Deamidation (N)	3	732.019	7320.66	7.16321e-10	0.716901
JHU_LM2_19327_89_G	O00533	CHL1	Neural cell adhesion molecule L1-like protein	10858.9	PQGAPVEWEEETVTNHTLR	PQGAPVEWEEETVTN[Deamidation (N)]HTLR	15:Deamidation (N)	3	732.019	10858.9	0.000329585	0.679134
JHU_LM2_20010_75_G	O00533	CHL1	Neural cell adhesion molecule L1-like protein	9984.06	PQGAPVEWEEETVTNHTLR	PQGAPVEWEEETVTN[Deamidation (N)]HTLR	15:Deamidation (N)	3	732.019	9984.06	9.51655e-19	0.773586
JHU_LM2_20329_80_G	O00533	CHL1	Neural cell adhesion molecule L1-like protein	8312.47	PQGAPVEWEEETVTNHTLR	PQGAPVEWEEETVTN[Deamidation (N)]HTLR	15:Deamidation (N)	3	732.019	8312.47	0.000744581	0.684807
JHU_LM2_20358_79_G	O00533	CHL1	Neural cell adhesion molecule L1-like protein	3407.02	PQGAPVEWEEETVTNHTLR	PQGAPVEWEEETVTN[Deamidation (N)]HTLR	15:Deamidation (N)	3	732.019	3407.02	0.00211262	0.664289
JHU_LM2_22648_60_G	O00533	CHL1	Neural cell adhesion molecule L1-like protein	NaN	PQGAPVEWEEETVTNHTLR	PQGAPVEWEEETVTN[Deamidation (N)]HTLR	15:Deamidation (N)	3	732.019	0.697483	0.036082	0.498193
JHU_LM2_22694_103_G	O00533	CHL1	Neural cell adhesion molecule L1-like protein	8392.88	PQGAPVEWEEETVTNHTLR	PQGAPVEWEEETVTN[Deamidation (N)]HTLR	15:Deamidation (N)	3	732.019	8392.88	0.000270501	0.67126
JHU_LM2_22700_58_G	O00533	CHL1	Neural cell adhesion molecule L1-like protein	2821.99	PQGAPVEWEEETVTNHTLR	PQGAPVEWEEETVTN[Deamidation (N)]HTLR	15:Deamidation (N)	3	732.019	2821.99	0.00148839	0.630214
JHU_LM2_22716_76_G	O00533	CHL1	Neural cell adhesion molecule L1-like protein	7381.55	PQGAPVEWEEETVTNHTLR	PQGAPVEWEEETVTN[Deamidation (N)]HTLR	15:Deamidation (N)	3	732.019	7381.55	1.6031e-19	0.801363
JHU_LM2_23997_83_G	O00533	CHL1	Neural cell adhesion molecule L1-like protein	1807.73	PQGAPVEWEEETVTNHTLR	PQGAPVEWEEETVTN[Deamidation (N)]HTLR	15:Deamidation (N)	3	732.019	1807.73	0.00123247	0.592405
JHU_LM2_26722_84_G	O00533	CHL1	Neural cell adhesion molecule L1-like protein	5710.21	PQGAPVEWEEETVTNHTLR	PQGAPVEWEEETVTN[Deamidation (N)]HTLR	15:Deamidation (N)	3	732.019	5710.21	3.31215e-06	0.72496
JHU_LM2_27618_66_G	O00533	CHL1	Neural cell adhesion molecule L1-like protein	5604.79	PQGAPVEWEEETVTNHTLR	PQGAPVEWEEETVTN[Deamidation (N)]HTLR	15:Deamidation (N)	3	732.019	5604.79	0.000227105	0.677304
JHU_LM2_28130_67_G_20220314193054	O00533	CHL1	Neural cell adhesion molecule L1-like protein	13791	PQGAPVEWEEETVTNHTLR	PQGAPVEWEEETVTN[Deamidation (N)]HTLR	15:Deamidation (N)	3	732.019	13791	2.09534e-13	0.833236
JHU_LM2_29809_94_G	O00533	CHL1	Neural cell adhesion molecule L1-like protein	5264.37	PQGAPVEWEEETVTNHTLR	PQGAPVEWEEETVTN[Deamidation (N)]HTLR	15:Deamidation (N)	3	732.019	5264.37	4.84635e-05	0.670915
JHU_LM2_30630_97_G	O00533	CHL1	Neural cell adhesion molecule L1-like protein	12997.1	PQGAPVEWEEETVTNHTLR	PQGAPVEWEEETVTN[Deamidation (N)]HTLR	15:Deamidation (N)	3	732.019	12997.1	0.000367315	0.697627
JHU_LM2_31033_107_G	O00533	CHL1	Neural cell adhesion molecule L1-like protein	5925.49	PQGAPVEWEEETVTNHTLR	PQGAPVEWEEETVTN[Deamidation (N)]HTLR	15:Deamidation (N)	3	732.019	5925.49	8.2351e-21	0.828064
JHU_LM2_31495_64_G	O00533	CHL1	Neural cell adhesion molecule L1-like protein	12234.9	PQGAPVEWEEETVTNHTLR	PQGAPVEWEEETVTN[Deamidation (N)]HTLR	15:Deamidation (N)	3	732.019	12234.9	1.29506e-14	0.83189
JHU_LM2_31614_100_G	O00533	CHL1	Neural cell adhesion molecule L1-like protein	NaN	PQGAPVEWEEETVTNHTLR	PQGAPVEWEEETVTN[Deamidation (N)]HTLR	15:Deamidation (N)	3	732.019	3227.39	0.0170342	0.538321
JHU_LM2_31646_71_G	O00533	CHL1	Neural cell adhesion molecule L1-like protein	10117.6	PQGAPVEWEEETVTNHTLR	PQGAPVEWEEETVTN[Deamidation (N)]HTLR	15:Deamidation (N)	3	732.019	10117.6	6.20128e-14	0.804772
JHU_LM2_S5048_Glyco_4	O00533	CHL1	Neural cell adhesion molecule L1-like protein	NaN	PQGAPVEWEEETVTNHTLR	PQGAPVEWEEETVTN[Deamidation (N)]HTLR	15:Deamidation (N)	3	732.019	358.688	0.137333	0.41549
JHU_LM2_S5206_Glyco_2	O00533	CHL1	Neural cell adhesion molecule L1-like protein	NaN	PQGAPVEWEEETVTNHTLR	PQGAPVEWEEETVTN[Deamidation (N)]HTLR	15:Deamidation (N)	3	732.019	2527.56	0.0808152	0.462681
JHU_LM2_S6107_Glyco_3	O00533	CHL1	Neural cell adhesion molecule L1-like protein	NaN	PQGAPVEWEEETVTNHTLR	PQGAPVEWEEETVTN[Deamidation (N)]HTLR	15:Deamidation (N)	3	732.019	2892.46	0.0623434	0.446886
JHU_LM2_Se7055_Glyco_8	O00533	CHL1	Neural cell adhesion molecule L1-like protein	NaN	PQGAPVEWEEETVTNHTLR	PQGAPVEWEEETVTN[Deamidation (N)]HTLR	15:Deamidation (N)	3	732.019	0.595116	0.100724	0.435724
JHU_LM2_Se7340_Glyco_10	O00533	CHL1	Neural cell adhesion molecule L1-like protein	NaN	PQGAPVEWEEETVTNHTLR	PQGAPVEWEEETVTN[Deamidation (N)]HTLR	15:Deamidation (N)	3	732.019	0.885132	0.070206	0.454027
JHU_LM2_Se7536_Glyco_9	O00533	CHL1	Neural cell adhesion molecule L1-like protein	NaN	PQGAPVEWEEETVTNHTLR	PQGAPVEWEEETVTN[Deamidation (N)]HTLR	15:Deamidation (N)	3	732.019	486.022	0.0587077	0.454919
JHU_LM2_Se7595_Glyco_7	O00533	CHL1	Neural cell adhesion molecule L1-like protein	NaN	PQGAPVEWEEETVTNHTLR	PQGAPVEWEEETVTN[Deamidation (N)]HTLR	15:Deamidation (N)	3	732.019	1958.64	0.0403455	0.479048
JHU_LM2_Se8135_Glyco_6	O00533	CHL1	Neural cell adhesion molecule L1-like protein	NaN	PQGAPVEWEEETVTNHTLR	PQGAPVEWEEETVTN[Deamidation (N)]HTLR	15:Deamidation (N)	3	732.019	3812.69	0.0360928	0.47009
JHU_LM2_Se8561_Glyco_1	O00533	CHL1	Neural cell adhesion molecule L1-like protein	NaN	PQGAPVEWEEETVTNHTLR	PQGAPVEWEEETVTN[Deamidation (N)]HTLR	15:Deamidation (N)	3	732.019	0.648354	0.0357641	0.464833
JHU_LM2_Se8829_Glyco_5	O00533	CHL1	Neural cell adhesion molecule L1-like protein	NaN	PQGAPVEWEEETVTNHTLR	PQGAPVEWEEETVTN[Deamidation (N)]HTLR	15:Deamidation (N)	3	732.019	1.01765	0.10404	0.453486
JHU_LM2_2112_87_G	O14498	ISLR	Immunoglobulin superfamily containing leucine-rich repeat protein	39910.1	FQAFANGSLLIPDFGK	FQAFAN[Deamidation (N)]GSLLIPDFGK	6:Deamidation (N)	3	575.966	15066.8	0.000222748	0.728199
JHU_LM2_2112_87_G	O14498	ISLR	Immunoglobulin superfamily containing leucine-rich repeat protein	39910.1	FQAFANGSLLIPDFGK	FQAFAN[Deamidation (N)]GSLLIPDFGK	6:Deamidation (N)	2	863.446	24843.2	2.35259e-06	0.834327
JHU_LM2_2195_91_G	O14498	ISLR	Immunoglobulin superfamily containing leucine-rich repeat protein	42155.2	FQAFANGSLLIPDFGK	FQAFAN[Deamidation (N)]GSLLIPDFGK	6:Deamidation (N)	3	575.966	24625.6	0.00185242	0.615086
JHU_LM2_2195_91_G	O14498	ISLR	Immunoglobulin superfamily containing leucine-rich repeat protein	42155.2	FQAFANGSLLIPDFGK	FQAFAN[Deamidation (N)]GSLLIPDFGK	6:Deamidation (N)	2	863.446	17529.7	2.27508e-12	0.741866
JHU_LM2_2377_73_G	O14498	ISLR	Immunoglobulin superfamily containing leucine-rich repeat protein	58628.8	FQAFANGSLLIPDFGK	FQAFAN[Deamidation (N)]GSLLIPDFGK	6:Deamidation (N)	3	575.966	19463.2	1.11226e-11	0.755798
JHU_LM2_2377_73_G	O14498	ISLR	Immunoglobulin superfamily containing leucine-rich repeat protein	58628.8	FQAFANGSLLIPDFGK	FQAFAN[Deamidation (N)]GSLLIPDFGK	6:Deamidation (N)	2	863.446	39165.7	1.21536e-13	0.768209
JHU_LM2_2436_106_G	O14498	ISLR	Immunoglobulin superfamily containing leucine-rich repeat protein	61171.6	FQAFANGSLLIPDFGK	FQAFAN[Deamidation (N)]GSLLIPDFGK	6:Deamidation (N)	3	575.966	27187.4	0.000288354	0.655936
JHU_LM2_2436_106_G	O14498	ISLR	Immunoglobulin superfamily containing leucine-rich repeat protein	61171.6	FQAFANGSLLIPDFGK	FQAFAN[Deamidation (N)]GSLLIPDFGK	6:Deamidation (N)	2	863.446	33984.2	4.22141e-12	0.758591
JHU_LM2_2518_88_G	O14498	ISLR	Immunoglobulin superfamily containing leucine-rich repeat protein	34830.9	FQAFANGSLLIPDFGK	FQAFAN[Deamidation (N)]GSLLIPDFGK	6:Deamidation (N)	3	575.966	11455.2	1.47504e-17	0.711454
JHU_LM2_2518_88_G	O14498	ISLR	Immunoglobulin superfamily containing leucine-rich repeat protein	34830.9	FQAFANGSLLIPDFGK	FQAFAN[Deamidation (N)]GSLLIPDFGK	6:Deamidation (N)	2	863.446	23375.7	7.32793e-21	0.720964
JHU_LM2_2952_110_G	O14498	ISLR	Immunoglobulin superfamily containing leucine-rich repeat protein	72643.5	FQAFANGSLLIPDFGK	FQAFAN[Deamidation (N)]GSLLIPDFGK	6:Deamidation (N)	3	575.966	35415.9	0.000116932	0.689029
JHU_LM2_2952_110_G	O14498	ISLR	Immunoglobulin superfamily containing leucine-rich repeat protein	72643.5	FQAFANGSLLIPDFGK	FQAFAN[Deamidation (N)]GSLLIPDFGK	6:Deamidation (N)	2	863.446	37227.6	4.87382e-11	0.768169
JHU_LM2_3204_108_G	O14498	ISLR	Immunoglobulin superfamily containing leucine-rich repeat protein	67636.1	FQAFANGSLLIPDFGK	FQAFAN[Deamidation (N)]GSLLIPDFGK	6:Deamidation (N)	3	575.966	24346.2	0.000345051	0.652992
JHU_LM2_3204_108_G	O14498	ISLR	Immunoglobulin superfamily containing leucine-rich repeat protein	67636.1	FQAFANGSLLIPDFGK	FQAFAN[Deamidation (N)]GSLLIPDFGK	6:Deamidation (N)	2	863.446	43289.9	4.45851e-20	0.787455
JHU_LM2_3736_109_G	O14498	ISLR	Immunoglobulin superfamily containing leucine-rich repeat protein	104608	FQAFANGSLLIPDFGK	FQAFAN[Deamidation (N)]GSLLIPDFGK	6:Deamidation (N)	3	575.966	54252.1	2.26088e-06	0.68555
JHU_LM2_3736_109_G	O14498	ISLR	Immunoglobulin superfamily containing leucine-rich repeat protein	104608	FQAFANGSLLIPDFGK	FQAFAN[Deamidation (N)]GSLLIPDFGK	6:Deamidation (N)	2	863.446	50355.9	2.0553e-20	0.748431
JHU_LM2_4210_77_G	O14498	ISLR	Immunoglobulin superfamily containing leucine-rich repeat protein	81637.2	FQAFANGSLLIPDFGK	FQAFAN[Deamidation (N)]GSLLIPDFGK	6:Deamidation (N)	3	575.966	17594.8	4.85794e-05	0.683251
JHU_LM2_4210_77_G	O14498	ISLR	Immunoglobulin superfamily containing leucine-rich repeat protein	81637.2	FQAFANGSLLIPDFGK	FQAFAN[Deamidation (N)]GSLLIPDFGK	6:Deamidation (N)	2	863.446	64042.4	9.18035e-58	0.828461
JHU_LM2_4648_62_G	O14498	ISLR	Immunoglobulin superfamily containing leucine-rich repeat protein	83882.1	FQAFANGSLLIPDFGK	FQAFAN[Deamidation (N)]GSLLIPDFGK	6:Deamidation (N)	3	575.966	30535.4	9.2452e-09	0.810137
JHU_LM2_4648_62_G	O14498	ISLR	Immunoglobulin superfamily containing leucine-rich repeat protein	83882.1	FQAFANGSLLIPDFGK	FQAFAN[Deamidation (N)]GSLLIPDFGK	6:Deamidation (N)	2	863.446	53346.7	1.49647e-11	0.836708
JHU_LM2_5051_90_G	O14498	ISLR	Immunoglobulin superfamily containing leucine-rich repeat protein	30376.3	FQAFANGSLLIPDFGK	FQAFAN[Deamidation (N)]GSLLIPDFGK	6:Deamidation (N)	3	575.966	9666.77	9.06612e-05	0.671634
JHU_LM2_5051_90_G	O14498	ISLR	Immunoglobulin superfamily containing leucine-rich repeat protein	30376.3	FQAFANGSLLIPDFGK	FQAFAN[Deamidation (N)]GSLLIPDFGK	6:Deamidation (N)	2	863.446	20709.5	4.79732e-19	0.773415
JHU_LM2_5189_69_G	O14498	ISLR	Immunoglobulin superfamily containing leucine-rich repeat protein	58173.3	FQAFANGSLLIPDFGK	FQAFAN[Deamidation (N)]GSLLIPDFGK	6:Deamidation (N)	3	575.966	22992.7	1.94714e-06	0.747251
JHU_LM2_5189_69_G	O14498	ISLR	Immunoglobulin superfamily containing leucine-rich repeat protein	58173.3	FQAFANGSLLIPDFGK	FQAFAN[Deamidation (N)]GSLLIPDFGK	6:Deamidation (N)	2	863.446	35180.6	1.03323e-12	0.794273
JHU_LM2_5624_78_G	O14498	ISLR	Immunoglobulin superfamily containing leucine-rich repeat protein	48033.9	FQAFANGSLLIPDFGK	FQAFAN[Deamidation (N)]GSLLIPDFGK	6:Deamidation (N)	3	575.966	17352.4	2.76036e-06	0.737776
JHU_LM2_5624_78_G	O14498	ISLR	Immunoglobulin superfamily containing leucine-rich repeat protein	48033.9	FQAFANGSLLIPDFGK	FQAFAN[Deamidation (N)]GSLLIPDFGK	6:Deamidation (N)	2	863.446	30681.5	9.04353e-22	0.814177
JHU_LM2_6371_104_G	O14498	ISLR	Immunoglobulin superfamily containing leucine-rich repeat protein	43985.5	FQAFANGSLLIPDFGK	FQAFAN[Deamidation (N)]GSLLIPDFGK	6:Deamidation (N)	3	575.966	12396	1.42433e-05	0.709322
JHU_LM2_6371_104_G	O14498	ISLR	Immunoglobulin superfamily containing leucine-rich repeat protein	43985.5	FQAFANGSLLIPDFGK	FQAFAN[Deamidation (N)]GSLLIPDFGK	6:Deamidation (N)	2	863.446	31589.5	1.26702e-15	0.767661
JHU_LM2_8532_70_G	O14498	ISLR	Immunoglobulin superfamily containing leucine-rich repeat protein	62595	FQAFANGSLLIPDFGK	FQAFAN[Deamidation (N)]GSLLIPDFGK	6:Deamidation (N)	3	575.966	19982.7	8.10574e-07	0.776509
JHU_LM2_8532_70_G	O14498	ISLR	Immunoglobulin superfamily containing leucine-rich repeat protein	62595	FQAFANGSLLIPDFGK	FQAFAN[Deamidation (N)]GSLLIPDFGK	6:Deamidation (N)	2	863.446	42612.4	1.37987e-12	0.834344
JHU_LM2_6564_74_G	O14498	ISLR	Immunoglobulin superfamily containing leucine-rich repeat protein	105106	FQAFANGSLLIPDFGK	FQAFAN[Deamidation (N)]GSLLIPDFGK	6:Deamidation (N)	3	575.966	52204.2	9.38084e-05	0.728183
JHU_LM2_6564_74_G	O14498	ISLR	Immunoglobulin superfamily containing leucine-rich repeat protein	105106	FQAFANGSLLIPDFGK	FQAFAN[Deamidation (N)]GSLLIPDFGK	6:Deamidation (N)	2	863.446	52902.2	2.11546e-09	0.802462
JHU_LM2_6594_68_G	O14498	ISLR	Immunoglobulin superfamily containing leucine-rich repeat protein	50547.7	FQAFANGSLLIPDFGK	FQAFAN[Deamidation (N)]GSLLIPDFGK	6:Deamidation (N)	3	575.966	12172.6	6.81891e-07	0.742529
JHU_LM2_6594_68_G	O14498	ISLR	Immunoglobulin superfamily containing leucine-rich repeat protein	50547.7	FQAFANGSLLIPDFGK	FQAFAN[Deamidation (N)]GSLLIPDFGK	6:Deamidation (N)	2	863.446	38375.1	3.70119e-08	0.755849
JHU_LM2_6639_105_G	O14498	ISLR	Immunoglobulin superfamily containing leucine-rich repeat protein	44580.6	FQAFANGSLLIPDFGK	FQAFAN[Deamidation (N)]GSLLIPDFGK	6:Deamidation (N)	3	575.966	19784.2	7.84399e-05	0.667684
JHU_LM2_6639_105_G	O14498	ISLR	Immunoglobulin superfamily containing leucine-rich repeat protein	44580.6	FQAFANGSLLIPDFGK	FQAFAN[Deamidation (N)]GSLLIPDFGK	6:Deamidation (N)	2	863.446	24796.5	8.10068e-10	0.754518
JHU_LM2_6726_96_G	O14498	ISLR	Immunoglobulin superfamily containing leucine-rich repeat protein	40636.1	FQAFANGSLLIPDFGK	FQAFAN[Deamidation (N)]GSLLIPDFGK	6:Deamidation (N)	3	575.966	20075	0.000182215	0.709134
JHU_LM2_6726_96_G	O14498	ISLR	Immunoglobulin superfamily containing leucine-rich repeat protein	40636.1	FQAFANGSLLIPDFGK	FQAFAN[Deamidation (N)]GSLLIPDFGK	6:Deamidation (N)	2	863.446	20561.2	0.000150562	0.716768
JHU_LM2_6966_57_G	O14498	ISLR	Immunoglobulin superfamily containing leucine-rich repeat protein	143471	FQAFANGSLLIPDFGK	FQAFAN[Deamidation (N)]GSLLIPDFGK	6:Deamidation (N)	3	575.966	82378	0.000146273	0.701621
JHU_LM2_6966_57_G	O14498	ISLR	Immunoglobulin superfamily containing leucine-rich repeat protein	143471	FQAFANGSLLIPDFGK	FQAFAN[Deamidation (N)]GSLLIPDFGK	6:Deamidation (N)	2	863.446	61093.3	4.5855e-16	0.802435
JHU_LM2_7326_102_G	O14498	ISLR	Immunoglobulin superfamily containing leucine-rich repeat protein	57621.5	FQAFANGSLLIPDFGK	FQAFAN[Deamidation (N)]GSLLIPDFGK	6:Deamidation (N)	3	575.966	17727.7	4.07184e-09	0.764165
JHU_LM2_7326_102_G	O14498	ISLR	Immunoglobulin superfamily containing leucine-rich repeat protein	57621.5	FQAFANGSLLIPDFGK	FQAFAN[Deamidation (N)]GSLLIPDFGK	6:Deamidation (N)	2	863.446	39893.8	3.8515e-16	0.811228
JHU_LM2_7412_63_G	O14498	ISLR	Immunoglobulin superfamily containing leucine-rich repeat protein	63748.8	FQAFANGSLLIPDFGK	FQAFAN[Deamidation (N)]GSLLIPDFGK	6:Deamidation (N)	3	575.966	22667	6.29577e-05	0.67265
JHU_LM2_7412_63_G	O14498	ISLR	Immunoglobulin superfamily containing leucine-rich repeat protein	63748.8	FQAFANGSLLIPDFGK	FQAFAN[Deamidation (N)]GSLLIPDFGK	6:Deamidation (N)	2	863.446	41081.8	3.59325e-06	0.682753
JHU_LM2_7449_99_G	O14498	ISLR	Immunoglobulin superfamily containing leucine-rich repeat protein	48710.5	FQAFANGSLLIPDFGK	FQAFAN[Deamidation (N)]GSLLIPDFGK	6:Deamidation (N)	3	575.966	14722.4	0.00475605	0.62065
JHU_LM2_7449_99_G	O14498	ISLR	Immunoglobulin superfamily containing leucine-rich repeat protein	48710.5	FQAFANGSLLIPDFGK	FQAFAN[Deamidation (N)]GSLLIPDFGK	6:Deamidation (N)	2	863.446	33988.1	1.4868e-05	0.737265
JHU_LM2_7481_95_G	O14498	ISLR	Immunoglobulin superfamily containing leucine-rich repeat protein	28450.7	FQAFANGSLLIPDFGK	FQAFAN[Deamidation (N)]GSLLIPDFGK	6:Deamidation (N)	3	575.966	14881.3	5.55752e-07	0.704357
JHU_LM2_7481_95_G	O14498	ISLR	Immunoglobulin superfamily containing leucine-rich repeat protein	28450.7	FQAFANGSLLIPDFGK	FQAFAN[Deamidation (N)]GSLLIPDFGK	6:Deamidation (N)	2	863.446	13569.3	0.000535704	0.663071
JHU_LM2_7775_92_G	O14498	ISLR	Immunoglobulin superfamily containing leucine-rich repeat protein	21923.5	FQAFANGSLLIPDFGK	FQAFAN[Deamidation (N)]GSLLIPDFGK	6:Deamidation (N)	3	575.966	6188.48	8.73022e-05	0.67794
JHU_LM2_7775_92_G	O14498	ISLR	Immunoglobulin superfamily containing leucine-rich repeat protein	21923.5	FQAFANGSLLIPDFGK	FQAFAN[Deamidation (N)]GSLLIPDFGK	6:Deamidation (N)	2	863.446	15735	0.000735625	0.631395
JHU_LM2_7842_98_G	O14498	ISLR	Immunoglobulin superfamily containing leucine-rich repeat protein	41648.5	FQAFANGSLLIPDFGK	FQAFAN[Deamidation (N)]GSLLIPDFGK	6:Deamidation (N)	3	575.966	13452.9	0.000280391	0.674384
JHU_LM2_7842_98_G	O14498	ISLR	Immunoglobulin superfamily containing leucine-rich repeat protein	41648.5	FQAFANGSLLIPDFGK	FQAFAN[Deamidation (N)]GSLLIPDFGK	6:Deamidation (N)	2	863.446	28195.7	7.84461e-23	0.780179
JHU_LM2_8005_93_G	O14498	ISLR	Immunoglobulin superfamily containing leucine-rich repeat protein	33941.2	FQAFANGSLLIPDFGK	FQAFAN[Deamidation (N)]GSLLIPDFGK	6:Deamidation (N)	3	575.966	18161.3	0.00618549	0.596244
JHU_LM2_8005_93_G	O14498	ISLR	Immunoglobulin superfamily containing leucine-rich repeat protein	33941.2	FQAFANGSLLIPDFGK	FQAFAN[Deamidation (N)]GSLLIPDFGK	6:Deamidation (N)	2	863.446	15779.9	4.33856e-09	0.727524
JHU_LM2_8029_65_G	O14498	ISLR	Immunoglobulin superfamily containing leucine-rich repeat protein	74091	FQAFANGSLLIPDFGK	FQAFAN[Deamidation (N)]GSLLIPDFGK	6:Deamidation (N)	3	575.966	21150.4	8.83287e-06	0.752399
JHU_LM2_8029_65_G	O14498	ISLR	Immunoglobulin superfamily containing leucine-rich repeat protein	74091	FQAFANGSLLIPDFGK	FQAFAN[Deamidation (N)]GSLLIPDFGK	6:Deamidation (N)	2	863.446	52940.6	9.47322e-06	0.751769
JHU_LM2_8158_86_G	O14498	ISLR	Immunoglobulin superfamily containing leucine-rich repeat protein	66744.1	FQAFANGSLLIPDFGK	FQAFAN[Deamidation (N)]GSLLIPDFGK	6:Deamidation (N)	3	575.966	34531.2	7.95754e-05	0.670348
JHU_LM2_8158_86_G	O14498	ISLR	Immunoglobulin superfamily containing leucine-rich repeat protein	66744.1	FQAFANGSLLIPDFGK	FQAFAN[Deamidation (N)]GSLLIPDFGK	6:Deamidation (N)	2	863.446	32213	4.089e-07	0.719508
JHU_LM2_8443_56_G	O14498	ISLR	Immunoglobulin superfamily containing leucine-rich repeat protein	115359	FQAFANGSLLIPDFGK	FQAFAN[Deamidation (N)]GSLLIPDFGK	6:Deamidation (N)	3	575.966	64487.2	0.000188109	0.70796
JHU_LM2_8443_56_G	O14498	ISLR	Immunoglobulin superfamily containing leucine-rich repeat protein	115359	FQAFANGSLLIPDFGK	FQAFAN[Deamidation (N)]GSLLIPDFGK	6:Deamidation (N)	2	863.446	50871.7	9.85895e-10	0.777816
JHU_LM2_8526_55_G	O14498	ISLR	Immunoglobulin superfamily containing leucine-rich repeat protein	173901	FQAFANGSLLIPDFGK	FQAFAN[Deamidation (N)]GSLLIPDFGK	6:Deamidation (N)	3	575.966	91364.5	1.34734e-05	0.732875
JHU_LM2_8526_55_G	O14498	ISLR	Immunoglobulin superfamily containing leucine-rich repeat protein	173901	FQAFANGSLLIPDFGK	FQAFAN[Deamidation (N)]GSLLIPDFGK	6:Deamidation (N)	2	863.446	82536.9	9.82782e-22	0.84194
JHU_LM2_8528_54_G	O14498	ISLR	Immunoglobulin superfamily containing leucine-rich repeat protein	133598	FQAFANGSLLIPDFGK	FQAFAN[Deamidation (N)]GSLLIPDFGK	6:Deamidation (N)	3	575.966	74333.7	0.000272882	0.616552
JHU_LM2_8528_54_G	O14498	ISLR	Immunoglobulin superfamily containing leucine-rich repeat protein	133598	FQAFANGSLLIPDFGK	FQAFAN[Deamidation (N)]GSLLIPDFGK	6:Deamidation (N)	2	863.446	59264	1.96686e-12	0.733606
JHU_LM2_8537_53_G	O14498	ISLR	Immunoglobulin superfamily containing leucine-rich repeat protein	198677	FQAFANGSLLIPDFGK	FQAFAN[Deamidation (N)]GSLLIPDFGK	6:Deamidation (N)	3	575.966	103011	1.5815e-07	0.783853
JHU_LM2_8537_53_G	O14498	ISLR	Immunoglobulin superfamily containing leucine-rich repeat protein	198677	FQAFANGSLLIPDFGK	FQAFAN[Deamidation (N)]GSLLIPDFGK	6:Deamidation (N)	2	863.446	95666.3	1.85746e-19	0.853822
JHU_LM2_8544_52_G	O14498	ISLR	Immunoglobulin superfamily containing leucine-rich repeat protein	176488	FQAFANGSLLIPDFGK	FQAFAN[Deamidation (N)]GSLLIPDFGK	6:Deamidation (N)	3	575.966	104850	7.29773e-14	0.745555
JHU_LM2_8544_52_G	O14498	ISLR	Immunoglobulin superfamily containing leucine-rich repeat protein	176488	FQAFANGSLLIPDFGK	FQAFAN[Deamidation (N)]GSLLIPDFGK	6:Deamidation (N)	2	863.446	71638	1.10598e-32	0.80947
JHU_LM2_8568_51_G	O14498	ISLR	Immunoglobulin superfamily containing leucine-rich repeat protein	147209	FQAFANGSLLIPDFGK	FQAFAN[Deamidation (N)]GSLLIPDFGK	6:Deamidation (N)	3	575.966	91964.1	3.11306e-15	0.786021
JHU_LM2_8568_51_G	O14498	ISLR	Immunoglobulin superfamily containing leucine-rich repeat protein	147209	FQAFANGSLLIPDFGK	FQAFAN[Deamidation (N)]GSLLIPDFGK	6:Deamidation (N)	2	863.446	55244.8	2.63697e-25	0.832888
JHU_LM2_8570_59_G	O14498	ISLR	Immunoglobulin superfamily containing leucine-rich repeat protein	95300.2	FQAFANGSLLIPDFGK	FQAFAN[Deamidation (N)]GSLLIPDFGK	6:Deamidation (N)	3	575.966	32881.4	1.29284e-21	0.864261
JHU_LM2_8570_59_G	O14498	ISLR	Immunoglobulin superfamily containing leucine-rich repeat protein	95300.2	FQAFANGSLLIPDFGK	FQAFAN[Deamidation (N)]GSLLIPDFGK	6:Deamidation (N)	2	863.446	62418.9	5.12338e-12	0.824211
JHU_LM2_8597_50_G	O14498	ISLR	Immunoglobulin superfamily containing leucine-rich repeat protein	139871	FQAFANGSLLIPDFGK	FQAFAN[Deamidation (N)]GSLLIPDFGK	6:Deamidation (N)	3	575.966	92252.6	5.86701e-07	0.831341
JHU_LM2_8597_50_G	O14498	ISLR	Immunoglobulin superfamily containing leucine-rich repeat protein	139871	FQAFANGSLLIPDFGK	FQAFAN[Deamidation (N)]GSLLIPDFGK	6:Deamidation (N)	2	863.446	47618.3	2.31044e-05	0.787871
JHU_LM2_8601_49_G	O14498	ISLR	Immunoglobulin superfamily containing leucine-rich repeat protein	162116	FQAFANGSLLIPDFGK	FQAFAN[Deamidation (N)]GSLLIPDFGK	6:Deamidation (N)	3	575.966	73635.8	1.80671e-05	0.72518
JHU_LM2_8601_49_G	O14498	ISLR	Immunoglobulin superfamily containing leucine-rich repeat protein	162116	FQAFANGSLLIPDFGK	FQAFAN[Deamidation (N)]GSLLIPDFGK	6:Deamidation (N)	2	863.446	88479.7	4.24455e-09	0.84046
JHU_LM2_8620_48_G	O14498	ISLR	Immunoglobulin superfamily containing leucine-rich repeat protein	101241	FQAFANGSLLIPDFGK	FQAFAN[Deamidation (N)]GSLLIPDFGK	6:Deamidation (N)	3	575.966	59614.2	4.17796e-11	0.840105
JHU_LM2_8620_48_G	O14498	ISLR	Immunoglobulin superfamily containing leucine-rich repeat protein	101241	FQAFANGSLLIPDFGK	FQAFAN[Deamidation (N)]GSLLIPDFGK	6:Deamidation (N)	2	863.446	41626.7	0.00077423	0.656998
JHU_LM2_8626_47_G_rerun	O14498	ISLR	Immunoglobulin superfamily containing leucine-rich repeat protein	134383	FQAFANGSLLIPDFGK	FQAFAN[Deamidation (N)]GSLLIPDFGK	6:Deamidation (N)	3	575.966	64650.3	0.000858321	0.637483
JHU_LM2_8626_47_G_rerun	O14498	ISLR	Immunoglobulin superfamily containing leucine-rich repeat protein	134383	FQAFANGSLLIPDFGK	FQAFAN[Deamidation (N)]GSLLIPDFGK	6:Deamidation (N)	2	863.446	69733	0.000192792	0.711475
JHU_LM2_8627_46_G	O14498	ISLR	Immunoglobulin superfamily containing leucine-rich repeat protein	105338	FQAFANGSLLIPDFGK	FQAFAN[Deamidation (N)]GSLLIPDFGK	6:Deamidation (N)	3	575.966	63974.8	7.54717e-05	0.713274
JHU_LM2_8627_46_G	O14498	ISLR	Immunoglobulin superfamily containing leucine-rich repeat protein	105338	FQAFANGSLLIPDFGK	FQAFAN[Deamidation (N)]GSLLIPDFGK	6:Deamidation (N)	2	863.446	41363.2	7.48008e-05	0.713594
JHU_LM2_8628_45_G_20220309213836	O14498	ISLR	Immunoglobulin superfamily containing leucine-rich repeat protein	120756	FQAFANGSLLIPDFGK	FQAFAN[Deamidation (N)]GSLLIPDFGK	6:Deamidation (N)	3	575.966	78630.4	3.70714e-05	0.75608
JHU_LM2_8628_45_G_20220309213836	O14498	ISLR	Immunoglobulin superfamily containing leucine-rich repeat protein	120756	FQAFANGSLLIPDFGK	FQAFAN[Deamidation (N)]GSLLIPDFGK	6:Deamidation (N)	2	863.446	42125.3	5.53704e-05	0.742458
JHU_LM2_8638_44_G	O14498	ISLR	Immunoglobulin superfamily containing leucine-rich repeat protein	154322	FQAFANGSLLIPDFGK	FQAFAN[Deamidation (N)]GSLLIPDFGK	6:Deamidation (N)	3	575.966	116574	6.16284e-05	0.685354
JHU_LM2_8638_44_G	O14498	ISLR	Immunoglobulin superfamily containing leucine-rich repeat protein	154322	FQAFANGSLLIPDFGK	FQAFAN[Deamidation (N)]GSLLIPDFGK	6:Deamidation (N)	2	863.446	37747.7	0.000321409	0.635468
JHU_LM2_8641_43_G	O14498	ISLR	Immunoglobulin superfamily containing leucine-rich repeat protein	77650	FQAFANGSLLIPDFGK	FQAFAN[Deamidation (N)]GSLLIPDFGK	6:Deamidation (N)	3	575.966	53202	1.04106e-05	0.77612
JHU_LM2_8641_43_G	O14498	ISLR	Immunoglobulin superfamily containing leucine-rich repeat protein	77650	FQAFANGSLLIPDFGK	FQAFAN[Deamidation (N)]GSLLIPDFGK	6:Deamidation (N)	2	863.446	24448	0.00066245	0.66057
JHU_LM2_8643_42_G	O14498	ISLR	Immunoglobulin superfamily containing leucine-rich repeat protein	75723.3	FQAFANGSLLIPDFGK	FQAFAN[Deamidation (N)]GSLLIPDFGK	6:Deamidation (N)	3	575.966	54010.8	0.00102018	0.590789
JHU_LM2_8643_42_G	O14498	ISLR	Immunoglobulin superfamily containing leucine-rich repeat protein	75723.3	FQAFANGSLLIPDFGK	FQAFAN[Deamidation (N)]GSLLIPDFGK	6:Deamidation (N)	2	863.446	21712.5	0.000652465	0.604931
JHU_LM2_8646_41_G	O14498	ISLR	Immunoglobulin superfamily containing leucine-rich repeat protein	75031.3	FQAFANGSLLIPDFGK	FQAFAN[Deamidation (N)]GSLLIPDFGK	6:Deamidation (N)	3	575.966	75031.3	6.63254e-06	0.811947
JHU_LM2_8646_41_G	O14498	ISLR	Immunoglobulin superfamily containing leucine-rich repeat protein	75031.3	FQAFANGSLLIPDFGK	FQAFAN[Deamidation (N)]GSLLIPDFGK	6:Deamidation (N)	2	863.446	27813.4	0.0108826	0.508537
JHU_LM2_8667_61_G	O14498	ISLR	Immunoglobulin superfamily containing leucine-rich repeat protein	29402.9	FQAFANGSLLIPDFGK	FQAFAN[Deamidation (N)]GSLLIPDFGK	6:Deamidation (N)	3	575.966	9963.18	2.22649e-27	0.795908
JHU_LM2_8667_61_G	O14498	ISLR	Immunoglobulin superfamily containing leucine-rich repeat protein	29402.9	FQAFANGSLLIPDFGK	FQAFAN[Deamidation (N)]GSLLIPDFGK	6:Deamidation (N)	2	863.446	19439.7	6.94015e-17	0.760585
JHU_LM2_8674_40_G	O14498	ISLR	Immunoglobulin superfamily containing leucine-rich repeat protein	54111.1	FQAFANGSLLIPDFGK	FQAFAN[Deamidation (N)]GSLLIPDFGK	6:Deamidation (N)	3	575.966	14714.9	0.000343399	0.683422
JHU_LM2_8674_40_G	O14498	ISLR	Immunoglobulin superfamily containing leucine-rich repeat protein	54111.1	FQAFANGSLLIPDFGK	FQAFAN[Deamidation (N)]GSLLIPDFGK	6:Deamidation (N)	2	863.446	39396.2	7.08001e-20	0.827683
JHU_LM2_8688_72_G	O14498	ISLR	Immunoglobulin superfamily containing leucine-rich repeat protein	53344.1	FQAFANGSLLIPDFGK	FQAFAN[Deamidation (N)]GSLLIPDFGK	6:Deamidation (N)	3	575.966	14420	9.30764e-13	0.747567
JHU_LM2_8688_72_G	O14498	ISLR	Immunoglobulin superfamily containing leucine-rich repeat protein	53344.1	FQAFANGSLLIPDFGK	FQAFAN[Deamidation (N)]GSLLIPDFGK	6:Deamidation (N)	2	863.446	38924.1	7.11761e-28	0.802201
JHU_LM2_8696_37_G	O14498	ISLR	Immunoglobulin superfamily containing leucine-rich repeat protein	61073.9	FQAFANGSLLIPDFGK	FQAFAN[Deamidation (N)]GSLLIPDFGK	6:Deamidation (N)	3	575.966	40276.4	1.55862e-08	0.849988
JHU_LM2_8696_37_G	O14498	ISLR	Immunoglobulin superfamily containing leucine-rich repeat protein	61073.9	FQAFANGSLLIPDFGK	FQAFAN[Deamidation (N)]GSLLIPDFGK	6:Deamidation (N)	2	863.446	20797.4	0.000139651	0.771649
JHU_LM2_8722_82_G	O14498	ISLR	Immunoglobulin superfamily containing leucine-rich repeat protein	39153.1	FQAFANGSLLIPDFGK	FQAFAN[Deamidation (N)]GSLLIPDFGK	6:Deamidation (N)	3	575.966	14856	0.000336017	0.713593
JHU_LM2_8722_82_G	O14498	ISLR	Immunoglobulin superfamily containing leucine-rich repeat protein	39153.1	FQAFANGSLLIPDFGK	FQAFAN[Deamidation (N)]GSLLIPDFGK	6:Deamidation (N)	2	863.446	24297.1	2.80729e-12	0.828573
JHU_LM2_8733_35_G	O14498	ISLR	Immunoglobulin superfamily containing leucine-rich repeat protein	30941	FQAFANGSLLIPDFGK	FQAFAN[Deamidation (N)]GSLLIPDFGK	6:Deamidation (N)	3	575.966	8378.8	2.49565e-07	0.724827
JHU_LM2_8733_35_G	O14498	ISLR	Immunoglobulin superfamily containing leucine-rich repeat protein	30941	FQAFANGSLLIPDFGK	FQAFAN[Deamidation (N)]GSLLIPDFGK	6:Deamidation (N)	2	863.446	22562.2	7.04458e-11	0.745016
JHU_LM2_8740_36_G	O14498	ISLR	Immunoglobulin superfamily containing leucine-rich repeat protein	46285.4	FQAFANGSLLIPDFGK	FQAFAN[Deamidation (N)]GSLLIPDFGK	6:Deamidation (N)	3	575.966	25757.6	1.38602e-25	0.799911
JHU_LM2_8740_36_G	O14498	ISLR	Immunoglobulin superfamily containing leucine-rich repeat protein	46285.4	FQAFANGSLLIPDFGK	FQAFAN[Deamidation (N)]GSLLIPDFGK	6:Deamidation (N)	2	863.446	20527.8	7.48043e-14	0.758888
JHU_LM2_8753_34_G	O14498	ISLR	Immunoglobulin superfamily containing leucine-rich repeat protein	59350.9	FQAFANGSLLIPDFGK	FQAFAN[Deamidation (N)]GSLLIPDFGK	6:Deamidation (N)	3	575.966	29068.6	6.00038e-15	0.820776
JHU_LM2_8753_34_G	O14498	ISLR	Immunoglobulin superfamily containing leucine-rich repeat protein	59350.9	FQAFANGSLLIPDFGK	FQAFAN[Deamidation (N)]GSLLIPDFGK	6:Deamidation (N)	2	863.446	30282.3	1.4736e-07	0.782544
JHU_LM2_8764_29_G	O14498	ISLR	Immunoglobulin superfamily containing leucine-rich repeat protein	30789.1	FQAFANGSLLIPDFGK	FQAFAN[Deamidation (N)]GSLLIPDFGK	6:Deamidation (N)	3	575.966	6857.88	9.43087e-06	0.796624
JHU_LM2_8764_29_G	O14498	ISLR	Immunoglobulin superfamily containing leucine-rich repeat protein	30789.1	FQAFANGSLLIPDFGK	FQAFAN[Deamidation (N)]GSLLIPDFGK	6:Deamidation (N)	2	863.446	23931.2	1.24297e-05	0.795201
JHU_LM2_8770_33_G	O14498	ISLR	Immunoglobulin superfamily containing leucine-rich repeat protein	67660.8	FQAFANGSLLIPDFGK	FQAFAN[Deamidation (N)]GSLLIPDFGK	6:Deamidation (N)	3	575.966	41274.3	6.16532e-08	0.762681
JHU_LM2_8770_33_G	O14498	ISLR	Immunoglobulin superfamily containing leucine-rich repeat protein	67660.8	FQAFANGSLLIPDFGK	FQAFAN[Deamidation (N)]GSLLIPDFGK	6:Deamidation (N)	2	863.446	26386.6	5.50697e-27	0.843734
JHU_LM2_8779_101_G	O14498	ISLR	Immunoglobulin superfamily containing leucine-rich repeat protein	62250.1	FQAFANGSLLIPDFGK	FQAFAN[Deamidation (N)]GSLLIPDFGK	6:Deamidation (N)	3	575.966	13459.6	6.36204e-05	0.71501
JHU_LM2_8779_101_G	O14498	ISLR	Immunoglobulin superfamily containing leucine-rich repeat protein	62250.1	FQAFANGSLLIPDFGK	FQAFAN[Deamidation (N)]GSLLIPDFGK	6:Deamidation (N)	2	863.446	48790.5	5.04766e-06	0.751905
JHU_LM2_8787_28_G	O14498	ISLR	Immunoglobulin superfamily containing leucine-rich repeat protein	51868.1	FQAFANGSLLIPDFGK	FQAFAN[Deamidation (N)]GSLLIPDFGK	6:Deamidation (N)	3	575.966	16065.8	9.42384e-10	0.798918
JHU_LM2_8787_28_G	O14498	ISLR	Immunoglobulin superfamily containing leucine-rich repeat protein	51868.1	FQAFANGSLLIPDFGK	FQAFAN[Deamidation (N)]GSLLIPDFGK	6:Deamidation (N)	2	863.446	35802.2	1.76762e-06	0.770023
JHU_LM2_8790_32_G	O14498	ISLR	Immunoglobulin superfamily containing leucine-rich repeat protein	67214	FQAFANGSLLIPDFGK	FQAFAN[Deamidation (N)]GSLLIPDFGK	6:Deamidation (N)	3	575.966	41844.2	0.000108847	0.730727
JHU_LM2_8790_32_G	O14498	ISLR	Immunoglobulin superfamily containing leucine-rich repeat protein	67214	FQAFANGSLLIPDFGK	FQAFAN[Deamidation (N)]GSLLIPDFGK	6:Deamidation (N)	2	863.446	25369.8	1.37406e-09	0.785315
JHU_LM2_8822_31_G	O14498	ISLR	Immunoglobulin superfamily containing leucine-rich repeat protein	34272.1	FQAFANGSLLIPDFGK	FQAFAN[Deamidation (N)]GSLLIPDFGK	6:Deamidation (N)	3	575.966	9758.35	0.000156035	0.656004
JHU_LM2_8822_31_G	O14498	ISLR	Immunoglobulin superfamily containing leucine-rich repeat protein	34272.1	FQAFANGSLLIPDFGK	FQAFAN[Deamidation (N)]GSLLIPDFGK	6:Deamidation (N)	2	863.446	24513.7	0.000188541	0.643241
JHU_LM2_8831_30_G	O14498	ISLR	Immunoglobulin superfamily containing leucine-rich repeat protein	60507.3	FQAFANGSLLIPDFGK	FQAFAN[Deamidation (N)]GSLLIPDFGK	6:Deamidation (N)	3	575.966	29455.5	4.76378e-12	0.806155
JHU_LM2_8831_30_G	O14498	ISLR	Immunoglobulin superfamily containing leucine-rich repeat protein	60507.3	FQAFANGSLLIPDFGK	FQAFAN[Deamidation (N)]GSLLIPDFGK	6:Deamidation (N)	2	863.446	31051.8	0.00125636	0.663023
JHU_LM2_8844_22_G	O14498	ISLR	Immunoglobulin superfamily containing leucine-rich repeat protein	23987.1	FQAFANGSLLIPDFGK	FQAFAN[Deamidation (N)]GSLLIPDFGK	6:Deamidation (N)	3	575.966	6671.6	0.000869408	0.617037
JHU_LM2_8844_22_G	O14498	ISLR	Immunoglobulin superfamily containing leucine-rich repeat protein	23987.1	FQAFANGSLLIPDFGK	FQAFAN[Deamidation (N)]GSLLIPDFGK	6:Deamidation (N)	2	863.446	17315.5	0.000350749	0.649009
JHU_LM2_8849_21_G	O14498	ISLR	Immunoglobulin superfamily containing leucine-rich repeat protein	12656.7	FQAFANGSLLIPDFGK	FQAFAN[Deamidation (N)]GSLLIPDFGK	6:Deamidation (N)	3	575.966	2216.67	0.00305044	0.607996
JHU_LM2_8849_21_G	O14498	ISLR	Immunoglobulin superfamily containing leucine-rich repeat protein	12656.7	FQAFANGSLLIPDFGK	FQAFAN[Deamidation (N)]GSLLIPDFGK	6:Deamidation (N)	2	863.446	10440	0.000460662	0.668826
JHU_LM2_8851_27_G	O14498	ISLR	Immunoglobulin superfamily containing leucine-rich repeat protein	34489.5	FQAFANGSLLIPDFGK	FQAFAN[Deamidation (N)]GSLLIPDFGK	6:Deamidation (N)	3	575.966	13414.6	1.72261e-10	0.773163
JHU_LM2_8851_27_G	O14498	ISLR	Immunoglobulin superfamily containing leucine-rich repeat protein	34489.5	FQAFANGSLLIPDFGK	FQAFAN[Deamidation (N)]GSLLIPDFGK	6:Deamidation (N)	2	863.446	21075	6.36613e-05	0.720169
JHU_LM2_8862_26_G	O14498	ISLR	Immunoglobulin superfamily containing leucine-rich repeat protein	55749.8	FQAFANGSLLIPDFGK	FQAFAN[Deamidation (N)]GSLLIPDFGK	6:Deamidation (N)	3	575.966	17324.7	1.06921e-11	0.795249
JHU_LM2_8862_26_G	O14498	ISLR	Immunoglobulin superfamily containing leucine-rich repeat protein	55749.8	FQAFANGSLLIPDFGK	FQAFAN[Deamidation (N)]GSLLIPDFGK	6:Deamidation (N)	2	863.446	38425.1	6.95379e-08	0.763391
JHU_LM2_8873_25_G	O14498	ISLR	Immunoglobulin superfamily containing leucine-rich repeat protein	39026.6	FQAFANGSLLIPDFGK	FQAFAN[Deamidation (N)]GSLLIPDFGK	6:Deamidation (N)	3	575.966	24536.8	3.05191e-15	0.816458
JHU_LM2_8873_25_G	O14498	ISLR	Immunoglobulin superfamily containing leucine-rich repeat protein	39026.6	FQAFANGSLLIPDFGK	FQAFAN[Deamidation (N)]GSLLIPDFGK	6:Deamidation (N)	2	863.446	14489.7	0.000205309	0.729435
JHU_LM2_8876_24_G	O14498	ISLR	Immunoglobulin superfamily containing leucine-rich repeat protein	47860.9	FQAFANGSLLIPDFGK	FQAFAN[Deamidation (N)]GSLLIPDFGK	6:Deamidation (N)	3	575.966	18913.5	2.13738e-14	0.766814
JHU_LM2_8876_24_G	O14498	ISLR	Immunoglobulin superfamily containing leucine-rich repeat protein	47860.9	FQAFANGSLLIPDFGK	FQAFAN[Deamidation (N)]GSLLIPDFGK	6:Deamidation (N)	2	863.446	28947.5	0.000110958	0.704327
JHU_LM2_8879_23_G	O14498	ISLR	Immunoglobulin superfamily containing leucine-rich repeat protein	40739.5	FQAFANGSLLIPDFGK	FQAFAN[Deamidation (N)]GSLLIPDFGK	6:Deamidation (N)	3	575.966	19774.8	1.66223e-08	0.767249
JHU_LM2_8879_23_G	O14498	ISLR	Immunoglobulin superfamily containing leucine-rich repeat protein	40739.5	FQAFANGSLLIPDFGK	FQAFAN[Deamidation (N)]GSLLIPDFGK	6:Deamidation (N)	2	863.446	20964.7	0.00110919	0.647856
JHU_LM2_8882_17_G	O14498	ISLR	Immunoglobulin superfamily containing leucine-rich repeat protein	66401.7	FQAFANGSLLIPDFGK	FQAFAN[Deamidation (N)]GSLLIPDFGK	6:Deamidation (N)	3	575.966	17208	0.000211227	0.753627
JHU_LM2_8882_17_G	O14498	ISLR	Immunoglobulin superfamily containing leucine-rich repeat protein	66401.7	FQAFANGSLLIPDFGK	FQAFAN[Deamidation (N)]GSLLIPDFGK	6:Deamidation (N)	2	863.446	49193.6	0.00234186	0.651457
JHU_LM2_8891_14_G	O14498	ISLR	Immunoglobulin superfamily containing leucine-rich repeat protein	81887	FQAFANGSLLIPDFGK	FQAFAN[Deamidation (N)]GSLLIPDFGK	6:Deamidation (N)	3	575.966	41009.8	5.05071e-07	0.823366
JHU_LM2_8891_14_G	O14498	ISLR	Immunoglobulin superfamily containing leucine-rich repeat protein	81887	FQAFANGSLLIPDFGK	FQAFAN[Deamidation (N)]GSLLIPDFGK	6:Deamidation (N)	2	863.446	40877.1	0.000103993	0.755166
JHU_LM2_8892_16_G	O14498	ISLR	Immunoglobulin superfamily containing leucine-rich repeat protein	42154.8	FQAFANGSLLIPDFGK	FQAFAN[Deamidation (N)]GSLLIPDFGK	6:Deamidation (N)	3	575.966	8073.22	5.21714e-18	0.820333
JHU_LM2_8892_16_G	O14498	ISLR	Immunoglobulin superfamily containing leucine-rich repeat protein	42154.8	FQAFANGSLLIPDFGK	FQAFAN[Deamidation (N)]GSLLIPDFGK	6:Deamidation (N)	2	863.446	34081.6	2.29576e-08	0.772431
JHU_LM2_8897_18_G	O14498	ISLR	Immunoglobulin superfamily containing leucine-rich repeat protein	75602.7	FQAFANGSLLIPDFGK	FQAFAN[Deamidation (N)]GSLLIPDFGK	6:Deamidation (N)	3	575.966	11183.6	1.47376e-06	0.820188
JHU_LM2_8897_18_G	O14498	ISLR	Immunoglobulin superfamily containing leucine-rich repeat protein	75602.7	FQAFANGSLLIPDFGK	FQAFAN[Deamidation (N)]GSLLIPDFGK	6:Deamidation (N)	2	863.446	64419.1	0.001001	0.71281
JHU_LM2_8899_19_G	O14498	ISLR	Immunoglobulin superfamily containing leucine-rich repeat protein	136827	FQAFANGSLLIPDFGK	FQAFAN[Deamidation (N)]GSLLIPDFGK	6:Deamidation (N)	3	575.966	36305.8	3.18712e-07	0.810771
JHU_LM2_8899_19_G	O14498	ISLR	Immunoglobulin superfamily containing leucine-rich repeat protein	136827	FQAFANGSLLIPDFGK	FQAFAN[Deamidation (N)]GSLLIPDFGK	6:Deamidation (N)	2	863.446	100521	0.00654502	0.608295
JHU_LM2_8901_20_G	O14498	ISLR	Immunoglobulin superfamily containing leucine-rich repeat protein	67125.1	FQAFANGSLLIPDFGK	FQAFAN[Deamidation (N)]GSLLIPDFGK	6:Deamidation (N)	3	575.966	25207.4	3.75971e-23	0.900827
JHU_LM2_8901_20_G	O14498	ISLR	Immunoglobulin superfamily containing leucine-rich repeat protein	67125.1	FQAFANGSLLIPDFGK	FQAFAN[Deamidation (N)]GSLLIPDFGK	6:Deamidation (N)	2	863.446	41917.7	5.50758e-05	0.781665
JHU_LM2_8903_15_G	O14498	ISLR	Immunoglobulin superfamily containing leucine-rich repeat protein	40796.3	FQAFANGSLLIPDFGK	FQAFAN[Deamidation (N)]GSLLIPDFGK	6:Deamidation (N)	3	575.966	16433.4	6.05257e-08	0.741604
JHU_LM2_8903_15_G	O14498	ISLR	Immunoglobulin superfamily containing leucine-rich repeat protein	40796.3	FQAFANGSLLIPDFGK	FQAFAN[Deamidation (N)]GSLLIPDFGK	6:Deamidation (N)	2	863.446	24362.8	0.000345748	0.674293
JHU_LM2_8915_13_G	O14498	ISLR	Immunoglobulin superfamily containing leucine-rich repeat protein	34692.8	FQAFANGSLLIPDFGK	FQAFAN[Deamidation (N)]GSLLIPDFGK	6:Deamidation (N)	3	575.966	14381	0.000736982	0.710956
JHU_LM2_8915_13_G	O14498	ISLR	Immunoglobulin superfamily containing leucine-rich repeat protein	34692.8	FQAFANGSLLIPDFGK	FQAFAN[Deamidation (N)]GSLLIPDFGK	6:Deamidation (N)	2	863.446	20311.8	0.000184341	0.770081
JHU_LM2_8920_3_G	O14498	ISLR	Immunoglobulin superfamily containing leucine-rich repeat protein	22418.2	FQAFANGSLLIPDFGK	FQAFAN[Deamidation (N)]GSLLIPDFGK	6:Deamidation (N)	3	575.966	10323.6	0.000147394	0.726621
JHU_LM2_8920_3_G	O14498	ISLR	Immunoglobulin superfamily containing leucine-rich repeat protein	22418.2	FQAFANGSLLIPDFGK	FQAFAN[Deamidation (N)]GSLLIPDFGK	6:Deamidation (N)	2	863.446	12094.6	0.00119503	0.679674
JHU_LM2_8922_5_G	O14498	ISLR	Immunoglobulin superfamily containing leucine-rich repeat protein	41239.8	FQAFANGSLLIPDFGK	FQAFAN[Deamidation (N)]GSLLIPDFGK	6:Deamidation (N)	3	575.966	22866.8	0.000447182	0.716949
JHU_LM2_8922_5_G	O14498	ISLR	Immunoglobulin superfamily containing leucine-rich repeat protein	41239.8	FQAFANGSLLIPDFGK	FQAFAN[Deamidation (N)]GSLLIPDFGK	6:Deamidation (N)	2	863.446	18373	0.00069068	0.703317
JHU_LM2_8926_7_G	O14498	ISLR	Immunoglobulin superfamily containing leucine-rich repeat protein	37335.5	FQAFANGSLLIPDFGK	FQAFAN[Deamidation (N)]GSLLIPDFGK	6:Deamidation (N)	3	575.966	17211.5	3.13286e-05	0.800247
JHU_LM2_8926_7_G	O14498	ISLR	Immunoglobulin superfamily containing leucine-rich repeat protein	37335.5	FQAFANGSLLIPDFGK	FQAFAN[Deamidation (N)]GSLLIPDFGK	6:Deamidation (N)	2	863.446	20124	8.93964e-07	0.830951
JHU_LM2_8928_12_G	O14498	ISLR	Immunoglobulin superfamily containing leucine-rich repeat protein	48718.1	FQAFANGSLLIPDFGK	FQAFAN[Deamidation (N)]GSLLIPDFGK	6:Deamidation (N)	3	575.966	48718.1	8.35492e-08	0.882782
JHU_LM2_8928_12_G	O14498	ISLR	Immunoglobulin superfamily containing leucine-rich repeat protein	48718.1	FQAFANGSLLIPDFGK	FQAFAN[Deamidation (N)]GSLLIPDFGK	6:Deamidation (N)	2	863.446	58432	0.0194825	0.575178
JHU_LM2_8930_10_G	O14498	ISLR	Immunoglobulin superfamily containing leucine-rich repeat protein	38592.5	FQAFANGSLLIPDFGK	FQAFAN[Deamidation (N)]GSLLIPDFGK	6:Deamidation (N)	3	575.966	18813.6	0.000209	0.771276
JHU_LM2_8930_10_G	O14498	ISLR	Immunoglobulin superfamily containing leucine-rich repeat protein	38592.5	FQAFANGSLLIPDFGK	FQAFAN[Deamidation (N)]GSLLIPDFGK	6:Deamidation (N)	2	863.446	19779	0.00124497	0.696399
JHU_LM2_8931_11_G	O14498	ISLR	Immunoglobulin superfamily containing leucine-rich repeat protein	24675.2	FQAFANGSLLIPDFGK	FQAFAN[Deamidation (N)]GSLLIPDFGK	6:Deamidation (N)	3	575.966	24675.2	7.50564e-05	0.735534
JHU_LM2_8931_11_G	O14498	ISLR	Immunoglobulin superfamily containing leucine-rich repeat protein	24675.2	FQAFANGSLLIPDFGK	FQAFAN[Deamidation (N)]GSLLIPDFGK	6:Deamidation (N)	2	863.446	14277.1	0.0688092	0.502471
JHU_LM2_8935_8_G	O14498	ISLR	Immunoglobulin superfamily containing leucine-rich repeat protein	60272.9	FQAFANGSLLIPDFGK	FQAFAN[Deamidation (N)]GSLLIPDFGK	6:Deamidation (N)	3	575.966	20410.1	1.12231e-15	0.799169
JHU_LM2_8935_8_G	O14498	ISLR	Immunoglobulin superfamily containing leucine-rich repeat protein	60272.9	FQAFANGSLLIPDFGK	FQAFAN[Deamidation (N)]GSLLIPDFGK	6:Deamidation (N)	2	863.446	39862.8	0.000478298	0.68757
JHU_LM2_8936_6_G	O14498	ISLR	Immunoglobulin superfamily containing leucine-rich repeat protein	58386.5	FQAFANGSLLIPDFGK	FQAFAN[Deamidation (N)]GSLLIPDFGK	6:Deamidation (N)	3	575.966	29933.9	4.79513e-06	0.783756
JHU_LM2_8936_6_G	O14498	ISLR	Immunoglobulin superfamily containing leucine-rich repeat protein	58386.5	FQAFANGSLLIPDFGK	FQAFAN[Deamidation (N)]GSLLIPDFGK	6:Deamidation (N)	2	863.446	28452.5	0.000133352	0.742851
JHU_LM2_8937_1_G	O14498	ISLR	Immunoglobulin superfamily containing leucine-rich repeat protein	38672	FQAFANGSLLIPDFGK	FQAFAN[Deamidation (N)]GSLLIPDFGK	6:Deamidation (N)	3	575.966	16505.5	0.000809351	0.655126
JHU_LM2_8937_1_G	O14498	ISLR	Immunoglobulin superfamily containing leucine-rich repeat protein	38672	FQAFANGSLLIPDFGK	FQAFAN[Deamidation (N)]GSLLIPDFGK	6:Deamidation (N)	2	863.446	22166.5	8.60068e-05	0.693663
JHU_LM2_8942_4_G	O14498	ISLR	Immunoglobulin superfamily containing leucine-rich repeat protein	33548.3	FQAFANGSLLIPDFGK	FQAFAN[Deamidation (N)]GSLLIPDFGK	6:Deamidation (N)	3	575.966	12007.8	0.000181801	0.710233
JHU_LM2_8942_4_G	O14498	ISLR	Immunoglobulin superfamily containing leucine-rich repeat protein	33548.3	FQAFANGSLLIPDFGK	FQAFAN[Deamidation (N)]GSLLIPDFGK	6:Deamidation (N)	2	863.446	21540.4	0.000100059	0.730342
JHU_LM2_8947_9_G	O14498	ISLR	Immunoglobulin superfamily containing leucine-rich repeat protein	35062.3	FQAFANGSLLIPDFGK	FQAFAN[Deamidation (N)]GSLLIPDFGK	6:Deamidation (N)	3	575.966	13530.8	1.45241e-05	0.810262
JHU_LM2_8947_9_G	O14498	ISLR	Immunoglobulin superfamily containing leucine-rich repeat protein	35062.3	FQAFANGSLLIPDFGK	FQAFAN[Deamidation (N)]GSLLIPDFGK	6:Deamidation (N)	2	863.446	21531.5	5.33596e-05	0.796606
JHU_LM2_8950_2_G	O14498	ISLR	Immunoglobulin superfamily containing leucine-rich repeat protein	37224.6	FQAFANGSLLIPDFGK	FQAFAN[Deamidation (N)]GSLLIPDFGK	6:Deamidation (N)	3	575.966	13232.7	0.000499975	0.720667
JHU_LM2_8950_2_G	O14498	ISLR	Immunoglobulin superfamily containing leucine-rich repeat protein	37224.6	FQAFANGSLLIPDFGK	FQAFAN[Deamidation (N)]GSLLIPDFGK	6:Deamidation (N)	2	863.446	23991.9	0.000416872	0.728594
JHU_LM2_10022_85_G	O14498	ISLR	Immunoglobulin superfamily containing leucine-rich repeat protein	25400.5	FQAFANGSLLIPDFGK	FQAFAN[Deamidation (N)]GSLLIPDFGK	6:Deamidation (N)	3	575.966	7008.48	4.31819e-05	0.697267
JHU_LM2_10022_85_G	O14498	ISLR	Immunoglobulin superfamily containing leucine-rich repeat protein	25400.5	FQAFANGSLLIPDFGK	FQAFAN[Deamidation (N)]GSLLIPDFGK	6:Deamidation (N)	2	863.446	18392	5.4122e-12	0.755332
JHU_LM2_18029_81_G	O14498	ISLR	Immunoglobulin superfamily containing leucine-rich repeat protein	44228.3	FQAFANGSLLIPDFGK	FQAFAN[Deamidation (N)]GSLLIPDFGK	6:Deamidation (N)	3	575.966	14395.4	0.000184609	0.661287
JHU_LM2_18029_81_G	O14498	ISLR	Immunoglobulin superfamily containing leucine-rich repeat protein	44228.3	FQAFANGSLLIPDFGK	FQAFAN[Deamidation (N)]GSLLIPDFGK	6:Deamidation (N)	2	863.446	29832.9	0.000201477	0.660257
JHU_LM2_19327_89_G	O14498	ISLR	Immunoglobulin superfamily containing leucine-rich repeat protein	35411.2	FQAFANGSLLIPDFGK	FQAFAN[Deamidation (N)]GSLLIPDFGK	6:Deamidation (N)	3	575.966	11422.6	0.000131792	0.712632
JHU_LM2_19327_89_G	O14498	ISLR	Immunoglobulin superfamily containing leucine-rich repeat protein	35411.2	FQAFANGSLLIPDFGK	FQAFAN[Deamidation (N)]GSLLIPDFGK	6:Deamidation (N)	2	863.446	23988.6	0.000329411	0.690865
JHU_LM2_20010_75_G	O14498	ISLR	Immunoglobulin superfamily containing leucine-rich repeat protein	59119.6	FQAFANGSLLIPDFGK	FQAFAN[Deamidation (N)]GSLLIPDFGK	6:Deamidation (N)	3	575.966	20359.9	4.66079e-10	0.726135
JHU_LM2_20010_75_G	O14498	ISLR	Immunoglobulin superfamily containing leucine-rich repeat protein	59119.6	FQAFANGSLLIPDFGK	FQAFAN[Deamidation (N)]GSLLIPDFGK	6:Deamidation (N)	2	863.446	38759.6	0.000111572	0.677522
JHU_LM2_20329_80_G	O14498	ISLR	Immunoglobulin superfamily containing leucine-rich repeat protein	63574.1	FQAFANGSLLIPDFGK	FQAFAN[Deamidation (N)]GSLLIPDFGK	6:Deamidation (N)	3	575.966	24143.2	3.14581e-12	0.771089
JHU_LM2_20329_80_G	O14498	ISLR	Immunoglobulin superfamily containing leucine-rich repeat protein	63574.1	FQAFANGSLLIPDFGK	FQAFAN[Deamidation (N)]GSLLIPDFGK	6:Deamidation (N)	2	863.446	39430.9	2.46269e-23	0.813886
JHU_LM2_20358_79_G	O14498	ISLR	Immunoglobulin superfamily containing leucine-rich repeat protein	57709.5	FQAFANGSLLIPDFGK	FQAFAN[Deamidation (N)]GSLLIPDFGK	6:Deamidation (N)	3	575.966	14510.4	2.45653e-05	0.772682
JHU_LM2_20358_79_G	O14498	ISLR	Immunoglobulin superfamily containing leucine-rich repeat protein	57709.5	FQAFANGSLLIPDFGK	FQAFAN[Deamidation (N)]GSLLIPDFGK	6:Deamidation (N)	2	863.446	43199	1.76299e-09	0.834553
JHU_LM2_22648_60_G	O14498	ISLR	Immunoglobulin superfamily containing leucine-rich repeat protein	92437.3	FQAFANGSLLIPDFGK	FQAFAN[Deamidation (N)]GSLLIPDFGK	6:Deamidation (N)	3	575.966	92437.3	5.13761e-07	0.782974
JHU_LM2_22648_60_G	O14498	ISLR	Immunoglobulin superfamily containing leucine-rich repeat protein	92437.3	FQAFANGSLLIPDFGK	FQAFAN[Deamidation (N)]GSLLIPDFGK	6:Deamidation (N)	2	863.446	40642.8	0.0134832	0.544617
JHU_LM2_22694_103_G	O14498	ISLR	Immunoglobulin superfamily containing leucine-rich repeat protein	40816.7	FQAFANGSLLIPDFGK	FQAFAN[Deamidation (N)]GSLLIPDFGK	6:Deamidation (N)	3	575.966	16288.3	1.03237e-05	0.719594
JHU_LM2_22694_103_G	O14498	ISLR	Immunoglobulin superfamily containing leucine-rich repeat protein	40816.7	FQAFANGSLLIPDFGK	FQAFAN[Deamidation (N)]GSLLIPDFGK	6:Deamidation (N)	2	863.446	24528.4	0.000102395	0.702423
JHU_LM2_22700_58_G	O14498	ISLR	Immunoglobulin superfamily containing leucine-rich repeat protein	109007	FQAFANGSLLIPDFGK	FQAFAN[Deamidation (N)]GSLLIPDFGK	6:Deamidation (N)	3	575.966	63006.2	0.000148497	0.715326
JHU_LM2_22700_58_G	O14498	ISLR	Immunoglobulin superfamily containing leucine-rich repeat protein	109007	FQAFANGSLLIPDFGK	FQAFAN[Deamidation (N)]GSLLIPDFGK	6:Deamidation (N)	2	863.446	46001.1	1.6792e-39	0.900349
JHU_LM2_22716_76_G	O14498	ISLR	Immunoglobulin superfamily containing leucine-rich repeat protein	68118.6	FQAFANGSLLIPDFGK	FQAFAN[Deamidation (N)]GSLLIPDFGK	6:Deamidation (N)	3	575.966	39344.3	0.000337608	0.680275
JHU_LM2_22716_76_G	O14498	ISLR	Immunoglobulin superfamily containing leucine-rich repeat protein	68118.6	FQAFANGSLLIPDFGK	FQAFAN[Deamidation (N)]GSLLIPDFGK	6:Deamidation (N)	2	863.446	28774.3	3.52449e-11	0.764946
JHU_LM2_23997_83_G	O14498	ISLR	Immunoglobulin superfamily containing leucine-rich repeat protein	26071.1	FQAFANGSLLIPDFGK	FQAFAN[Deamidation (N)]GSLLIPDFGK	6:Deamidation (N)	3	575.966	11898.5	0.00114348	0.594745
JHU_LM2_23997_83_G	O14498	ISLR	Immunoglobulin superfamily containing leucine-rich repeat protein	26071.1	FQAFANGSLLIPDFGK	FQAFAN[Deamidation (N)]GSLLIPDFGK	6:Deamidation (N)	2	863.446	14172.6	7.81402e-06	0.656089
JHU_LM2_26722_84_G	O14498	ISLR	Immunoglobulin superfamily containing leucine-rich repeat protein	26250.5	FQAFANGSLLIPDFGK	FQAFAN[Deamidation (N)]GSLLIPDFGK	6:Deamidation (N)	3	575.966	9925.9	2.6678e-05	0.713688
JHU_LM2_26722_84_G	O14498	ISLR	Immunoglobulin superfamily containing leucine-rich repeat protein	26250.5	FQAFANGSLLIPDFGK	FQAFAN[Deamidation (N)]GSLLIPDFGK	6:Deamidation (N)	2	863.446	16324.6	0.000270476	0.697626
JHU_LM2_27618_66_G	O14498	ISLR	Immunoglobulin superfamily containing leucine-rich repeat protein	91382	FQAFANGSLLIPDFGK	FQAFAN[Deamidation (N)]GSLLIPDFGK	6:Deamidation (N)	3	575.966	30932.5	1.89812e-14	0.814672
JHU_LM2_27618_66_G	O14498	ISLR	Immunoglobulin superfamily containing leucine-rich repeat protein	91382	FQAFANGSLLIPDFGK	FQAFAN[Deamidation (N)]GSLLIPDFGK	6:Deamidation (N)	2	863.446	60449.5	2.30291e-08	0.778607
JHU_LM2_28130_67_G_20220314193054	O14498	ISLR	Immunoglobulin superfamily containing leucine-rich repeat protein	66844.9	FQAFANGSLLIPDFGK	FQAFAN[Deamidation (N)]GSLLIPDFGK	6:Deamidation (N)	3	575.966	16570.6	7.00102e-15	0.84011
JHU_LM2_28130_67_G_20220314193054	O14498	ISLR	Immunoglobulin superfamily containing leucine-rich repeat protein	66844.9	FQAFANGSLLIPDFGK	FQAFAN[Deamidation (N)]GSLLIPDFGK	6:Deamidation (N)	2	863.446	50274.3	1.20458e-08	0.805194
JHU_LM2_29809_94_G	O14498	ISLR	Immunoglobulin superfamily containing leucine-rich repeat protein	39289.6	FQAFANGSLLIPDFGK	FQAFAN[Deamidation (N)]GSLLIPDFGK	6:Deamidation (N)	3	575.966	21726.5	0.00040718	0.645447
JHU_LM2_29809_94_G	O14498	ISLR	Immunoglobulin superfamily containing leucine-rich repeat protein	39289.6	FQAFANGSLLIPDFGK	FQAFAN[Deamidation (N)]GSLLIPDFGK	6:Deamidation (N)	2	863.446	17563.1	1.5959e-12	0.728082
JHU_LM2_30630_97_G	O14498	ISLR	Immunoglobulin superfamily containing leucine-rich repeat protein	130779	FQAFANGSLLIPDFGK	FQAFAN[Deamidation (N)]GSLLIPDFGK	6:Deamidation (N)	3	575.966	81400.2	0.000610766	0.663142
JHU_LM2_30630_97_G	O14498	ISLR	Immunoglobulin superfamily containing leucine-rich repeat protein	130779	FQAFANGSLLIPDFGK	FQAFAN[Deamidation (N)]GSLLIPDFGK	6:Deamidation (N)	2	863.446	49379.2	1.99088e-17	0.803503
JHU_LM2_31033_107_G	O14498	ISLR	Immunoglobulin superfamily containing leucine-rich repeat protein	89190.5	FQAFANGSLLIPDFGK	FQAFAN[Deamidation (N)]GSLLIPDFGK	6:Deamidation (N)	3	575.966	35494.1	3.27674e-12	0.783038
JHU_LM2_31033_107_G	O14498	ISLR	Immunoglobulin superfamily containing leucine-rich repeat protein	89190.5	FQAFANGSLLIPDFGK	FQAFAN[Deamidation (N)]GSLLIPDFGK	6:Deamidation (N)	2	863.446	53696.3	5.81059e-16	0.804807
JHU_LM2_31495_64_G	O14498	ISLR	Immunoglobulin superfamily containing leucine-rich repeat protein	67828.1	FQAFANGSLLIPDFGK	FQAFAN[Deamidation (N)]GSLLIPDFGK	6:Deamidation (N)	3	575.966	25290.9	7.67455e-24	0.868022
JHU_LM2_31495_64_G	O14498	ISLR	Immunoglobulin superfamily containing leucine-rich repeat protein	67828.1	FQAFANGSLLIPDFGK	FQAFAN[Deamidation (N)]GSLLIPDFGK	6:Deamidation (N)	2	863.446	42537.2	3.70757e-18	0.847253
JHU_LM2_31614_100_G	O14498	ISLR	Immunoglobulin superfamily containing leucine-rich repeat protein	64201.5	FQAFANGSLLIPDFGK	FQAFAN[Deamidation (N)]GSLLIPDFGK	6:Deamidation (N)	3	575.966	37889.2	0.000191004	0.671301
JHU_LM2_31614_100_G	O14498	ISLR	Immunoglobulin superfamily containing leucine-rich repeat protein	64201.5	FQAFANGSLLIPDFGK	FQAFAN[Deamidation (N)]GSLLIPDFGK	6:Deamidation (N)	2	863.446	26312.3	0.000142219	0.676691
JHU_LM2_31646_71_G	O14498	ISLR	Immunoglobulin superfamily containing leucine-rich repeat protein	49744.8	FQAFANGSLLIPDFGK	FQAFAN[Deamidation (N)]GSLLIPDFGK	6:Deamidation (N)	3	575.966	13825.2	1.12327e-07	0.754463
JHU_LM2_31646_71_G	O14498	ISLR	Immunoglobulin superfamily containing leucine-rich repeat protein	49744.8	FQAFANGSLLIPDFGK	FQAFAN[Deamidation (N)]GSLLIPDFGK	6:Deamidation (N)	2	863.446	35919.6	1.07431e-08	0.764883
JHU_LM2_S5048_Glyco_4	O14498	ISLR	Immunoglobulin superfamily containing leucine-rich repeat protein	46848	FQAFANGSLLIPDFGK	FQAFAN[Deamidation (N)]GSLLIPDFGK	6:Deamidation (N)	3	575.966	23717	0.00429614	0.576682
JHU_LM2_S5048_Glyco_4	O14498	ISLR	Immunoglobulin superfamily containing leucine-rich repeat protein	46848	FQAFANGSLLIPDFGK	FQAFAN[Deamidation (N)]GSLLIPDFGK	6:Deamidation (N)	2	863.446	23131.1	0.000117418	0.673316
JHU_LM2_S5206_Glyco_2	O14498	ISLR	Immunoglobulin superfamily containing leucine-rich repeat protein	41065.8	FQAFANGSLLIPDFGK	FQAFAN[Deamidation (N)]GSLLIPDFGK	6:Deamidation (N)	3	575.966	17154.9	0.000187324	0.660902
JHU_LM2_S5206_Glyco_2	O14498	ISLR	Immunoglobulin superfamily containing leucine-rich repeat protein	41065.8	FQAFANGSLLIPDFGK	FQAFAN[Deamidation (N)]GSLLIPDFGK	6:Deamidation (N)	2	863.446	23910.9	0.00495305	0.571766
JHU_LM2_S6107_Glyco_3	O14498	ISLR	Immunoglobulin superfamily containing leucine-rich repeat protein	53034.6	FQAFANGSLLIPDFGK	FQAFAN[Deamidation (N)]GSLLIPDFGK	6:Deamidation (N)	3	575.966	21533.3	0.000579553	0.593001
JHU_LM2_S6107_Glyco_3	O14498	ISLR	Immunoglobulin superfamily containing leucine-rich repeat protein	53034.6	FQAFANGSLLIPDFGK	FQAFAN[Deamidation (N)]GSLLIPDFGK	6:Deamidation (N)	2	863.446	31501.3	0.00308834	0.551658
JHU_LM2_Se7055_Glyco_8	O14498	ISLR	Immunoglobulin superfamily containing leucine-rich repeat protein	63611.7	FQAFANGSLLIPDFGK	FQAFAN[Deamidation (N)]GSLLIPDFGK	6:Deamidation (N)	3	575.966	13454.1	3.10971e-05	0.734847
JHU_LM2_Se7055_Glyco_8	O14498	ISLR	Immunoglobulin superfamily containing leucine-rich repeat protein	63611.7	FQAFANGSLLIPDFGK	FQAFAN[Deamidation (N)]GSLLIPDFGK	6:Deamidation (N)	2	863.446	50157.6	2.85977e-05	0.74165
JHU_LM2_Se7340_Glyco_10	O14498	ISLR	Immunoglobulin superfamily containing leucine-rich repeat protein	54783.8	FQAFANGSLLIPDFGK	FQAFAN[Deamidation (N)]GSLLIPDFGK	6:Deamidation (N)	3	575.966	22429.8	8.87198e-07	0.716193
JHU_LM2_Se7340_Glyco_10	O14498	ISLR	Immunoglobulin superfamily containing leucine-rich repeat protein	54783.8	FQAFANGSLLIPDFGK	FQAFAN[Deamidation (N)]GSLLIPDFGK	6:Deamidation (N)	2	863.446	32354	2.66022e-06	0.709748
JHU_LM2_Se7536_Glyco_9	O14498	ISLR	Immunoglobulin superfamily containing leucine-rich repeat protein	53781.8	FQAFANGSLLIPDFGK	FQAFAN[Deamidation (N)]GSLLIPDFGK	6:Deamidation (N)	3	575.966	24331.7	7.6752e-05	0.692867
JHU_LM2_Se7536_Glyco_9	O14498	ISLR	Immunoglobulin superfamily containing leucine-rich repeat protein	53781.8	FQAFANGSLLIPDFGK	FQAFAN[Deamidation (N)]GSLLIPDFGK	6:Deamidation (N)	2	863.446	29450.1	0.000375837	0.633393
JHU_LM2_Se7595_Glyco_7	O14498	ISLR	Immunoglobulin superfamily containing leucine-rich repeat protein	47187.9	FQAFANGSLLIPDFGK	FQAFAN[Deamidation (N)]GSLLIPDFGK	6:Deamidation (N)	3	575.966	19631.1	6.58037e-09	0.712137
JHU_LM2_Se7595_Glyco_7	O14498	ISLR	Immunoglobulin superfamily containing leucine-rich repeat protein	47187.9	FQAFANGSLLIPDFGK	FQAFAN[Deamidation (N)]GSLLIPDFGK	6:Deamidation (N)	2	863.446	27556.9	2.18022e-05	0.667084
JHU_LM2_Se8135_Glyco_6	O14498	ISLR	Immunoglobulin superfamily containing leucine-rich repeat protein	22758.3	FQAFANGSLLIPDFGK	FQAFAN[Deamidation (N)]GSLLIPDFGK	6:Deamidation (N)	3	575.966	7987.5	0.0148159	0.504153
JHU_LM2_Se8135_Glyco_6	O14498	ISLR	Immunoglobulin superfamily containing leucine-rich repeat protein	22758.3	FQAFANGSLLIPDFGK	FQAFAN[Deamidation (N)]GSLLIPDFGK	6:Deamidation (N)	2	863.446	22758.3	9.45249e-05	0.634627
JHU_LM2_Se8561_Glyco_1	O14498	ISLR	Immunoglobulin superfamily containing leucine-rich repeat protein	36796.9	FQAFANGSLLIPDFGK	FQAFAN[Deamidation (N)]GSLLIPDFGK	6:Deamidation (N)	3	575.966	9115.89	3.69723e-05	0.642982
JHU_LM2_Se8561_Glyco_1	O14498	ISLR	Immunoglobulin superfamily containing leucine-rich repeat protein	36796.9	FQAFANGSLLIPDFGK	FQAFAN[Deamidation (N)]GSLLIPDFGK	6:Deamidation (N)	2	863.446	27681.1	0.000228343	0.620054
JHU_LM2_Se8829_Glyco_5	O14498	ISLR	Immunoglobulin superfamily containing leucine-rich repeat protein	49569.9	FQAFANGSLLIPDFGK	FQAFAN[Deamidation (N)]GSLLIPDFGK	6:Deamidation (N)	3	575.966	19362.3	6.41116e-08	0.711162
JHU_LM2_Se8829_Glyco_5	O14498	ISLR	Immunoglobulin superfamily containing leucine-rich repeat protein	49569.9	FQAFANGSLLIPDFGK	FQAFAN[Deamidation (N)]GSLLIPDFGK	6:Deamidation (N)	2	863.446	30207.5	0.000131508	0.667458
JHU_LM2_2112_87_G	O14786	NRP1	Neuropilin-1	6740.8	IGYSNNGSDWK	IGYSNN[Deamidation (N)]GSDWK	6:Deamidation (N)	2	621.275	6740.8	7.40107e-05	0.74307
JHU_LM2_2195_91_G	O14786	NRP1	Neuropilin-1	NaN	IGYSNNGSDWK	IGYSNN[Deamidation (N)]GSDWK	6:Deamidation (N)	2	621.275	0.889189	0.0721309	0.490299
JHU_LM2_2377_73_G	O14786	NRP1	Neuropilin-1	4111.64	IGYSNNGSDWK	IGYSNN[Deamidation (N)]GSDWK	6:Deamidation (N)	2	621.275	4111.64	0.000202468	0.666475
JHU_LM2_2436_106_G	O14786	NRP1	Neuropilin-1	9667.93	IGYSNNGSDWK	IGYSNN[Deamidation (N)]GSDWK	6:Deamidation (N)	2	621.275	9667.93	5.72825e-05	0.702729
JHU_LM2_2518_88_G	O14786	NRP1	Neuropilin-1	6117.96	IGYSNNGSDWK	IGYSNN[Deamidation (N)]GSDWK	6:Deamidation (N)	2	621.275	6117.96	1.90494e-15	0.704723
JHU_LM2_2952_110_G	O14786	NRP1	Neuropilin-1	9142.62	IGYSNNGSDWK	IGYSNN[Deamidation (N)]GSDWK	6:Deamidation (N)	2	621.275	9142.62	6.6154e-06	0.727071
JHU_LM2_3204_108_G	O14786	NRP1	Neuropilin-1	9762.59	IGYSNNGSDWK	IGYSNN[Deamidation (N)]GSDWK	6:Deamidation (N)	2	621.275	9762.59	0.000412443	0.650419
JHU_LM2_3736_109_G	O14786	NRP1	Neuropilin-1	9066.04	IGYSNNGSDWK	IGYSNN[Deamidation (N)]GSDWK	6:Deamidation (N)	2	621.275	9066.04	6.55455e-06	0.682006
JHU_LM2_4210_77_G	O14786	NRP1	Neuropilin-1	4671.16	IGYSNNGSDWK	IGYSNN[Deamidation (N)]GSDWK	6:Deamidation (N)	2	621.275	4671.16	3.59202e-05	0.697915
JHU_LM2_4648_62_G	O14786	NRP1	Neuropilin-1	4772.64	IGYSNNGSDWK	IGYSNN[Deamidation (N)]GSDWK	6:Deamidation (N)	2	621.275	4772.64	0.000142366	0.704363
JHU_LM2_5051_90_G	O14786	NRP1	Neuropilin-1	2807.61	IGYSNNGSDWK	IGYSNN[Deamidation (N)]GSDWK	6:Deamidation (N)	2	621.275	2807.61	0.000390943	0.644976
JHU_LM2_5189_69_G	O14786	NRP1	Neuropilin-1	5379.55	IGYSNNGSDWK	IGYSNN[Deamidation (N)]GSDWK	6:Deamidation (N)	2	621.275	5379.55	0.00630796	0.581917
JHU_LM2_5624_78_G	O14786	NRP1	Neuropilin-1	4508.55	IGYSNNGSDWK	IGYSNN[Deamidation (N)]GSDWK	6:Deamidation (N)	2	621.275	4508.55	0.000168722	0.707065
JHU_LM2_6371_104_G	O14786	NRP1	Neuropilin-1	6661.96	IGYSNNGSDWK	IGYSNN[Deamidation (N)]GSDWK	6:Deamidation (N)	2	621.275	6661.96	0.000342456	0.675031
JHU_LM2_8532_70_G	O14786	NRP1	Neuropilin-1	7705.2	IGYSNNGSDWK	IGYSNN[Deamidation (N)]GSDWK	6:Deamidation (N)	2	621.275	7705.2	3.91196e-05	0.736478
JHU_LM2_6564_74_G	O14786	NRP1	Neuropilin-1	5460.24	IGYSNNGSDWK	IGYSNN[Deamidation (N)]GSDWK	6:Deamidation (N)	2	621.275	5460.24	0.000166079	0.716594
JHU_LM2_6594_68_G	O14786	NRP1	Neuropilin-1	5765.23	IGYSNNGSDWK	IGYSNN[Deamidation (N)]GSDWK	6:Deamidation (N)	2	621.275	5765.23	0.000646226	0.623312
JHU_LM2_6639_105_G	O14786	NRP1	Neuropilin-1	11319.5	IGYSNNGSDWK	IGYSNN[Deamidation (N)]GSDWK	6:Deamidation (N)	2	621.275	11319.5	2.67125e-05	0.68828
JHU_LM2_6726_96_G	O14786	NRP1	Neuropilin-1	4762.78	IGYSNNGSDWK	IGYSNN[Deamidation (N)]GSDWK	6:Deamidation (N)	2	621.275	4762.78	0.000178903	0.709922
JHU_LM2_6966_57_G	O14786	NRP1	Neuropilin-1	10151.4	IGYSNNGSDWK	IGYSNN[Deamidation (N)]GSDWK	6:Deamidation (N)	2	621.275	10151.4	2.39995e-05	0.729995
JHU_LM2_7326_102_G	O14786	NRP1	Neuropilin-1	9965.88	IGYSNNGSDWK	IGYSNN[Deamidation (N)]GSDWK	6:Deamidation (N)	2	621.275	9965.88	5.97139e-05	0.693441
JHU_LM2_7412_63_G	O14786	NRP1	Neuropilin-1	4218.35	IGYSNNGSDWK	IGYSNN[Deamidation (N)]GSDWK	6:Deamidation (N)	2	621.275	4218.35	0.000305683	0.633105
JHU_LM2_7449_99_G	O14786	NRP1	Neuropilin-1	5727.28	IGYSNNGSDWK	IGYSNN[Deamidation (N)]GSDWK	6:Deamidation (N)	2	621.275	5727.28	0.00205528	0.647835
JHU_LM2_7481_95_G	O14786	NRP1	Neuropilin-1	NaN	IGYSNNGSDWK	IGYSNN[Deamidation (N)]GSDWK	6:Deamidation (N)	2	621.275	1.48817	0.0437995	0.518102
JHU_LM2_7775_92_G	O14786	NRP1	Neuropilin-1	209.335	IGYSNNGSDWK	IGYSNN[Deamidation (N)]GSDWK	6:Deamidation (N)	2	621.275	209.335	0.00146781	0.609035
JHU_LM2_7842_98_G	O14786	NRP1	Neuropilin-1	6115.88	IGYSNNGSDWK	IGYSNN[Deamidation (N)]GSDWK	6:Deamidation (N)	2	621.275	6115.88	9.41478e-08	0.711296
JHU_LM2_8005_93_G	O14786	NRP1	Neuropilin-1	NaN	IGYSNNGSDWK	IGYSNN[Deamidation (N)]GSDWK	6:Deamidation (N)	2	621.275	42.4175	0.0582235	0.510381
JHU_LM2_8029_65_G	O14786	NRP1	Neuropilin-1	5362.05	IGYSNNGSDWK	IGYSNN[Deamidation (N)]GSDWK	6:Deamidation (N)	2	621.275	5362.05	5.99153e-05	0.728403
JHU_LM2_8158_86_G	O14786	NRP1	Neuropilin-1	5037.62	IGYSNNGSDWK	IGYSNN[Deamidation (N)]GSDWK	6:Deamidation (N)	2	621.275	5037.62	0.000324551	0.647314
JHU_LM2_8443_56_G	O14786	NRP1	Neuropilin-1	8601.4	IGYSNNGSDWK	IGYSNN[Deamidation (N)]GSDWK	6:Deamidation (N)	2	621.275	8601.4	0.000395448	0.665309
JHU_LM2_8526_55_G	O14786	NRP1	Neuropilin-1	9441.08	IGYSNNGSDWK	IGYSNN[Deamidation (N)]GSDWK	6:Deamidation (N)	2	621.275	9441.08	0.000111469	0.700338
JHU_LM2_8528_54_G	O14786	NRP1	Neuropilin-1	10406	IGYSNNGSDWK	IGYSNN[Deamidation (N)]GSDWK	6:Deamidation (N)	2	621.275	10406	5.63459e-05	0.673865
JHU_LM2_8537_53_G	O14786	NRP1	Neuropilin-1	7331.49	IGYSNNGSDWK	IGYSNN[Deamidation (N)]GSDWK	6:Deamidation (N)	2	621.275	7331.49	0.000159482	0.691434
JHU_LM2_8544_52_G	O14786	NRP1	Neuropilin-1	9340.52	IGYSNNGSDWK	IGYSNN[Deamidation (N)]GSDWK	6:Deamidation (N)	2	621.275	9340.52	1.13034e-05	0.701519
JHU_LM2_8568_51_G	O14786	NRP1	Neuropilin-1	9598.28	IGYSNNGSDWK	IGYSNN[Deamidation (N)]GSDWK	6:Deamidation (N)	2	621.275	9598.28	0.000179932	0.691661
JHU_LM2_8570_59_G	O14786	NRP1	Neuropilin-1	7431.58	IGYSNNGSDWK	IGYSNN[Deamidation (N)]GSDWK	6:Deamidation (N)	2	621.275	7431.58	0.00010389	0.706349
JHU_LM2_8597_50_G	O14786	NRP1	Neuropilin-1	10275.1	IGYSNNGSDWK	IGYSNN[Deamidation (N)]GSDWK	6:Deamidation (N)	2	621.275	10275.1	3.46513e-05	0.778515
JHU_LM2_8601_49_G	O14786	NRP1	Neuropilin-1	20473.6	IGYSNNGSDWK	IGYSNN[Deamidation (N)]GSDWK	6:Deamidation (N)	2	621.275	20473.6	8.21058e-06	0.750946
JHU_LM2_8620_48_G	O14786	NRP1	Neuropilin-1	6140.86	IGYSNNGSDWK	IGYSNN[Deamidation (N)]GSDWK	6:Deamidation (N)	2	621.275	6140.86	0.000873512	0.652539
JHU_LM2_8626_47_G_rerun	O14786	NRP1	Neuropilin-1	11009.9	IGYSNNGSDWK	IGYSNN[Deamidation (N)]GSDWK	6:Deamidation (N)	2	621.275	11009.9	0.00483853	0.571639
JHU_LM2_8627_46_G	O14786	NRP1	Neuropilin-1	11119.8	IGYSNNGSDWK	IGYSNN[Deamidation (N)]GSDWK	6:Deamidation (N)	2	621.275	11119.8	0.00021038	0.689758
JHU_LM2_8628_45_G_20220309213836	O14786	NRP1	Neuropilin-1	14836	IGYSNNGSDWK	IGYSNN[Deamidation (N)]GSDWK	6:Deamidation (N)	2	621.275	14836	1.1511e-05	0.783398
JHU_LM2_8638_44_G	O14786	NRP1	Neuropilin-1	7525.92	IGYSNNGSDWK	IGYSNN[Deamidation (N)]GSDWK	6:Deamidation (N)	2	621.275	7525.92	8.70873e-13	0.760377
JHU_LM2_8641_43_G	O14786	NRP1	Neuropilin-1	8328.24	IGYSNNGSDWK	IGYSNN[Deamidation (N)]GSDWK	6:Deamidation (N)	2	621.275	8328.24	5.50411e-05	0.738937
JHU_LM2_8643_42_G	O14786	NRP1	Neuropilin-1	9950.78	IGYSNNGSDWK	IGYSNN[Deamidation (N)]GSDWK	6:Deamidation (N)	2	621.275	9950.78	5.6451e-05	0.68952
JHU_LM2_8646_41_G	O14786	NRP1	Neuropilin-1	21371.4	IGYSNNGSDWK	IGYSNN[Deamidation (N)]GSDWK	6:Deamidation (N)	2	621.275	21371.4	1.04656e-05	0.796478
JHU_LM2_8667_61_G	O14786	NRP1	Neuropilin-1	3001.43	IGYSNNGSDWK	IGYSNN[Deamidation (N)]GSDWK	6:Deamidation (N)	2	621.275	3001.43	0.000135293	0.673617
JHU_LM2_8674_40_G	O14786	NRP1	Neuropilin-1	8951.11	IGYSNNGSDWK	IGYSNN[Deamidation (N)]GSDWK	6:Deamidation (N)	2	621.275	8951.11	0.00473693	0.591602
JHU_LM2_8688_72_G	O14786	NRP1	Neuropilin-1	5742.15	IGYSNNGSDWK	IGYSNN[Deamidation (N)]GSDWK	6:Deamidation (N)	2	621.275	5742.15	0.000368941	0.678182
JHU_LM2_8696_37_G	O14786	NRP1	Neuropilin-1	11530.5	IGYSNNGSDWK	IGYSNN[Deamidation (N)]GSDWK	6:Deamidation (N)	2	621.275	11530.5	1.92332e-18	0.920464
JHU_LM2_8722_82_G	O14786	NRP1	Neuropilin-1	4965.93	IGYSNNGSDWK	IGYSNN[Deamidation (N)]GSDWK	6:Deamidation (N)	2	621.275	4965.93	0.000229161	0.732735
JHU_LM2_8733_35_G	O14786	NRP1	Neuropilin-1	10868.8	IGYSNNGSDWK	IGYSNN[Deamidation (N)]GSDWK	6:Deamidation (N)	2	621.275	10868.8	3.50251e-52	0.843827
JHU_LM2_8740_36_G	O14786	NRP1	Neuropilin-1	4831.06	IGYSNNGSDWK	IGYSNN[Deamidation (N)]GSDWK	6:Deamidation (N)	2	621.275	4831.06	1.24382e-16	0.770267
JHU_LM2_8753_34_G	O14786	NRP1	Neuropilin-1	8550.6	IGYSNNGSDWK	IGYSNN[Deamidation (N)]GSDWK	6:Deamidation (N)	2	621.275	8550.6	1.57187e-25	0.855167
JHU_LM2_8764_29_G	O14786	NRP1	Neuropilin-1	11782.2	IGYSNNGSDWK	IGYSNN[Deamidation (N)]GSDWK	6:Deamidation (N)	2	621.275	11782.2	2.79979e-34	0.92136
JHU_LM2_8770_33_G	O14786	NRP1	Neuropilin-1	11389.7	IGYSNNGSDWK	IGYSNN[Deamidation (N)]GSDWK	6:Deamidation (N)	2	621.275	11389.7	1.58612e-37	0.871782
JHU_LM2_8779_101_G	O14786	NRP1	Neuropilin-1	13015.2	IGYSNNGSDWK	IGYSNN[Deamidation (N)]GSDWK	6:Deamidation (N)	2	621.275	13015.2	8.5475e-05	0.701007
JHU_LM2_8787_28_G	O14786	NRP1	Neuropilin-1	12531.1	IGYSNNGSDWK	IGYSNN[Deamidation (N)]GSDWK	6:Deamidation (N)	2	621.275	12531.1	1.49104e-25	0.871754
JHU_LM2_8790_32_G	O14786	NRP1	Neuropilin-1	8916.98	IGYSNNGSDWK	IGYSNN[Deamidation (N)]GSDWK	6:Deamidation (N)	2	621.275	8916.98	2.06049e-21	0.841147
JHU_LM2_8822_31_G	O14786	NRP1	Neuropilin-1	13214.2	IGYSNNGSDWK	IGYSNN[Deamidation (N)]GSDWK	6:Deamidation (N)	2	621.275	13214.2	2.93987e-31	0.784623
JHU_LM2_8831_30_G	O14786	NRP1	Neuropilin-1	10698.3	IGYSNNGSDWK	IGYSNN[Deamidation (N)]GSDWK	6:Deamidation (N)	2	621.275	10698.3	1.23598e-33	0.895784
JHU_LM2_8844_22_G	O14786	NRP1	Neuropilin-1	8144.36	IGYSNNGSDWK	IGYSNN[Deamidation (N)]GSDWK	6:Deamidation (N)	2	621.275	8144.36	0.00756105	0.54586
JHU_LM2_8849_21_G	O14786	NRP1	Neuropilin-1	8067.92	IGYSNNGSDWK	IGYSNN[Deamidation (N)]GSDWK	6:Deamidation (N)	2	621.275	8067.92	8.40214e-08	0.776169
JHU_LM2_8851_27_G	O14786	NRP1	Neuropilin-1	9795.98	IGYSNNGSDWK	IGYSNN[Deamidation (N)]GSDWK	6:Deamidation (N)	2	621.275	9795.98	3.03912e-19	0.828929
JHU_LM2_8862_26_G	O14786	NRP1	Neuropilin-1	10388.2	IGYSNNGSDWK	IGYSNN[Deamidation (N)]GSDWK	6:Deamidation (N)	2	621.275	10388.2	8.36297e-18	0.831118
JHU_LM2_8873_25_G	O14786	NRP1	Neuropilin-1	10083.6	IGYSNNGSDWK	IGYSNN[Deamidation (N)]GSDWK	6:Deamidation (N)	2	621.275	10083.6	1.41975e-14	0.813801
JHU_LM2_8876_24_G	O14786	NRP1	Neuropilin-1	6653.62	IGYSNNGSDWK	IGYSNN[Deamidation (N)]GSDWK	6:Deamidation (N)	2	621.275	6653.62	5.01439e-27	0.804504
JHU_LM2_8879_23_G	O14786	NRP1	Neuropilin-1	12767.2	IGYSNNGSDWK	IGYSNN[Deamidation (N)]GSDWK	6:Deamidation (N)	2	621.275	12767.2	3.35998e-23	0.845067
JHU_LM2_8882_17_G	O14786	NRP1	Neuropilin-1	17004.4	IGYSNNGSDWK	IGYSNN[Deamidation (N)]GSDWK	6:Deamidation (N)	2	621.275	17004.4	1.08921e-10	0.851511
JHU_LM2_8891_14_G	O14786	NRP1	Neuropilin-1	10091.8	IGYSNNGSDWK	IGYSNN[Deamidation (N)]GSDWK	6:Deamidation (N)	2	621.275	10091.8	0.00113418	0.688336
JHU_LM2_8892_16_G	O14786	NRP1	Neuropilin-1	19530.7	IGYSNNGSDWK	IGYSNN[Deamidation (N)]GSDWK	6:Deamidation (N)	2	621.275	19530.7	7.95587e-05	0.742309
JHU_LM2_8897_18_G	O14786	NRP1	Neuropilin-1	15770	IGYSNNGSDWK	IGYSNN[Deamidation (N)]GSDWK	6:Deamidation (N)	2	621.275	15770	7.78581e-27	0.909259
JHU_LM2_8899_19_G	O14786	NRP1	Neuropilin-1	14904.1	IGYSNNGSDWK	IGYSNN[Deamidation (N)]GSDWK	6:Deamidation (N)	2	621.275	14904.1	3.43976e-19	0.841357
JHU_LM2_8901_20_G	O14786	NRP1	Neuropilin-1	16032.8	IGYSNNGSDWK	IGYSNN[Deamidation (N)]GSDWK	6:Deamidation (N)	2	621.275	16032.8	6.05159e-21	0.891205
JHU_LM2_8903_15_G	O14786	NRP1	Neuropilin-1	25034.6	IGYSNNGSDWK	IGYSNN[Deamidation (N)]GSDWK	6:Deamidation (N)	2	621.275	25034.6	0.000789497	0.648172
JHU_LM2_8915_13_G	O14786	NRP1	Neuropilin-1	16178.3	IGYSNNGSDWK	IGYSNN[Deamidation (N)]GSDWK	6:Deamidation (N)	2	621.275	16178.3	0.00214186	0.674821
JHU_LM2_8920_3_G	O14786	NRP1	Neuropilin-1	16566	IGYSNNGSDWK	IGYSNN[Deamidation (N)]GSDWK	6:Deamidation (N)	2	621.275	16566	0.000512694	0.712713
JHU_LM2_8922_5_G	O14786	NRP1	Neuropilin-1	25762.2	IGYSNNGSDWK	IGYSNN[Deamidation (N)]GSDWK	6:Deamidation (N)	2	621.275	25762.2	0.00495916	0.624295
JHU_LM2_8926_7_G	O14786	NRP1	Neuropilin-1	17247	IGYSNNGSDWK	IGYSNN[Deamidation (N)]GSDWK	6:Deamidation (N)	2	621.275	17247	0.000192728	0.745371
JHU_LM2_8928_12_G	O14786	NRP1	Neuropilin-1	14453.9	IGYSNNGSDWK	IGYSNN[Deamidation (N)]GSDWK	6:Deamidation (N)	2	621.275	14453.9	0.0011619	0.696397
JHU_LM2_8930_10_G	O14786	NRP1	Neuropilin-1	9779.79	IGYSNNGSDWK	IGYSNN[Deamidation (N)]GSDWK	6:Deamidation (N)	2	621.275	9779.79	0.0029915	0.660134
JHU_LM2_8931_11_G	O14786	NRP1	Neuropilin-1	12172.9	IGYSNNGSDWK	IGYSNN[Deamidation (N)]GSDWK	6:Deamidation (N)	2	621.275	12172.9	0.000968549	0.662822
JHU_LM2_8935_8_G	O14786	NRP1	Neuropilin-1	18140.3	IGYSNNGSDWK	IGYSNN[Deamidation (N)]GSDWK	6:Deamidation (N)	2	621.275	18140.3	0.000590937	0.680966
JHU_LM2_8936_6_G	O14786	NRP1	Neuropilin-1	18884.7	IGYSNNGSDWK	IGYSNN[Deamidation (N)]GSDWK	6:Deamidation (N)	2	621.275	18884.7	0.000168455	0.71568
JHU_LM2_8937_1_G	O14786	NRP1	Neuropilin-1	19680.7	IGYSNNGSDWK	IGYSNN[Deamidation (N)]GSDWK	6:Deamidation (N)	2	621.275	19680.7	2.25199e-07	0.74843
JHU_LM2_8942_4_G	O14786	NRP1	Neuropilin-1	28092.6	IGYSNNGSDWK	IGYSNN[Deamidation (N)]GSDWK	6:Deamidation (N)	2	621.275	28092.6	0.000132648	0.721966
JHU_LM2_8947_9_G	O14786	NRP1	Neuropilin-1	20321.1	IGYSNNGSDWK	IGYSNN[Deamidation (N)]GSDWK	6:Deamidation (N)	2	621.275	20321.1	0.000113705	0.764549
JHU_LM2_8950_2_G	O14786	NRP1	Neuropilin-1	20663.3	IGYSNNGSDWK	IGYSNN[Deamidation (N)]GSDWK	6:Deamidation (N)	2	621.275	20663.3	3.03895e-05	0.787444
JHU_LM2_10022_85_G	O14786	NRP1	Neuropilin-1	7990.7	IGYSNNGSDWK	IGYSNN[Deamidation (N)]GSDWK	6:Deamidation (N)	2	621.275	7990.7	0.000178602	0.677235
JHU_LM2_18029_81_G	O14786	NRP1	Neuropilin-1	3689.53	IGYSNNGSDWK	IGYSNN[Deamidation (N)]GSDWK	6:Deamidation (N)	2	621.275	3689.53	3.60181e-05	0.675688
JHU_LM2_19327_89_G	O14786	NRP1	Neuropilin-1	9805.66	IGYSNNGSDWK	IGYSNN[Deamidation (N)]GSDWK	6:Deamidation (N)	2	621.275	9805.66	0.000248314	0.704451
JHU_LM2_20010_75_G	O14786	NRP1	Neuropilin-1	4725.91	IGYSNNGSDWK	IGYSNN[Deamidation (N)]GSDWK	6:Deamidation (N)	2	621.275	4725.91	0.000135332	0.674449
JHU_LM2_20329_80_G	O14786	NRP1	Neuropilin-1	6501.16	IGYSNNGSDWK	IGYSNN[Deamidation (N)]GSDWK	6:Deamidation (N)	2	621.275	6501.16	0.000115667	0.723509
JHU_LM2_20358_79_G	O14786	NRP1	Neuropilin-1	2700.8	IGYSNNGSDWK	IGYSNN[Deamidation (N)]GSDWK	6:Deamidation (N)	2	621.275	2700.8	0.00301477	0.65219
JHU_LM2_22648_60_G	O14786	NRP1	Neuropilin-1	4743.12	IGYSNNGSDWK	IGYSNN[Deamidation (N)]GSDWK	6:Deamidation (N)	2	621.275	4743.12	6.09145e-05	0.737489
JHU_LM2_22694_103_G	O14786	NRP1	Neuropilin-1	8332.75	IGYSNNGSDWK	IGYSNN[Deamidation (N)]GSDWK	6:Deamidation (N)	2	621.275	8332.75	0.000308392	0.664989
JHU_LM2_22700_58_G	O14786	NRP1	Neuropilin-1	7302.04	IGYSNNGSDWK	IGYSNN[Deamidation (N)]GSDWK	6:Deamidation (N)	2	621.275	7302.04	1.53539e-05	0.787097
JHU_LM2_22716_76_G	O14786	NRP1	Neuropilin-1	3988.32	IGYSNNGSDWK	IGYSNN[Deamidation (N)]GSDWK	6:Deamidation (N)	2	621.275	3988.32	0.000353977	0.678469
JHU_LM2_23997_83_G	O14786	NRP1	Neuropilin-1	2408.64	IGYSNNGSDWK	IGYSNN[Deamidation (N)]GSDWK	6:Deamidation (N)	2	621.275	2408.64	0.00127803	0.591308
JHU_LM2_26722_84_G	O14786	NRP1	Neuropilin-1	3711.54	IGYSNNGSDWK	IGYSNN[Deamidation (N)]GSDWK	6:Deamidation (N)	2	621.275	3711.54	0.000417579	0.681424
JHU_LM2_27618_66_G	O14786	NRP1	Neuropilin-1	5914.29	IGYSNNGSDWK	IGYSNN[Deamidation (N)]GSDWK	6:Deamidation (N)	2	621.275	5914.29	0.000208088	0.679569
JHU_LM2_28130_67_G_20220314193054	O14786	NRP1	Neuropilin-1	9371	IGYSNNGSDWK	IGYSNN[Deamidation (N)]GSDWK	6:Deamidation (N)	2	621.275	9371	0.000338581	0.710545
JHU_LM2_29809_94_G	O14786	NRP1	Neuropilin-1	6116.89	IGYSNNGSDWK	IGYSNN[Deamidation (N)]GSDWK	6:Deamidation (N)	2	621.275	6116.89	0.000342575	0.648518
JHU_LM2_30630_97_G	O14786	NRP1	Neuropilin-1	6809.13	IGYSNNGSDWK	IGYSNN[Deamidation (N)]GSDWK	6:Deamidation (N)	2	621.275	6809.13	0.000482414	0.683885
JHU_LM2_31033_107_G	O14786	NRP1	Neuropilin-1	12925.7	IGYSNNGSDWK	IGYSNN[Deamidation (N)]GSDWK	6:Deamidation (N)	2	621.275	12925.7	8.49999e-05	0.694146
JHU_LM2_31495_64_G	O14786	NRP1	Neuropilin-1	6626.28	IGYSNNGSDWK	IGYSNN[Deamidation (N)]GSDWK	6:Deamidation (N)	2	621.275	6626.28	0.000142618	0.736617
JHU_LM2_31614_100_G	O14786	NRP1	Neuropilin-1	NaN	IGYSNNGSDWK	IGYSNN[Deamidation (N)]GSDWK	6:Deamidation (N)	2	621.275	0.977119	0.0129093	0.548769
JHU_LM2_31646_71_G	O14786	NRP1	Neuropilin-1	7412.24	IGYSNNGSDWK	IGYSNN[Deamidation (N)]GSDWK	6:Deamidation (N)	2	621.275	7412.24	0.00066547	0.667477
JHU_LM2_S5048_Glyco_4	O14786	NRP1	Neuropilin-1	14202.4	IGYSNNGSDWK	IGYSNN[Deamidation (N)]GSDWK	6:Deamidation (N)	2	621.275	14202.4	2.67256e-09	0.708984
JHU_LM2_S5206_Glyco_2	O14786	NRP1	Neuropilin-1	9668.09	IGYSNNGSDWK	IGYSNN[Deamidation (N)]GSDWK	6:Deamidation (N)	2	621.275	9668.09	5.5662e-06	0.689155
JHU_LM2_S6107_Glyco_3	O14786	NRP1	Neuropilin-1	10197.8	IGYSNNGSDWK	IGYSNN[Deamidation (N)]GSDWK	6:Deamidation (N)	2	621.275	10197.8	2.05502e-08	0.660908
JHU_LM2_Se7055_Glyco_8	O14786	NRP1	Neuropilin-1	15629.5	IGYSNNGSDWK	IGYSNN[Deamidation (N)]GSDWK	6:Deamidation (N)	2	621.275	15629.5	3.21454e-05	0.731742
JHU_LM2_Se7340_Glyco_10	O14786	NRP1	Neuropilin-1	9491.32	IGYSNNGSDWK	IGYSNN[Deamidation (N)]GSDWK	6:Deamidation (N)	2	621.275	9491.32	0.000113762	0.670686
JHU_LM2_Se7536_Glyco_9	O14786	NRP1	Neuropilin-1	10073	IGYSNNGSDWK	IGYSNN[Deamidation (N)]GSDWK	6:Deamidation (N)	2	621.275	10073	0.000145666	0.677201
JHU_LM2_Se7595_Glyco_7	O14786	NRP1	Neuropilin-1	8073.14	IGYSNNGSDWK	IGYSNN[Deamidation (N)]GSDWK	6:Deamidation (N)	2	621.275	8073.14	2.31276e-05	0.666509
JHU_LM2_Se8135_Glyco_6	O14786	NRP1	Neuropilin-1	18560.1	IGYSNNGSDWK	IGYSNN[Deamidation (N)]GSDWK	6:Deamidation (N)	2	621.275	18560.1	0.00020022	0.623461
JHU_LM2_Se8561_Glyco_1	O14786	NRP1	Neuropilin-1	10715.3	IGYSNNGSDWK	IGYSNN[Deamidation (N)]GSDWK	6:Deamidation (N)	2	621.275	10715.3	7.49588e-06	0.653199
JHU_LM2_Se8829_Glyco_5	O14786	NRP1	Neuropilin-1	8372.29	IGYSNNGSDWK	IGYSNN[Deamidation (N)]GSDWK	6:Deamidation (N)	2	621.275	8372.29	7.25847e-06	0.690244
JHU_LM2_2112_87_G	O14786	NRP1	Neuropilin-1	8597.85	EGFSANYSVLQSSVSEDFK	EGFSAN[Deamidation (N)]YSVLQSSVSEDFK	6:Deamidation (N)	2	1047.98	8597.85	0.00268941	0.64192
JHU_LM2_2112_87_G	O14786	NRP1	Neuropilin-1	8597.85	EGFSANYSVLQSSVSEDFK	EGFSAN[Deamidation (N)]YSVLQSSVSEDFK	6:Deamidation (N)	3	698.988	1.51975	0.193919	0.385553
JHU_LM2_2195_91_G	O14786	NRP1	Neuropilin-1	NaN	EGFSANYSVLQSSVSEDFK	EGFSAN[Deamidation (N)]YSVLQSSVSEDFK	6:Deamidation (N)	2	1047.98	39527.5	0.0107288	0.566102
JHU_LM2_2195_91_G	O14786	NRP1	Neuropilin-1	NaN	EGFSANYSVLQSSVSEDFK	EGFSAN[Deamidation (N)]YSVLQSSVSEDFK	6:Deamidation (N)	3	698.988	1572.75	0.161164	0.439934
JHU_LM2_2377_73_G	O14786	NRP1	Neuropilin-1	17402.7	EGFSANYSVLQSSVSEDFK	EGFSAN[Deamidation (N)]YSVLQSSVSEDFK	6:Deamidation (N)	2	1047.98	17402.7	0.000250885	0.661742
JHU_LM2_2377_73_G	O14786	NRP1	Neuropilin-1	17402.7	EGFSANYSVLQSSVSEDFK	EGFSAN[Deamidation (N)]YSVLQSSVSEDFK	6:Deamidation (N)	3	698.988	6334.54	0.128561	0.407144
JHU_LM2_2436_106_G	O14786	NRP1	Neuropilin-1	NaN	EGFSANYSVLQSSVSEDFK	EGFSAN[Deamidation (N)]YSVLQSSVSEDFK	6:Deamidation (N)	2	1047.98	11951.4	0.0319947	0.50237
JHU_LM2_2436_106_G	O14786	NRP1	Neuropilin-1	NaN	EGFSANYSVLQSSVSEDFK	EGFSAN[Deamidation (N)]YSVLQSSVSEDFK	6:Deamidation (N)	3	698.988	3383.43	0.0568013	0.474658
JHU_LM2_2518_88_G	O14786	NRP1	Neuropilin-1	17735.4	EGFSANYSVLQSSVSEDFK	EGFSAN[Deamidation (N)]YSVLQSSVSEDFK	6:Deamidation (N)	2	1047.98	17735.4	1.49037e-08	0.676033
JHU_LM2_2518_88_G	O14786	NRP1	Neuropilin-1	17735.4	EGFSANYSVLQSSVSEDFK	EGFSAN[Deamidation (N)]YSVLQSSVSEDFK	6:Deamidation (N)	3	698.988	392.917	0.147183	0.426536
JHU_LM2_2952_110_G	O14786	NRP1	Neuropilin-1	20981.9	EGFSANYSVLQSSVSEDFK	EGFSAN[Deamidation (N)]YSVLQSSVSEDFK	6:Deamidation (N)	2	1047.98	18536.5	0.00386922	0.593487
JHU_LM2_2952_110_G	O14786	NRP1	Neuropilin-1	20981.9	EGFSANYSVLQSSVSEDFK	EGFSAN[Deamidation (N)]YSVLQSSVSEDFK	6:Deamidation (N)	3	698.988	2445.46	0.00306635	0.601624
JHU_LM2_3204_108_G	O14786	NRP1	Neuropilin-1	18395.7	EGFSANYSVLQSSVSEDFK	EGFSAN[Deamidation (N)]YSVLQSSVSEDFK	6:Deamidation (N)	2	1047.98	13955.8	2.45333e-05	0.684462
JHU_LM2_3204_108_G	O14786	NRP1	Neuropilin-1	18395.7	EGFSANYSVLQSSVSEDFK	EGFSAN[Deamidation (N)]YSVLQSSVSEDFK	6:Deamidation (N)	3	698.988	4439.92	5.57353e-06	0.695081
JHU_LM2_3736_109_G	O14786	NRP1	Neuropilin-1	2207.61	EGFSANYSVLQSSVSEDFK	EGFSAN[Deamidation (N)]YSVLQSSVSEDFK	6:Deamidation (N)	2	1047.98	10445.9	0.0101269	0.538153
JHU_LM2_3736_109_G	O14786	NRP1	Neuropilin-1	2207.61	EGFSANYSVLQSSVSEDFK	EGFSAN[Deamidation (N)]YSVLQSSVSEDFK	6:Deamidation (N)	3	698.988	2207.61	0.000460832	0.644289
JHU_LM2_4210_77_G	O14786	NRP1	Neuropilin-1	NaN	EGFSANYSVLQSSVSEDFK	EGFSAN[Deamidation (N)]YSVLQSSVSEDFK	6:Deamidation (N)	2	1047.98	7471.83	0.0110898	0.536776
JHU_LM2_4210_77_G	O14786	NRP1	Neuropilin-1	NaN	EGFSANYSVLQSSVSEDFK	EGFSAN[Deamidation (N)]YSVLQSSVSEDFK	6:Deamidation (N)	3	698.988	2358.96	0.148577	0.351741
JHU_LM2_4648_62_G	O14786	NRP1	Neuropilin-1	14757.5	EGFSANYSVLQSSVSEDFK	EGFSAN[Deamidation (N)]YSVLQSSVSEDFK	6:Deamidation (N)	2	1047.98	14757.5	0.00211122	0.613318
JHU_LM2_4648_62_G	O14786	NRP1	Neuropilin-1	14757.5	EGFSANYSVLQSSVSEDFK	EGFSAN[Deamidation (N)]YSVLQSSVSEDFK	6:Deamidation (N)	3	698.988	8636.93	0.0543636	0.477078
JHU_LM2_5051_90_G	O14786	NRP1	Neuropilin-1	6915.39	EGFSANYSVLQSSVSEDFK	EGFSAN[Deamidation (N)]YSVLQSSVSEDFK	6:Deamidation (N)	2	1047.98	6915.39	0.000327333	0.654049
JHU_LM2_5051_90_G	O14786	NRP1	Neuropilin-1	6915.39	EGFSANYSVLQSSVSEDFK	EGFSAN[Deamidation (N)]YSVLQSSVSEDFK	6:Deamidation (N)	3	698.988	151.328	0.142633	0.432723
JHU_LM2_5189_69_G	O14786	NRP1	Neuropilin-1	19556.8	EGFSANYSVLQSSVSEDFK	EGFSAN[Deamidation (N)]YSVLQSSVSEDFK	6:Deamidation (N)	2	1047.98	19556.8	6.04169e-05	0.718195
JHU_LM2_5189_69_G	O14786	NRP1	Neuropilin-1	19556.8	EGFSANYSVLQSSVSEDFK	EGFSAN[Deamidation (N)]YSVLQSSVSEDFK	6:Deamidation (N)	3	698.988	1833.17	0.0341652	0.519442
JHU_LM2_5624_78_G	O14786	NRP1	Neuropilin-1	23342.8	EGFSANYSVLQSSVSEDFK	EGFSAN[Deamidation (N)]YSVLQSSVSEDFK	6:Deamidation (N)	2	1047.98	23342.8	9.10733e-05	0.718062
JHU_LM2_5624_78_G	O14786	NRP1	Neuropilin-1	23342.8	EGFSANYSVLQSSVSEDFK	EGFSAN[Deamidation (N)]YSVLQSSVSEDFK	6:Deamidation (N)	3	698.988	9885.9	0.189263	0.367024
JHU_LM2_6371_104_G	O14786	NRP1	Neuropilin-1	22985.4	EGFSANYSVLQSSVSEDFK	EGFSAN[Deamidation (N)]YSVLQSSVSEDFK	6:Deamidation (N)	2	1047.98	20038.3	0.00112435	0.645239
JHU_LM2_6371_104_G	O14786	NRP1	Neuropilin-1	22985.4	EGFSANYSVLQSSVSEDFK	EGFSAN[Deamidation (N)]YSVLQSSVSEDFK	6:Deamidation (N)	3	698.988	2947.17	0.00828832	0.568486
JHU_LM2_8532_70_G	O14786	NRP1	Neuropilin-1	10331.1	EGFSANYSVLQSSVSEDFK	EGFSAN[Deamidation (N)]YSVLQSSVSEDFK	6:Deamidation (N)	2	1047.98	10331.1	0.00220459	0.620649
JHU_LM2_8532_70_G	O14786	NRP1	Neuropilin-1	10331.1	EGFSANYSVLQSSVSEDFK	EGFSAN[Deamidation (N)]YSVLQSSVSEDFK	6:Deamidation (N)	3	698.988	939.76	0.0563698	0.488285
JHU_LM2_6564_74_G	O14786	NRP1	Neuropilin-1	11372.5	EGFSANYSVLQSSVSEDFK	EGFSAN[Deamidation (N)]YSVLQSSVSEDFK	6:Deamidation (N)	2	1047.98	11372.5	0.000191002	0.71365
JHU_LM2_6564_74_G	O14786	NRP1	Neuropilin-1	11372.5	EGFSANYSVLQSSVSEDFK	EGFSAN[Deamidation (N)]YSVLQSSVSEDFK	6:Deamidation (N)	3	698.988	1836.49	0.0135535	0.575633
JHU_LM2_6594_68_G	O14786	NRP1	Neuropilin-1	23887.8	EGFSANYSVLQSSVSEDFK	EGFSAN[Deamidation (N)]YSVLQSSVSEDFK	6:Deamidation (N)	2	1047.98	23887.8	0.00067226	0.621789
JHU_LM2_6594_68_G	O14786	NRP1	Neuropilin-1	23887.8	EGFSANYSVLQSSVSEDFK	EGFSAN[Deamidation (N)]YSVLQSSVSEDFK	6:Deamidation (N)	3	698.988	7291.37	0.0565031	0.447562
JHU_LM2_6639_105_G	O14786	NRP1	Neuropilin-1	15431.1	EGFSANYSVLQSSVSEDFK	EGFSAN[Deamidation (N)]YSVLQSSVSEDFK	6:Deamidation (N)	2	1047.98	15431.1	0.00150187	0.609191
JHU_LM2_6639_105_G	O14786	NRP1	Neuropilin-1	15431.1	EGFSANYSVLQSSVSEDFK	EGFSAN[Deamidation (N)]YSVLQSSVSEDFK	6:Deamidation (N)	3	698.988	0.66227	0.172337	0.334041
JHU_LM2_6726_96_G	O14786	NRP1	Neuropilin-1	14722.8	EGFSANYSVLQSSVSEDFK	EGFSAN[Deamidation (N)]YSVLQSSVSEDFK	6:Deamidation (N)	2	1047.98	14722.8	0.00842835	0.580444
JHU_LM2_6726_96_G	O14786	NRP1	Neuropilin-1	14722.8	EGFSANYSVLQSSVSEDFK	EGFSAN[Deamidation (N)]YSVLQSSVSEDFK	6:Deamidation (N)	3	698.988	732.456	0.0126445	0.568244
JHU_LM2_6966_57_G	O14786	NRP1	Neuropilin-1	23357.2	EGFSANYSVLQSSVSEDFK	EGFSAN[Deamidation (N)]YSVLQSSVSEDFK	6:Deamidation (N)	2	1047.98	16845.1	5.1347e-10	0.770054
JHU_LM2_6966_57_G	O14786	NRP1	Neuropilin-1	23357.2	EGFSANYSVLQSSVSEDFK	EGFSAN[Deamidation (N)]YSVLQSSVSEDFK	6:Deamidation (N)	3	698.988	6512.14	4.60059e-05	0.724302
JHU_LM2_7326_102_G	O14786	NRP1	Neuropilin-1	27848.3	EGFSANYSVLQSSVSEDFK	EGFSAN[Deamidation (N)]YSVLQSSVSEDFK	6:Deamidation (N)	2	1047.98	15911.5	0.000867212	0.652163
JHU_LM2_7326_102_G	O14786	NRP1	Neuropilin-1	27848.3	EGFSANYSVLQSSVSEDFK	EGFSAN[Deamidation (N)]YSVLQSSVSEDFK	6:Deamidation (N)	3	698.988	11936.8	0.00111095	0.643342
JHU_LM2_7412_63_G	O14786	NRP1	Neuropilin-1	NaN	EGFSANYSVLQSSVSEDFK	EGFSAN[Deamidation (N)]YSVLQSSVSEDFK	6:Deamidation (N)	2	1047.98	8002.98	0.0144035	0.494614
JHU_LM2_7412_63_G	O14786	NRP1	Neuropilin-1	NaN	EGFSANYSVLQSSVSEDFK	EGFSAN[Deamidation (N)]YSVLQSSVSEDFK	6:Deamidation (N)	3	698.988	2122.41	0.0752955	0.415921
JHU_LM2_7449_99_G	O14786	NRP1	Neuropilin-1	21102.6	EGFSANYSVLQSSVSEDFK	EGFSAN[Deamidation (N)]YSVLQSSVSEDFK	6:Deamidation (N)	2	1047.98	21102.6	0.00130478	0.66213
JHU_LM2_7449_99_G	O14786	NRP1	Neuropilin-1	21102.6	EGFSANYSVLQSSVSEDFK	EGFSAN[Deamidation (N)]YSVLQSSVSEDFK	6:Deamidation (N)	3	698.988	338.714	0.170507	0.40346
JHU_LM2_7481_95_G	O14786	NRP1	Neuropilin-1	2663.49	EGFSANYSVLQSSVSEDFK	EGFSAN[Deamidation (N)]YSVLQSSVSEDFK	6:Deamidation (N)	2	1047.98	2663.49	0.00354346	0.606519
JHU_LM2_7481_95_G	O14786	NRP1	Neuropilin-1	2663.49	EGFSANYSVLQSSVSEDFK	EGFSAN[Deamidation (N)]YSVLQSSVSEDFK	6:Deamidation (N)	3	698.988	2828.99	0.0313911	0.53171
JHU_LM2_7775_92_G	O14786	NRP1	Neuropilin-1	6086.15	EGFSANYSVLQSSVSEDFK	EGFSAN[Deamidation (N)]YSVLQSSVSEDFK	6:Deamidation (N)	2	1047.98	6086.15	0.00218081	0.595469
JHU_LM2_7775_92_G	O14786	NRP1	Neuropilin-1	6086.15	EGFSANYSVLQSSVSEDFK	EGFSAN[Deamidation (N)]YSVLQSSVSEDFK	6:Deamidation (N)	3	698.988	6053.81	0.024505	0.51163
JHU_LM2_7842_98_G	O14786	NRP1	Neuropilin-1	15004.2	EGFSANYSVLQSSVSEDFK	EGFSAN[Deamidation (N)]YSVLQSSVSEDFK	6:Deamidation (N)	2	1047.98	15004.2	0.00142444	0.622985
JHU_LM2_7842_98_G	O14786	NRP1	Neuropilin-1	15004.2	EGFSANYSVLQSSVSEDFK	EGFSAN[Deamidation (N)]YSVLQSSVSEDFK	6:Deamidation (N)	3	698.988	2361.05	0.169904	0.371523
JHU_LM2_8005_93_G	O14786	NRP1	Neuropilin-1	9831.3	EGFSANYSVLQSSVSEDFK	EGFSAN[Deamidation (N)]YSVLQSSVSEDFK	6:Deamidation (N)	2	1047.98	9831.3	7.01955e-05	0.694316
JHU_LM2_8005_93_G	O14786	NRP1	Neuropilin-1	9831.3	EGFSANYSVLQSSVSEDFK	EGFSAN[Deamidation (N)]YSVLQSSVSEDFK	6:Deamidation (N)	3	698.988	5376.23	0.177107	0.441762
JHU_LM2_8029_65_G	O14786	NRP1	Neuropilin-1	8379.8	EGFSANYSVLQSSVSEDFK	EGFSAN[Deamidation (N)]YSVLQSSVSEDFK	6:Deamidation (N)	2	1047.98	3576.17	0.000958721	0.635783
JHU_LM2_8029_65_G	O14786	NRP1	Neuropilin-1	8379.8	EGFSANYSVLQSSVSEDFK	EGFSAN[Deamidation (N)]YSVLQSSVSEDFK	6:Deamidation (N)	3	698.988	4803.64	0.00550423	0.562146
JHU_LM2_8158_86_G	O14786	NRP1	Neuropilin-1	8800.01	EGFSANYSVLQSSVSEDFK	EGFSAN[Deamidation (N)]YSVLQSSVSEDFK	6:Deamidation (N)	2	1047.98	8800.01	4.05576e-05	0.682103
JHU_LM2_8158_86_G	O14786	NRP1	Neuropilin-1	8800.01	EGFSANYSVLQSSVSEDFK	EGFSAN[Deamidation (N)]YSVLQSSVSEDFK	6:Deamidation (N)	3	698.988	1724.36	0.0144166	0.540445
JHU_LM2_8443_56_G	O14786	NRP1	Neuropilin-1	21755.3	EGFSANYSVLQSSVSEDFK	EGFSAN[Deamidation (N)]YSVLQSSVSEDFK	6:Deamidation (N)	2	1047.98	17821.7	0.000298951	0.676684
JHU_LM2_8443_56_G	O14786	NRP1	Neuropilin-1	21755.3	EGFSANYSVLQSSVSEDFK	EGFSAN[Deamidation (N)]YSVLQSSVSEDFK	6:Deamidation (N)	3	698.988	3933.61	0.000607534	0.643061
JHU_LM2_8526_55_G	O14786	NRP1	Neuropilin-1	24667.3	EGFSANYSVLQSSVSEDFK	EGFSAN[Deamidation (N)]YSVLQSSVSEDFK	6:Deamidation (N)	2	1047.98	24667.3	2.37986e-11	0.79156
JHU_LM2_8526_55_G	O14786	NRP1	Neuropilin-1	24667.3	EGFSANYSVLQSSVSEDFK	EGFSAN[Deamidation (N)]YSVLQSSVSEDFK	6:Deamidation (N)	3	698.988	6100.02	0.0604796	0.469378
JHU_LM2_8528_54_G	O14786	NRP1	Neuropilin-1	19315.4	EGFSANYSVLQSSVSEDFK	EGFSAN[Deamidation (N)]YSVLQSSVSEDFK	6:Deamidation (N)	2	1047.98	19315.4	2.58773e-30	0.792294
JHU_LM2_8528_54_G	O14786	NRP1	Neuropilin-1	19315.4	EGFSANYSVLQSSVSEDFK	EGFSAN[Deamidation (N)]YSVLQSSVSEDFK	6:Deamidation (N)	3	698.988	957.544	0.0580853	0.412507
JHU_LM2_8537_53_G	O14786	NRP1	Neuropilin-1	19700.3	EGFSANYSVLQSSVSEDFK	EGFSAN[Deamidation (N)]YSVLQSSVSEDFK	6:Deamidation (N)	2	1047.98	12957.3	9.15016e-07	0.775404
JHU_LM2_8537_53_G	O14786	NRP1	Neuropilin-1	19700.3	EGFSANYSVLQSSVSEDFK	EGFSAN[Deamidation (N)]YSVLQSSVSEDFK	6:Deamidation (N)	3	698.988	6743.03	4.03963e-05	0.744977
JHU_LM2_8544_52_G	O14786	NRP1	Neuropilin-1	22006	EGFSANYSVLQSSVSEDFK	EGFSAN[Deamidation (N)]YSVLQSSVSEDFK	6:Deamidation (N)	2	1047.98	14513.2	2.49005e-17	0.760583
JHU_LM2_8544_52_G	O14786	NRP1	Neuropilin-1	22006	EGFSANYSVLQSSVSEDFK	EGFSAN[Deamidation (N)]YSVLQSSVSEDFK	6:Deamidation (N)	3	698.988	7492.78	5.10887e-10	0.724625
JHU_LM2_8568_51_G	O14786	NRP1	Neuropilin-1	13836.3	EGFSANYSVLQSSVSEDFK	EGFSAN[Deamidation (N)]YSVLQSSVSEDFK	6:Deamidation (N)	2	1047.98	13836.3	2.48418e-08	0.737204
JHU_LM2_8568_51_G	O14786	NRP1	Neuropilin-1	13836.3	EGFSANYSVLQSSVSEDFK	EGFSAN[Deamidation (N)]YSVLQSSVSEDFK	6:Deamidation (N)	3	698.988	1537.98	0.0636921	0.472358
JHU_LM2_8570_59_G	O14786	NRP1	Neuropilin-1	19194.2	EGFSANYSVLQSSVSEDFK	EGFSAN[Deamidation (N)]YSVLQSSVSEDFK	6:Deamidation (N)	2	1047.98	11828.8	3.8314e-07	0.788102
JHU_LM2_8570_59_G	O14786	NRP1	Neuropilin-1	19194.2	EGFSANYSVLQSSVSEDFK	EGFSAN[Deamidation (N)]YSVLQSSVSEDFK	6:Deamidation (N)	3	698.988	7365.36	4.26883e-06	0.77279
JHU_LM2_8597_50_G	O14786	NRP1	Neuropilin-1	22595.5	EGFSANYSVLQSSVSEDFK	EGFSAN[Deamidation (N)]YSVLQSSVSEDFK	6:Deamidation (N)	2	1047.98	22595.5	4.18034e-06	0.813512
JHU_LM2_8597_50_G	O14786	NRP1	Neuropilin-1	22595.5	EGFSANYSVLQSSVSEDFK	EGFSAN[Deamidation (N)]YSVLQSSVSEDFK	6:Deamidation (N)	3	698.988	1445.81	0.0819297	0.473677
JHU_LM2_8601_49_G	O14786	NRP1	Neuropilin-1	35592.1	EGFSANYSVLQSSVSEDFK	EGFSAN[Deamidation (N)]YSVLQSSVSEDFK	6:Deamidation (N)	2	1047.98	25641.2	1.01131e-06	0.787061
JHU_LM2_8601_49_G	O14786	NRP1	Neuropilin-1	35592.1	EGFSANYSVLQSSVSEDFK	EGFSAN[Deamidation (N)]YSVLQSSVSEDFK	6:Deamidation (N)	3	698.988	9950.96	0.00020997	0.686261
JHU_LM2_8620_48_G	O14786	NRP1	Neuropilin-1	10034	EGFSANYSVLQSSVSEDFK	EGFSAN[Deamidation (N)]YSVLQSSVSEDFK	6:Deamidation (N)	2	1047.98	10034	0.000973319	0.648823
JHU_LM2_8620_48_G	O14786	NRP1	Neuropilin-1	10034	EGFSANYSVLQSSVSEDFK	EGFSAN[Deamidation (N)]YSVLQSSVSEDFK	6:Deamidation (N)	3	698.988	4176.48	0.0443026	0.489755
JHU_LM2_8626_47_G_rerun	O14786	NRP1	Neuropilin-1	32381.7	EGFSANYSVLQSSVSEDFK	EGFSAN[Deamidation (N)]YSVLQSSVSEDFK	6:Deamidation (N)	2	1047.98	27401	0.000319551	0.686977
JHU_LM2_8626_47_G_rerun	O14786	NRP1	Neuropilin-1	32381.7	EGFSANYSVLQSSVSEDFK	EGFSAN[Deamidation (N)]YSVLQSSVSEDFK	6:Deamidation (N)	3	698.988	4980.63	0.00504289	0.569883
JHU_LM2_8627_46_G	O14786	NRP1	Neuropilin-1	9287.11	EGFSANYSVLQSSVSEDFK	EGFSAN[Deamidation (N)]YSVLQSSVSEDFK	6:Deamidation (N)	2	1047.98	9287.11	4.58707e-05	0.730735
JHU_LM2_8627_46_G	O14786	NRP1	Neuropilin-1	9287.11	EGFSANYSVLQSSVSEDFK	EGFSAN[Deamidation (N)]YSVLQSSVSEDFK	6:Deamidation (N)	3	698.988	4996.19	0.0620078	0.471883
JHU_LM2_8628_45_G_20220309213836	O14786	NRP1	Neuropilin-1	27086.2	EGFSANYSVLQSSVSEDFK	EGFSAN[Deamidation (N)]YSVLQSSVSEDFK	6:Deamidation (N)	2	1047.98	25926	0.000127317	0.722097
JHU_LM2_8628_45_G_20220309213836	O14786	NRP1	Neuropilin-1	27086.2	EGFSANYSVLQSSVSEDFK	EGFSAN[Deamidation (N)]YSVLQSSVSEDFK	6:Deamidation (N)	3	698.988	1160.24	0.00115052	0.656805
JHU_LM2_8638_44_G	O14786	NRP1	Neuropilin-1	20757.3	EGFSANYSVLQSSVSEDFK	EGFSAN[Deamidation (N)]YSVLQSSVSEDFK	6:Deamidation (N)	2	1047.98	20757.3	9.28556e-05	0.679318
JHU_LM2_8638_44_G	O14786	NRP1	Neuropilin-1	20757.3	EGFSANYSVLQSSVSEDFK	EGFSAN[Deamidation (N)]YSVLQSSVSEDFK	6:Deamidation (N)	3	698.988	16714.2	0.0506248	0.437711
JHU_LM2_8641_43_G	O14786	NRP1	Neuropilin-1	11356.3	EGFSANYSVLQSSVSEDFK	EGFSAN[Deamidation (N)]YSVLQSSVSEDFK	6:Deamidation (N)	2	1047.98	11356.3	6.81436e-05	0.727407
JHU_LM2_8641_43_G	O14786	NRP1	Neuropilin-1	11356.3	EGFSANYSVLQSSVSEDFK	EGFSAN[Deamidation (N)]YSVLQSSVSEDFK	6:Deamidation (N)	3	698.988	4085.75	0.0400587	0.492084
JHU_LM2_8643_42_G	O14786	NRP1	Neuropilin-1	20138.8	EGFSANYSVLQSSVSEDFK	EGFSAN[Deamidation (N)]YSVLQSSVSEDFK	6:Deamidation (N)	2	1047.98	20138.8	0.00027673	0.640532
JHU_LM2_8643_42_G	O14786	NRP1	Neuropilin-1	20138.8	EGFSANYSVLQSSVSEDFK	EGFSAN[Deamidation (N)]YSVLQSSVSEDFK	6:Deamidation (N)	3	698.988	6918.58	0.0167535	0.494723
JHU_LM2_8646_41_G	O14786	NRP1	Neuropilin-1	62994.2	EGFSANYSVLQSSVSEDFK	EGFSAN[Deamidation (N)]YSVLQSSVSEDFK	6:Deamidation (N)	2	1047.98	42080.2	5.08255e-05	0.752055
JHU_LM2_8646_41_G	O14786	NRP1	Neuropilin-1	62994.2	EGFSANYSVLQSSVSEDFK	EGFSAN[Deamidation (N)]YSVLQSSVSEDFK	6:Deamidation (N)	3	698.988	20914	0.000280813	0.651269
JHU_LM2_8667_61_G	O14786	NRP1	Neuropilin-1	17645.8	EGFSANYSVLQSSVSEDFK	EGFSAN[Deamidation (N)]YSVLQSSVSEDFK	6:Deamidation (N)	2	1047.98	17645.8	0.000337863	0.661263
JHU_LM2_8667_61_G	O14786	NRP1	Neuropilin-1	17645.8	EGFSANYSVLQSSVSEDFK	EGFSAN[Deamidation (N)]YSVLQSSVSEDFK	6:Deamidation (N)	3	698.988	803.34	0.0479107	0.485342
JHU_LM2_8674_40_G	O14786	NRP1	Neuropilin-1	6471.15	EGFSANYSVLQSSVSEDFK	EGFSAN[Deamidation (N)]YSVLQSSVSEDFK	6:Deamidation (N)	2	1047.98	5041.16	0.000261518	0.692987
JHU_LM2_8674_40_G	O14786	NRP1	Neuropilin-1	6471.15	EGFSANYSVLQSSVSEDFK	EGFSAN[Deamidation (N)]YSVLQSSVSEDFK	6:Deamidation (N)	3	698.988	1429.99	0.0041563	0.59652
JHU_LM2_8688_72_G	O14786	NRP1	Neuropilin-1	8610.43	EGFSANYSVLQSSVSEDFK	EGFSAN[Deamidation (N)]YSVLQSSVSEDFK	6:Deamidation (N)	2	1047.98	8610.43	0.000356855	0.679095
JHU_LM2_8688_72_G	O14786	NRP1	Neuropilin-1	8610.43	EGFSANYSVLQSSVSEDFK	EGFSAN[Deamidation (N)]YSVLQSSVSEDFK	6:Deamidation (N)	3	698.988	2294.58	0.0915736	0.464727
JHU_LM2_8696_37_G	O14786	NRP1	Neuropilin-1	54613.2	EGFSANYSVLQSSVSEDFK	EGFSAN[Deamidation (N)]YSVLQSSVSEDFK	6:Deamidation (N)	2	1047.98	54613.2	0.00150219	0.683988
JHU_LM2_8696_37_G	O14786	NRP1	Neuropilin-1	54613.2	EGFSANYSVLQSSVSEDFK	EGFSAN[Deamidation (N)]YSVLQSSVSEDFK	6:Deamidation (N)	3	698.988	683.237	0.0246509	0.582608
JHU_LM2_8722_82_G	O14786	NRP1	Neuropilin-1	9467.81	EGFSANYSVLQSSVSEDFK	EGFSAN[Deamidation (N)]YSVLQSSVSEDFK	6:Deamidation (N)	2	1047.98	9467.81	0.000221664	0.734103
JHU_LM2_8722_82_G	O14786	NRP1	Neuropilin-1	9467.81	EGFSANYSVLQSSVSEDFK	EGFSAN[Deamidation (N)]YSVLQSSVSEDFK	6:Deamidation (N)	3	698.988	1.20719	0.19571	0.417469
JHU_LM2_8733_35_G	O14786	NRP1	Neuropilin-1	17483.9	EGFSANYSVLQSSVSEDFK	EGFSAN[Deamidation (N)]YSVLQSSVSEDFK	6:Deamidation (N)	2	1047.98	17483.9	0.00148365	0.631433
JHU_LM2_8733_35_G	O14786	NRP1	Neuropilin-1	17483.9	EGFSANYSVLQSSVSEDFK	EGFSAN[Deamidation (N)]YSVLQSSVSEDFK	6:Deamidation (N)	3	698.988	1529.54	0.0674435	0.481761
JHU_LM2_8740_36_G	O14786	NRP1	Neuropilin-1	34694.2	EGFSANYSVLQSSVSEDFK	EGFSAN[Deamidation (N)]YSVLQSSVSEDFK	6:Deamidation (N)	2	1047.98	34694.2	0.0073024	0.584053
JHU_LM2_8740_36_G	O14786	NRP1	Neuropilin-1	34694.2	EGFSANYSVLQSSVSEDFK	EGFSAN[Deamidation (N)]YSVLQSSVSEDFK	6:Deamidation (N)	3	698.988	10739	0.193444	0.390876
JHU_LM2_8753_34_G	O14786	NRP1	Neuropilin-1	14786.4	EGFSANYSVLQSSVSEDFK	EGFSAN[Deamidation (N)]YSVLQSSVSEDFK	6:Deamidation (N)	2	1047.98	14786.4	0.00271474	0.624791
JHU_LM2_8753_34_G	O14786	NRP1	Neuropilin-1	14786.4	EGFSANYSVLQSSVSEDFK	EGFSAN[Deamidation (N)]YSVLQSSVSEDFK	6:Deamidation (N)	3	698.988	5716.05	0.090868	0.483368
JHU_LM2_8764_29_G	O14786	NRP1	Neuropilin-1	36620.2	EGFSANYSVLQSSVSEDFK	EGFSAN[Deamidation (N)]YSVLQSSVSEDFK	6:Deamidation (N)	2	1047.98	36620.2	0.00383023	0.647026
JHU_LM2_8764_29_G	O14786	NRP1	Neuropilin-1	36620.2	EGFSANYSVLQSSVSEDFK	EGFSAN[Deamidation (N)]YSVLQSSVSEDFK	6:Deamidation (N)	3	698.988	1328.46	0.0166812	0.592356
JHU_LM2_8770_33_G	O14786	NRP1	Neuropilin-1	17506.4	EGFSANYSVLQSSVSEDFK	EGFSAN[Deamidation (N)]YSVLQSSVSEDFK	6:Deamidation (N)	2	1047.98	17506.4	0.00359431	0.633259
JHU_LM2_8770_33_G	O14786	NRP1	Neuropilin-1	17506.4	EGFSANYSVLQSSVSEDFK	EGFSAN[Deamidation (N)]YSVLQSSVSEDFK	6:Deamidation (N)	3	698.988	501.949	0.148186	0.422855
JHU_LM2_8779_101_G	O14786	NRP1	Neuropilin-1	12436	EGFSANYSVLQSSVSEDFK	EGFSAN[Deamidation (N)]YSVLQSSVSEDFK	6:Deamidation (N)	2	1047.98	12436	0.0035613	0.586033
JHU_LM2_8779_101_G	O14786	NRP1	Neuropilin-1	12436	EGFSANYSVLQSSVSEDFK	EGFSAN[Deamidation (N)]YSVLQSSVSEDFK	6:Deamidation (N)	3	698.988	3437.13	0.125939	0.412935
JHU_LM2_8787_28_G	O14786	NRP1	Neuropilin-1	18734.1	EGFSANYSVLQSSVSEDFK	EGFSAN[Deamidation (N)]YSVLQSSVSEDFK	6:Deamidation (N)	2	1047.98	18734.1	0.000199638	0.725096
JHU_LM2_8787_28_G	O14786	NRP1	Neuropilin-1	18734.1	EGFSANYSVLQSSVSEDFK	EGFSAN[Deamidation (N)]YSVLQSSVSEDFK	6:Deamidation (N)	3	698.988	3880.22	0.0154778	0.567662
JHU_LM2_8790_32_G	O14786	NRP1	Neuropilin-1	28414.8	EGFSANYSVLQSSVSEDFK	EGFSAN[Deamidation (N)]YSVLQSSVSEDFK	6:Deamidation (N)	2	1047.98	28414.8	0.000319425	0.711945
JHU_LM2_8790_32_G	O14786	NRP1	Neuropilin-1	28414.8	EGFSANYSVLQSSVSEDFK	EGFSAN[Deamidation (N)]YSVLQSSVSEDFK	6:Deamidation (N)	3	698.988	865.956	0.171584	0.369923
JHU_LM2_8822_31_G	O14786	NRP1	Neuropilin-1	12469.5	EGFSANYSVLQSSVSEDFK	EGFSAN[Deamidation (N)]YSVLQSSVSEDFK	6:Deamidation (N)	2	1047.98	11510.6	0.0001612	0.654134
JHU_LM2_8822_31_G	O14786	NRP1	Neuropilin-1	12469.5	EGFSANYSVLQSSVSEDFK	EGFSAN[Deamidation (N)]YSVLQSSVSEDFK	6:Deamidation (N)	3	698.988	958.924	0.00965386	0.531744
JHU_LM2_8831_30_G	O14786	NRP1	Neuropilin-1	10735.9	EGFSANYSVLQSSVSEDFK	EGFSAN[Deamidation (N)]YSVLQSSVSEDFK	6:Deamidation (N)	2	1047.98	10735.9	0.00252738	0.637888
JHU_LM2_8831_30_G	O14786	NRP1	Neuropilin-1	10735.9	EGFSANYSVLQSSVSEDFK	EGFSAN[Deamidation (N)]YSVLQSSVSEDFK	6:Deamidation (N)	3	698.988	3739.84	0.147277	0.409757
JHU_LM2_8844_22_G	O14786	NRP1	Neuropilin-1	33951.3	EGFSANYSVLQSSVSEDFK	EGFSAN[Deamidation (N)]YSVLQSSVSEDFK	6:Deamidation (N)	2	1047.98	33951.3	0.00239736	0.58624
JHU_LM2_8844_22_G	O14786	NRP1	Neuropilin-1	33951.3	EGFSANYSVLQSSVSEDFK	EGFSAN[Deamidation (N)]YSVLQSSVSEDFK	6:Deamidation (N)	3	698.988	7977.79	0.0562147	0.468776
JHU_LM2_8849_21_G	O14786	NRP1	Neuropilin-1	8847.86	EGFSANYSVLQSSVSEDFK	EGFSAN[Deamidation (N)]YSVLQSSVSEDFK	6:Deamidation (N)	2	1047.98	8847.86	0.000159042	0.691836
JHU_LM2_8849_21_G	O14786	NRP1	Neuropilin-1	8847.86	EGFSANYSVLQSSVSEDFK	EGFSAN[Deamidation (N)]YSVLQSSVSEDFK	6:Deamidation (N)	3	698.988	877.681	0.0555754	0.494349
JHU_LM2_8851_27_G	O14786	NRP1	Neuropilin-1	7283	EGFSANYSVLQSSVSEDFK	EGFSAN[Deamidation (N)]YSVLQSSVSEDFK	6:Deamidation (N)	2	1047.98	7283	0.00234098	0.605038
JHU_LM2_8851_27_G	O14786	NRP1	Neuropilin-1	7283	EGFSANYSVLQSSVSEDFK	EGFSAN[Deamidation (N)]YSVLQSSVSEDFK	6:Deamidation (N)	3	698.988	5174.6	0.120193	0.437977
JHU_LM2_8862_26_G	O14786	NRP1	Neuropilin-1	44730	EGFSANYSVLQSSVSEDFK	EGFSAN[Deamidation (N)]YSVLQSSVSEDFK	6:Deamidation (N)	2	1047.98	44730	0.00143691	0.63499
JHU_LM2_8862_26_G	O14786	NRP1	Neuropilin-1	44730	EGFSANYSVLQSSVSEDFK	EGFSAN[Deamidation (N)]YSVLQSSVSEDFK	6:Deamidation (N)	3	698.988	3219.74	0.0163251	0.547026
JHU_LM2_8873_25_G	O14786	NRP1	Neuropilin-1	5584.93	EGFSANYSVLQSSVSEDFK	EGFSAN[Deamidation (N)]YSVLQSSVSEDFK	6:Deamidation (N)	2	1047.98	5584.93	0.00109264	0.660665
JHU_LM2_8873_25_G	O14786	NRP1	Neuropilin-1	5584.93	EGFSANYSVLQSSVSEDFK	EGFSAN[Deamidation (N)]YSVLQSSVSEDFK	6:Deamidation (N)	3	698.988	2083.24	0.0103679	0.582724
JHU_LM2_8876_24_G	O14786	NRP1	Neuropilin-1	37962.3	EGFSANYSVLQSSVSEDFK	EGFSAN[Deamidation (N)]YSVLQSSVSEDFK	6:Deamidation (N)	2	1047.98	37962.3	0.00098431	0.639651
JHU_LM2_8876_24_G	O14786	NRP1	Neuropilin-1	37962.3	EGFSANYSVLQSSVSEDFK	EGFSAN[Deamidation (N)]YSVLQSSVSEDFK	6:Deamidation (N)	3	698.988	3128.47	0.0750521	0.467904
JHU_LM2_8879_23_G	O14786	NRP1	Neuropilin-1	6845.94	EGFSANYSVLQSSVSEDFK	EGFSAN[Deamidation (N)]YSVLQSSVSEDFK	6:Deamidation (N)	2	1047.98	6845.94	0.00188678	0.626307
JHU_LM2_8879_23_G	O14786	NRP1	Neuropilin-1	6845.94	EGFSANYSVLQSSVSEDFK	EGFSAN[Deamidation (N)]YSVLQSSVSEDFK	6:Deamidation (N)	3	698.988	2046.88	0.013734	0.54931
JHU_LM2_8882_17_G	O14786	NRP1	Neuropilin-1	5096.65	EGFSANYSVLQSSVSEDFK	EGFSAN[Deamidation (N)]YSVLQSSVSEDFK	6:Deamidation (N)	2	1047.98	5096.65	0.00106199	0.678096
JHU_LM2_8882_17_G	O14786	NRP1	Neuropilin-1	5096.65	EGFSANYSVLQSSVSEDFK	EGFSAN[Deamidation (N)]YSVLQSSVSEDFK	6:Deamidation (N)	3	698.988	24143.3	0.11449	0.448321
JHU_LM2_8891_14_G	O14786	NRP1	Neuropilin-1	9506.14	EGFSANYSVLQSSVSEDFK	EGFSAN[Deamidation (N)]YSVLQSSVSEDFK	6:Deamidation (N)	2	1047.98	9506.14	0.00989552	0.608478
JHU_LM2_8891_14_G	O14786	NRP1	Neuropilin-1	9506.14	EGFSANYSVLQSSVSEDFK	EGFSAN[Deamidation (N)]YSVLQSSVSEDFK	6:Deamidation (N)	3	698.988	860.816	0.131304	0.440669
JHU_LM2_8892_16_G	O14786	NRP1	Neuropilin-1	17910	EGFSANYSVLQSSVSEDFK	EGFSAN[Deamidation (N)]YSVLQSSVSEDFK	6:Deamidation (N)	2	1047.98	10632	1.90664e-07	0.76775
JHU_LM2_8892_16_G	O14786	NRP1	Neuropilin-1	17910	EGFSANYSVLQSSVSEDFK	EGFSAN[Deamidation (N)]YSVLQSSVSEDFK	6:Deamidation (N)	3	698.988	7278	0.00171625	0.646784
JHU_LM2_8897_18_G	O14786	NRP1	Neuropilin-1	24284.5	EGFSANYSVLQSSVSEDFK	EGFSAN[Deamidation (N)]YSVLQSSVSEDFK	6:Deamidation (N)	2	1047.98	24284.5	0.000473822	0.742632
JHU_LM2_8897_18_G	O14786	NRP1	Neuropilin-1	24284.5	EGFSANYSVLQSSVSEDFK	EGFSAN[Deamidation (N)]YSVLQSSVSEDFK	6:Deamidation (N)	3	698.988	12937.5	0.13059	0.455852
JHU_LM2_8899_19_G	O14786	NRP1	Neuropilin-1	12556.7	EGFSANYSVLQSSVSEDFK	EGFSAN[Deamidation (N)]YSVLQSSVSEDFK	6:Deamidation (N)	2	1047.98	12556.7	0.000219331	0.75007
JHU_LM2_8899_19_G	O14786	NRP1	Neuropilin-1	12556.7	EGFSANYSVLQSSVSEDFK	EGFSAN[Deamidation (N)]YSVLQSSVSEDFK	6:Deamidation (N)	3	698.988	1323.13	0.138306	0.433207
JHU_LM2_8901_20_G	O14786	NRP1	Neuropilin-1	8067.52	EGFSANYSVLQSSVSEDFK	EGFSAN[Deamidation (N)]YSVLQSSVSEDFK	6:Deamidation (N)	2	1047.98	8067.52	0.000755881	0.71515
JHU_LM2_8901_20_G	O14786	NRP1	Neuropilin-1	8067.52	EGFSANYSVLQSSVSEDFK	EGFSAN[Deamidation (N)]YSVLQSSVSEDFK	6:Deamidation (N)	3	698.988	2683.97	0.0459886	0.538174
JHU_LM2_8903_15_G	O14786	NRP1	Neuropilin-1	17407.8	EGFSANYSVLQSSVSEDFK	EGFSAN[Deamidation (N)]YSVLQSSVSEDFK	6:Deamidation (N)	2	1047.98	13503.3	1.36531e-14	0.775585
JHU_LM2_8903_15_G	O14786	NRP1	Neuropilin-1	17407.8	EGFSANYSVLQSSVSEDFK	EGFSAN[Deamidation (N)]YSVLQSSVSEDFK	6:Deamidation (N)	3	698.988	3904.45	0.000476414	0.667306
JHU_LM2_8915_13_G	O14786	NRP1	Neuropilin-1	12163.6	EGFSANYSVLQSSVSEDFK	EGFSAN[Deamidation (N)]YSVLQSSVSEDFK	6:Deamidation (N)	2	1047.98	12163.6	0.00250181	0.668261
JHU_LM2_8915_13_G	O14786	NRP1	Neuropilin-1	12163.6	EGFSANYSVLQSSVSEDFK	EGFSAN[Deamidation (N)]YSVLQSSVSEDFK	6:Deamidation (N)	3	698.988	191.311	0.0771219	0.523321
JHU_LM2_8920_3_G	O14786	NRP1	Neuropilin-1	49741.9	EGFSANYSVLQSSVSEDFK	EGFSAN[Deamidation (N)]YSVLQSSVSEDFK	6:Deamidation (N)	2	1047.98	49741.9	0.00144632	0.672856
JHU_LM2_8920_3_G	O14786	NRP1	Neuropilin-1	49741.9	EGFSANYSVLQSSVSEDFK	EGFSAN[Deamidation (N)]YSVLQSSVSEDFK	6:Deamidation (N)	3	698.988	1627.57	0.126005	0.463509
JHU_LM2_8922_5_G	O14786	NRP1	Neuropilin-1	12117.6	EGFSANYSVLQSSVSEDFK	EGFSAN[Deamidation (N)]YSVLQSSVSEDFK	6:Deamidation (N)	2	1047.98	12117.6	0.00151527	0.662124
JHU_LM2_8922_5_G	O14786	NRP1	Neuropilin-1	12117.6	EGFSANYSVLQSSVSEDFK	EGFSAN[Deamidation (N)]YSVLQSSVSEDFK	6:Deamidation (N)	3	698.988	7718.56	0.1663	0.416
JHU_LM2_8926_7_G	O14786	NRP1	Neuropilin-1	30238.9	EGFSANYSVLQSSVSEDFK	EGFSAN[Deamidation (N)]YSVLQSSVSEDFK	6:Deamidation (N)	2	1047.98	30238.9	1.17944e-11	0.873862
JHU_LM2_8926_7_G	O14786	NRP1	Neuropilin-1	30238.9	EGFSANYSVLQSSVSEDFK	EGFSAN[Deamidation (N)]YSVLQSSVSEDFK	6:Deamidation (N)	3	698.988	234.567	0.0623279	0.549458
JHU_LM2_8928_12_G	O14786	NRP1	Neuropilin-1	21344.7	EGFSANYSVLQSSVSEDFK	EGFSAN[Deamidation (N)]YSVLQSSVSEDFK	6:Deamidation (N)	2	1047.98	21344.7	0.00314333	0.651258
JHU_LM2_8928_12_G	O14786	NRP1	Neuropilin-1	21344.7	EGFSANYSVLQSSVSEDFK	EGFSAN[Deamidation (N)]YSVLQSSVSEDFK	6:Deamidation (N)	3	698.988	2562.27	0.024621	0.56366
JHU_LM2_8930_10_G	O14786	NRP1	Neuropilin-1	29199.6	EGFSANYSVLQSSVSEDFK	EGFSAN[Deamidation (N)]YSVLQSSVSEDFK	6:Deamidation (N)	2	1047.98	29199.6	0.000225171	0.762989
JHU_LM2_8930_10_G	O14786	NRP1	Neuropilin-1	29199.6	EGFSANYSVLQSSVSEDFK	EGFSAN[Deamidation (N)]YSVLQSSVSEDFK	6:Deamidation (N)	3	698.988	12642.6	0.0957045	0.504322
JHU_LM2_8931_11_G	O14786	NRP1	Neuropilin-1	31691.1	EGFSANYSVLQSSVSEDFK	EGFSAN[Deamidation (N)]YSVLQSSVSEDFK	6:Deamidation (N)	2	1047.98	30529.8	0.00436363	0.606342
JHU_LM2_8931_11_G	O14786	NRP1	Neuropilin-1	31691.1	EGFSANYSVLQSSVSEDFK	EGFSAN[Deamidation (N)]YSVLQSSVSEDFK	6:Deamidation (N)	3	698.988	1161.32	0.00481636	0.602893
JHU_LM2_8935_8_G	O14786	NRP1	Neuropilin-1	5455.04	EGFSANYSVLQSSVSEDFK	EGFSAN[Deamidation (N)]YSVLQSSVSEDFK	6:Deamidation (N)	2	1047.98	5455.04	1.14838e-06	0.744036
JHU_LM2_8935_8_G	O14786	NRP1	Neuropilin-1	5455.04	EGFSANYSVLQSSVSEDFK	EGFSAN[Deamidation (N)]YSVLQSSVSEDFK	6:Deamidation (N)	3	698.988	4180.8	0.133556	0.451664
JHU_LM2_8936_6_G	O14786	NRP1	Neuropilin-1	39846.9	EGFSANYSVLQSSVSEDFK	EGFSAN[Deamidation (N)]YSVLQSSVSEDFK	6:Deamidation (N)	2	1047.98	37402.3	3.31912e-16	0.864884
JHU_LM2_8936_6_G	O14786	NRP1	Neuropilin-1	39846.9	EGFSANYSVLQSSVSEDFK	EGFSAN[Deamidation (N)]YSVLQSSVSEDFK	6:Deamidation (N)	3	698.988	2444.56	0.00293808	0.632894
JHU_LM2_8937_1_G	O14786	NRP1	Neuropilin-1	24864.9	EGFSANYSVLQSSVSEDFK	EGFSAN[Deamidation (N)]YSVLQSSVSEDFK	6:Deamidation (N)	2	1047.98	24864.9	1.71299e-08	0.760222
JHU_LM2_8937_1_G	O14786	NRP1	Neuropilin-1	24864.9	EGFSANYSVLQSSVSEDFK	EGFSAN[Deamidation (N)]YSVLQSSVSEDFK	6:Deamidation (N)	3	698.988	232.409	0.214135	0.365544
JHU_LM2_8942_4_G	O14786	NRP1	Neuropilin-1	8682.22	EGFSANYSVLQSSVSEDFK	EGFSAN[Deamidation (N)]YSVLQSSVSEDFK	6:Deamidation (N)	2	1047.98	8682.22	6.82403e-13	0.810561
JHU_LM2_8942_4_G	O14786	NRP1	Neuropilin-1	8682.22	EGFSANYSVLQSSVSEDFK	EGFSAN[Deamidation (N)]YSVLQSSVSEDFK	6:Deamidation (N)	3	698.988	160.795	0.0605136	0.509385
JHU_LM2_8947_9_G	O14786	NRP1	Neuropilin-1	NaN	EGFSANYSVLQSSVSEDFK	EGFSAN[Deamidation (N)]YSVLQSSVSEDFK	6:Deamidation (N)	2	1047.98	31447.2	0.0294038	0.549655
JHU_LM2_8947_9_G	O14786	NRP1	Neuropilin-1	NaN	EGFSANYSVLQSSVSEDFK	EGFSAN[Deamidation (N)]YSVLQSSVSEDFK	6:Deamidation (N)	3	698.988	585.529	0.119186	0.461266
JHU_LM2_8950_2_G	O14786	NRP1	Neuropilin-1	39780.6	EGFSANYSVLQSSVSEDFK	EGFSAN[Deamidation (N)]YSVLQSSVSEDFK	6:Deamidation (N)	2	1047.98	39780.6	0.000558546	0.715911
JHU_LM2_8950_2_G	O14786	NRP1	Neuropilin-1	39780.6	EGFSANYSVLQSSVSEDFK	EGFSAN[Deamidation (N)]YSVLQSSVSEDFK	6:Deamidation (N)	3	698.988	492.21	0.168184	0.402499
JHU_LM2_10022_85_G	O14786	NRP1	Neuropilin-1	10180	EGFSANYSVLQSSVSEDFK	EGFSAN[Deamidation (N)]YSVLQSSVSEDFK	6:Deamidation (N)	2	1047.98	8739.25	0.000864702	0.62447
JHU_LM2_10022_85_G	O14786	NRP1	Neuropilin-1	10180	EGFSANYSVLQSSVSEDFK	EGFSAN[Deamidation (N)]YSVLQSSVSEDFK	6:Deamidation (N)	3	698.988	1440.77	0.00403067	0.574678
JHU_LM2_18029_81_G	O14786	NRP1	Neuropilin-1	28405.5	EGFSANYSVLQSSVSEDFK	EGFSAN[Deamidation (N)]YSVLQSSVSEDFK	6:Deamidation (N)	2	1047.98	28405.5	0.000659219	0.639472
JHU_LM2_18029_81_G	O14786	NRP1	Neuropilin-1	28405.5	EGFSANYSVLQSSVSEDFK	EGFSAN[Deamidation (N)]YSVLQSSVSEDFK	6:Deamidation (N)	3	698.988	1124.78	0.160519	0.410984
JHU_LM2_19327_89_G	O14786	NRP1	Neuropilin-1	1252.53	EGFSANYSVLQSSVSEDFK	EGFSAN[Deamidation (N)]YSVLQSSVSEDFK	6:Deamidation (N)	2	1047.98	1872.51	0.0245649	0.541005
JHU_LM2_19327_89_G	O14786	NRP1	Neuropilin-1	1252.53	EGFSANYSVLQSSVSEDFK	EGFSAN[Deamidation (N)]YSVLQSSVSEDFK	6:Deamidation (N)	3	698.988	1252.53	0.00783899	0.584581
JHU_LM2_20010_75_G	O14786	NRP1	Neuropilin-1	11599.5	EGFSANYSVLQSSVSEDFK	EGFSAN[Deamidation (N)]YSVLQSSVSEDFK	6:Deamidation (N)	2	1047.98	11599.5	0.00172044	0.611717
JHU_LM2_20010_75_G	O14786	NRP1	Neuropilin-1	11599.5	EGFSANYSVLQSSVSEDFK	EGFSAN[Deamidation (N)]YSVLQSSVSEDFK	6:Deamidation (N)	3	698.988	4130	0.139479	0.428984
JHU_LM2_20329_80_G	O14786	NRP1	Neuropilin-1	17232.7	EGFSANYSVLQSSVSEDFK	EGFSAN[Deamidation (N)]YSVLQSSVSEDFK	6:Deamidation (N)	2	1047.98	17232.7	0.000132308	0.723114
JHU_LM2_20329_80_G	O14786	NRP1	Neuropilin-1	17232.7	EGFSANYSVLQSSVSEDFK	EGFSAN[Deamidation (N)]YSVLQSSVSEDFK	6:Deamidation (N)	3	698.988	8577.55	0.169805	0.407259
JHU_LM2_20358_79_G	O14786	NRP1	Neuropilin-1	29575.1	EGFSANYSVLQSSVSEDFK	EGFSAN[Deamidation (N)]YSVLQSSVSEDFK	6:Deamidation (N)	2	1047.98	29575.1	0.000444194	0.714638
JHU_LM2_20358_79_G	O14786	NRP1	Neuropilin-1	29575.1	EGFSANYSVLQSSVSEDFK	EGFSAN[Deamidation (N)]YSVLQSSVSEDFK	6:Deamidation (N)	3	698.988	7014.34	0.151338	0.453792
JHU_LM2_22648_60_G	O14786	NRP1	Neuropilin-1	9492.82	EGFSANYSVLQSSVSEDFK	EGFSAN[Deamidation (N)]YSVLQSSVSEDFK	6:Deamidation (N)	2	1047.98	6850.78	8.32215e-05	0.729771
JHU_LM2_22648_60_G	O14786	NRP1	Neuropilin-1	9492.82	EGFSANYSVLQSSVSEDFK	EGFSAN[Deamidation (N)]YSVLQSSVSEDFK	6:Deamidation (N)	3	698.988	2642.04	0.00109673	0.637369
JHU_LM2_22694_103_G	O14786	NRP1	Neuropilin-1	18112.9	EGFSANYSVLQSSVSEDFK	EGFSAN[Deamidation (N)]YSVLQSSVSEDFK	6:Deamidation (N)	2	1047.98	14489.9	0.00745112	0.562586
JHU_LM2_22694_103_G	O14786	NRP1	Neuropilin-1	18112.9	EGFSANYSVLQSSVSEDFK	EGFSAN[Deamidation (N)]YSVLQSSVSEDFK	6:Deamidation (N)	3	698.988	3622.96	0.00307234	0.593139
JHU_LM2_22700_58_G	O14786	NRP1	Neuropilin-1	22727.5	EGFSANYSVLQSSVSEDFK	EGFSAN[Deamidation (N)]YSVLQSSVSEDFK	6:Deamidation (N)	2	1047.98	12003.2	2.98468e-05	0.763655
JHU_LM2_22700_58_G	O14786	NRP1	Neuropilin-1	22727.5	EGFSANYSVLQSSVSEDFK	EGFSAN[Deamidation (N)]YSVLQSSVSEDFK	6:Deamidation (N)	3	698.988	10724.3	2.6565e-05	0.772293
JHU_LM2_22716_76_G	O14786	NRP1	Neuropilin-1	13662.7	EGFSANYSVLQSSVSEDFK	EGFSAN[Deamidation (N)]YSVLQSSVSEDFK	6:Deamidation (N)	2	1047.98	13662.7	0.00114457	0.650144
JHU_LM2_22716_76_G	O14786	NRP1	Neuropilin-1	13662.7	EGFSANYSVLQSSVSEDFK	EGFSAN[Deamidation (N)]YSVLQSSVSEDFK	6:Deamidation (N)	3	698.988	717.757	0.142944	0.416651
JHU_LM2_23997_83_G	O14786	NRP1	Neuropilin-1	16526.3	EGFSANYSVLQSSVSEDFK	EGFSAN[Deamidation (N)]YSVLQSSVSEDFK	6:Deamidation (N)	2	1047.98	16526.3	0.00122233	0.592648
JHU_LM2_23997_83_G	O14786	NRP1	Neuropilin-1	16526.3	EGFSANYSVLQSSVSEDFK	EGFSAN[Deamidation (N)]YSVLQSSVSEDFK	6:Deamidation (N)	3	698.988	21.5512	0.204888	0.373006
JHU_LM2_26722_84_G	O14786	NRP1	Neuropilin-1	9619.91	EGFSANYSVLQSSVSEDFK	EGFSAN[Deamidation (N)]YSVLQSSVSEDFK	6:Deamidation (N)	2	1047.98	9619.91	0.00060695	0.646978
JHU_LM2_26722_84_G	O14786	NRP1	Neuropilin-1	9619.91	EGFSANYSVLQSSVSEDFK	EGFSAN[Deamidation (N)]YSVLQSSVSEDFK	6:Deamidation (N)	3	698.988	207.033	0.181262	0.41862
JHU_LM2_27618_66_G	O14786	NRP1	Neuropilin-1	7489.93	EGFSANYSVLQSSVSEDFK	EGFSAN[Deamidation (N)]YSVLQSSVSEDFK	6:Deamidation (N)	2	1047.98	7489.93	0.000157598	0.687772
JHU_LM2_27618_66_G	O14786	NRP1	Neuropilin-1	7489.93	EGFSANYSVLQSSVSEDFK	EGFSAN[Deamidation (N)]YSVLQSSVSEDFK	6:Deamidation (N)	3	698.988	19640.3	0.0239275	0.523991
JHU_LM2_28130_67_G_20220314193054	O14786	NRP1	Neuropilin-1	14548	EGFSANYSVLQSSVSEDFK	EGFSAN[Deamidation (N)]YSVLQSSVSEDFK	6:Deamidation (N)	2	1047.98	14548	2.05227e-07	0.795042
JHU_LM2_28130_67_G_20220314193054	O14786	NRP1	Neuropilin-1	14548	EGFSANYSVLQSSVSEDFK	EGFSAN[Deamidation (N)]YSVLQSSVSEDFK	6:Deamidation (N)	3	698.988	3605.07	0.0495041	0.497992
JHU_LM2_29809_94_G	O14786	NRP1	Neuropilin-1	15513	EGFSANYSVLQSSVSEDFK	EGFSAN[Deamidation (N)]YSVLQSSVSEDFK	6:Deamidation (N)	2	1047.98	15513	0.00284009	0.594694
JHU_LM2_29809_94_G	O14786	NRP1	Neuropilin-1	15513	EGFSANYSVLQSSVSEDFK	EGFSAN[Deamidation (N)]YSVLQSSVSEDFK	6:Deamidation (N)	3	698.988	202.116	0.110677	0.451474
JHU_LM2_30630_97_G	O14786	NRP1	Neuropilin-1	4271.33	EGFSANYSVLQSSVSEDFK	EGFSAN[Deamidation (N)]YSVLQSSVSEDFK	6:Deamidation (N)	2	1047.98	4271.33	0.00293111	0.613722
JHU_LM2_30630_97_G	O14786	NRP1	Neuropilin-1	4271.33	EGFSANYSVLQSSVSEDFK	EGFSAN[Deamidation (N)]YSVLQSSVSEDFK	6:Deamidation (N)	3	698.988	3528.32	0.0449384	0.508676
JHU_LM2_31033_107_G	O14786	NRP1	Neuropilin-1	17067.4	EGFSANYSVLQSSVSEDFK	EGFSAN[Deamidation (N)]YSVLQSSVSEDFK	6:Deamidation (N)	2	1047.98	15595.7	0.00519386	0.583074
JHU_LM2_31033_107_G	O14786	NRP1	Neuropilin-1	17067.4	EGFSANYSVLQSSVSEDFK	EGFSAN[Deamidation (N)]YSVLQSSVSEDFK	6:Deamidation (N)	3	698.988	1471.66	0.000557839	0.648903
JHU_LM2_31495_64_G	O14786	NRP1	Neuropilin-1	5809.14	EGFSANYSVLQSSVSEDFK	EGFSAN[Deamidation (N)]YSVLQSSVSEDFK	6:Deamidation (N)	2	1047.98	5809.14	0.00129526	0.657614
JHU_LM2_31495_64_G	O14786	NRP1	Neuropilin-1	5809.14	EGFSANYSVLQSSVSEDFK	EGFSAN[Deamidation (N)]YSVLQSSVSEDFK	6:Deamidation (N)	3	698.988	1041.68	0.123923	0.434449
JHU_LM2_31614_100_G	O14786	NRP1	Neuropilin-1	19079.9	EGFSANYSVLQSSVSEDFK	EGFSAN[Deamidation (N)]YSVLQSSVSEDFK	6:Deamidation (N)	2	1047.98	19079.9	0.000276838	0.663746
JHU_LM2_31614_100_G	O14786	NRP1	Neuropilin-1	19079.9	EGFSANYSVLQSSVSEDFK	EGFSAN[Deamidation (N)]YSVLQSSVSEDFK	6:Deamidation (N)	3	698.988	6866.5	0.0551817	0.488277
JHU_LM2_31646_71_G	O14786	NRP1	Neuropilin-1	18525.9	EGFSANYSVLQSSVSEDFK	EGFSAN[Deamidation (N)]YSVLQSSVSEDFK	6:Deamidation (N)	2	1047.98	18525.9	3.87486e-05	0.729071
JHU_LM2_31646_71_G	O14786	NRP1	Neuropilin-1	18525.9	EGFSANYSVLQSSVSEDFK	EGFSAN[Deamidation (N)]YSVLQSSVSEDFK	6:Deamidation (N)	3	698.988	465.902	0.092686	0.464713
JHU_LM2_S5048_Glyco_4	O14786	NRP1	Neuropilin-1	15751.9	EGFSANYSVLQSSVSEDFK	EGFSAN[Deamidation (N)]YSVLQSSVSEDFK	6:Deamidation (N)	2	1047.98	15751.9	0.00162807	0.610933
JHU_LM2_S5048_Glyco_4	O14786	NRP1	Neuropilin-1	15751.9	EGFSANYSVLQSSVSEDFK	EGFSAN[Deamidation (N)]YSVLQSSVSEDFK	6:Deamidation (N)	3	698.988	3757.99	0.0109939	0.541253
JHU_LM2_S5206_Glyco_2	O14786	NRP1	Neuropilin-1	27991.6	EGFSANYSVLQSSVSEDFK	EGFSAN[Deamidation (N)]YSVLQSSVSEDFK	6:Deamidation (N)	2	1047.98	27991.6	0.000954685	0.618878
JHU_LM2_S5206_Glyco_2	O14786	NRP1	Neuropilin-1	27991.6	EGFSANYSVLQSSVSEDFK	EGFSAN[Deamidation (N)]YSVLQSSVSEDFK	6:Deamidation (N)	3	698.988	4869.05	0.0249407	0.514767
JHU_LM2_S6107_Glyco_3	O14786	NRP1	Neuropilin-1	21118.2	EGFSANYSVLQSSVSEDFK	EGFSAN[Deamidation (N)]YSVLQSSVSEDFK	6:Deamidation (N)	2	1047.98	21118.2	0.00357371	0.547866
JHU_LM2_S6107_Glyco_3	O14786	NRP1	Neuropilin-1	21118.2	EGFSANYSVLQSSVSEDFK	EGFSAN[Deamidation (N)]YSVLQSSVSEDFK	6:Deamidation (N)	3	698.988	249.429	0.188205	0.321162
JHU_LM2_Se7055_Glyco_8	O14786	NRP1	Neuropilin-1	3578.61	EGFSANYSVLQSSVSEDFK	EGFSAN[Deamidation (N)]YSVLQSSVSEDFK	6:Deamidation (N)	2	1047.98	18375.8	0.0332596	0.506338
JHU_LM2_Se7055_Glyco_8	O14786	NRP1	Neuropilin-1	3578.61	EGFSANYSVLQSSVSEDFK	EGFSAN[Deamidation (N)]YSVLQSSVSEDFK	6:Deamidation (N)	3	698.988	3578.61	0.00426201	0.588654
JHU_LM2_Se7340_Glyco_10	O14786	NRP1	Neuropilin-1	15816.5	EGFSANYSVLQSSVSEDFK	EGFSAN[Deamidation (N)]YSVLQSSVSEDFK	6:Deamidation (N)	2	1047.98	15816.5	0.00196707	0.583678
JHU_LM2_Se7340_Glyco_10	O14786	NRP1	Neuropilin-1	15816.5	EGFSANYSVLQSSVSEDFK	EGFSAN[Deamidation (N)]YSVLQSSVSEDFK	6:Deamidation (N)	3	698.988	5561.66	0.0175766	0.513031
JHU_LM2_Se7536_Glyco_9	O14786	NRP1	Neuropilin-1	NaN	EGFSANYSVLQSSVSEDFK	EGFSAN[Deamidation (N)]YSVLQSSVSEDFK	6:Deamidation (N)	2	1047.98	29207.3	0.0123366	0.521567
JHU_LM2_Se7536_Glyco_9	O14786	NRP1	Neuropilin-1	NaN	EGFSANYSVLQSSVSEDFK	EGFSAN[Deamidation (N)]YSVLQSSVSEDFK	6:Deamidation (N)	3	698.988	211.46	0.188578	0.280814
JHU_LM2_Se7595_Glyco_7	O14786	NRP1	Neuropilin-1	38794.4	EGFSANYSVLQSSVSEDFK	EGFSAN[Deamidation (N)]YSVLQSSVSEDFK	6:Deamidation (N)	2	1047.98	34297.9	0.00368517	0.570675
JHU_LM2_Se7595_Glyco_7	O14786	NRP1	Neuropilin-1	38794.4	EGFSANYSVLQSSVSEDFK	EGFSAN[Deamidation (N)]YSVLQSSVSEDFK	6:Deamidation (N)	3	698.988	4496.58	0.00097638	0.606431
JHU_LM2_Se8135_Glyco_6	O14786	NRP1	Neuropilin-1	22271.2	EGFSANYSVLQSSVSEDFK	EGFSAN[Deamidation (N)]YSVLQSSVSEDFK	6:Deamidation (N)	2	1047.98	22271.2	9.32207e-05	0.634801
JHU_LM2_Se8135_Glyco_6	O14786	NRP1	Neuropilin-1	22271.2	EGFSANYSVLQSSVSEDFK	EGFSAN[Deamidation (N)]YSVLQSSVSEDFK	6:Deamidation (N)	3	698.988	475.407	0.0445733	0.461672
JHU_LM2_Se8561_Glyco_1	O14786	NRP1	Neuropilin-1	31892.6	EGFSANYSVLQSSVSEDFK	EGFSAN[Deamidation (N)]YSVLQSSVSEDFK	6:Deamidation (N)	2	1047.98	31892.6	0.0021634	0.561881
JHU_LM2_Se8561_Glyco_1	O14786	NRP1	Neuropilin-1	31892.6	EGFSANYSVLQSSVSEDFK	EGFSAN[Deamidation (N)]YSVLQSSVSEDFK	6:Deamidation (N)	3	698.988	3873.92	0.116055	0.400661
JHU_LM2_Se8829_Glyco_5	O14786	NRP1	Neuropilin-1	20155.6	EGFSANYSVLQSSVSEDFK	EGFSAN[Deamidation (N)]YSVLQSSVSEDFK	6:Deamidation (N)	2	1047.98	20155.6	1.1437e-05	0.687583
JHU_LM2_Se8829_Glyco_5	O14786	NRP1	Neuropilin-1	20155.6	EGFSANYSVLQSSVSEDFK	EGFSAN[Deamidation (N)]YSVLQSSVSEDFK	6:Deamidation (N)	3	698.988	1287.2	0.0338046	0.50958
JHU_LM2_2112_87_G	O14786	NRP1	Neuropilin-1	5797.77	RGPECSQNYTTPSGVIK	RGPEC[Carbamidomethyl (C)]SQN[Deamidation (N)]YTTPSGVIK	5:Carbamidomethyl (C);8:Deamidation (N)	3	632.304	5797.77	2.47276e-07	0.863576
JHU_LM2_2112_87_G	O14786	NRP1	Neuropilin-1	5797.77	RGPECSQNYTTPSGVIK	RGPEC[Carbamidomethyl (C)]SQN[Deamidation (N)]YTTPSGVIK	5:Carbamidomethyl (C);8:Deamidation (N)	2	947.952	0.903008	0.0926192	0.497223
JHU_LM2_2195_91_G	O14786	NRP1	Neuropilin-1	2471.31	RGPECSQNYTTPSGVIK	RGPEC[Carbamidomethyl (C)]SQN[Deamidation (N)]YTTPSGVIK	5:Carbamidomethyl (C);8:Deamidation (N)	3	632.304	2471.31	8.72258e-09	0.718354
JHU_LM2_2195_91_G	O14786	NRP1	Neuropilin-1	2471.31	RGPECSQNYTTPSGVIK	RGPEC[Carbamidomethyl (C)]SQN[Deamidation (N)]YTTPSGVIK	5:Carbamidomethyl (C);8:Deamidation (N)	2	947.952	0.638483	0.10603	0.470834
JHU_LM2_2377_73_G	O14786	NRP1	Neuropilin-1	2131.95	RGPECSQNYTTPSGVIK	RGPEC[Carbamidomethyl (C)]SQN[Deamidation (N)]YTTPSGVIK	5:Carbamidomethyl (C);8:Deamidation (N)	3	632.304	2131.95	1.31933e-09	0.740507
JHU_LM2_2377_73_G	O14786	NRP1	Neuropilin-1	2131.95	RGPECSQNYTTPSGVIK	RGPEC[Carbamidomethyl (C)]SQN[Deamidation (N)]YTTPSGVIK	5:Carbamidomethyl (C);8:Deamidation (N)	2	947.952	1345.93	0.111648	0.425259
JHU_LM2_2436_106_G	O14786	NRP1	Neuropilin-1	4792.82	RGPECSQNYTTPSGVIK	RGPEC[Carbamidomethyl (C)]SQN[Deamidation (N)]YTTPSGVIK	5:Carbamidomethyl (C);8:Deamidation (N)	3	632.304	4792.82	5.65526e-05	0.702889
JHU_LM2_2436_106_G	O14786	NRP1	Neuropilin-1	4792.82	RGPECSQNYTTPSGVIK	RGPEC[Carbamidomethyl (C)]SQN[Deamidation (N)]YTTPSGVIK	5:Carbamidomethyl (C);8:Deamidation (N)	2	947.952	0.94194	0.0886783	0.446011
JHU_LM2_2518_88_G	O14786	NRP1	Neuropilin-1	5352.74	RGPECSQNYTTPSGVIK	RGPEC[Carbamidomethyl (C)]SQN[Deamidation (N)]YTTPSGVIK	5:Carbamidomethyl (C);8:Deamidation (N)	3	632.304	5352.74	1.74391e-28	0.739691
JHU_LM2_2518_88_G	O14786	NRP1	Neuropilin-1	5352.74	RGPECSQNYTTPSGVIK	RGPEC[Carbamidomethyl (C)]SQN[Deamidation (N)]YTTPSGVIK	5:Carbamidomethyl (C);8:Deamidation (N)	2	947.952	0.701717	0.151087	0.423538
JHU_LM2_2952_110_G	O14786	NRP1	Neuropilin-1	7454.4	RGPECSQNYTTPSGVIK	RGPEC[Carbamidomethyl (C)]SQN[Deamidation (N)]YTTPSGVIK	5:Carbamidomethyl (C);8:Deamidation (N)	3	632.304	7454.4	2.84942e-06	0.732117
JHU_LM2_2952_110_G	O14786	NRP1	Neuropilin-1	7454.4	RGPECSQNYTTPSGVIK	RGPEC[Carbamidomethyl (C)]SQN[Deamidation (N)]YTTPSGVIK	5:Carbamidomethyl (C);8:Deamidation (N)	2	947.952	0.415998	0.139768	0.412669
JHU_LM2_3204_108_G	O14786	NRP1	Neuropilin-1	7140.92	RGPECSQNYTTPSGVIK	RGPEC[Carbamidomethyl (C)]SQN[Deamidation (N)]YTTPSGVIK	5:Carbamidomethyl (C);8:Deamidation (N)	3	632.304	7140.92	0.000354352	0.652599
JHU_LM2_3204_108_G	O14786	NRP1	Neuropilin-1	7140.92	RGPECSQNYTTPSGVIK	RGPEC[Carbamidomethyl (C)]SQN[Deamidation (N)]YTTPSGVIK	5:Carbamidomethyl (C);8:Deamidation (N)	2	947.952	0.891598	0.0850174	0.455789
JHU_LM2_3736_109_G	O14786	NRP1	Neuropilin-1	7617.75	RGPECSQNYTTPSGVIK	RGPEC[Carbamidomethyl (C)]SQN[Deamidation (N)]YTTPSGVIK	5:Carbamidomethyl (C);8:Deamidation (N)	3	632.304	7617.75	0.000170432	0.664029
JHU_LM2_3736_109_G	O14786	NRP1	Neuropilin-1	7617.75	RGPECSQNYTTPSGVIK	RGPEC[Carbamidomethyl (C)]SQN[Deamidation (N)]YTTPSGVIK	5:Carbamidomethyl (C);8:Deamidation (N)	2	947.952	0.652834	0.133309	0.409198
JHU_LM2_4210_77_G	O14786	NRP1	Neuropilin-1	5445.77	RGPECSQNYTTPSGVIK	RGPEC[Carbamidomethyl (C)]SQN[Deamidation (N)]YTTPSGVIK	5:Carbamidomethyl (C);8:Deamidation (N)	3	632.304	5445.77	1.76685e-07	0.724154
JHU_LM2_4210_77_G	O14786	NRP1	Neuropilin-1	5445.77	RGPECSQNYTTPSGVIK	RGPEC[Carbamidomethyl (C)]SQN[Deamidation (N)]YTTPSGVIK	5:Carbamidomethyl (C);8:Deamidation (N)	2	947.952	0.63513	0.0101013	0.539959
JHU_LM2_4648_62_G	O14786	NRP1	Neuropilin-1	3403.11	RGPECSQNYTTPSGVIK	RGPEC[Carbamidomethyl (C)]SQN[Deamidation (N)]YTTPSGVIK	5:Carbamidomethyl (C);8:Deamidation (N)	3	632.304	3403.11	1.26808e-06	0.780332
JHU_LM2_4648_62_G	O14786	NRP1	Neuropilin-1	3403.11	RGPECSQNYTTPSGVIK	RGPEC[Carbamidomethyl (C)]SQN[Deamidation (N)]YTTPSGVIK	5:Carbamidomethyl (C);8:Deamidation (N)	2	947.952	745.852	0.0377311	0.494955
JHU_LM2_5051_90_G	O14786	NRP1	Neuropilin-1	3035.61	RGPECSQNYTTPSGVIK	RGPEC[Carbamidomethyl (C)]SQN[Deamidation (N)]YTTPSGVIK	5:Carbamidomethyl (C);8:Deamidation (N)	3	632.304	3035.61	4.83768e-12	0.734338
JHU_LM2_5051_90_G	O14786	NRP1	Neuropilin-1	3035.61	RGPECSQNYTTPSGVIK	RGPEC[Carbamidomethyl (C)]SQN[Deamidation (N)]YTTPSGVIK	5:Carbamidomethyl (C);8:Deamidation (N)	2	947.952	0.947182	0.150282	0.427854
JHU_LM2_5189_69_G	O14786	NRP1	Neuropilin-1	4524.08	RGPECSQNYTTPSGVIK	RGPEC[Carbamidomethyl (C)]SQN[Deamidation (N)]YTTPSGVIK	5:Carbamidomethyl (C);8:Deamidation (N)	3	632.304	4524.08	2.75466e-18	0.819841
JHU_LM2_5189_69_G	O14786	NRP1	Neuropilin-1	4524.08	RGPECSQNYTTPSGVIK	RGPEC[Carbamidomethyl (C)]SQN[Deamidation (N)]YTTPSGVIK	5:Carbamidomethyl (C);8:Deamidation (N)	2	947.952	0.649584	0.0875366	0.468806
JHU_LM2_5624_78_G	O14786	NRP1	Neuropilin-1	3920.3	RGPECSQNYTTPSGVIK	RGPEC[Carbamidomethyl (C)]SQN[Deamidation (N)]YTTPSGVIK	5:Carbamidomethyl (C);8:Deamidation (N)	3	632.304	3920.3	4.69526e-18	0.799954
JHU_LM2_5624_78_G	O14786	NRP1	Neuropilin-1	3920.3	RGPECSQNYTTPSGVIK	RGPEC[Carbamidomethyl (C)]SQN[Deamidation (N)]YTTPSGVIK	5:Carbamidomethyl (C);8:Deamidation (N)	2	947.952	0.901388	0.151915	0.43019
JHU_LM2_6371_104_G	O14786	NRP1	Neuropilin-1	4281.91	RGPECSQNYTTPSGVIK	RGPEC[Carbamidomethyl (C)]SQN[Deamidation (N)]YTTPSGVIK	5:Carbamidomethyl (C);8:Deamidation (N)	3	632.304	4281.91	0.000722121	0.661942
JHU_LM2_6371_104_G	O14786	NRP1	Neuropilin-1	4281.91	RGPECSQNYTTPSGVIK	RGPEC[Carbamidomethyl (C)]SQN[Deamidation (N)]YTTPSGVIK	5:Carbamidomethyl (C);8:Deamidation (N)	2	947.952	0.911425	0.100956	0.453613
JHU_LM2_8532_70_G	O14786	NRP1	Neuropilin-1	5937.39	RGPECSQNYTTPSGVIK	RGPEC[Carbamidomethyl (C)]SQN[Deamidation (N)]YTTPSGVIK	5:Carbamidomethyl (C);8:Deamidation (N)	3	632.304	5446.95	1.9379e-14	0.847429
JHU_LM2_8532_70_G	O14786	NRP1	Neuropilin-1	5937.39	RGPECSQNYTTPSGVIK	RGPEC[Carbamidomethyl (C)]SQN[Deamidation (N)]YTTPSGVIK	5:Carbamidomethyl (C);8:Deamidation (N)	2	947.952	490.434	0.00747655	0.573297
JHU_LM2_6564_74_G	O14786	NRP1	Neuropilin-1	5651.58	RGPECSQNYTTPSGVIK	RGPEC[Carbamidomethyl (C)]SQN[Deamidation (N)]YTTPSGVIK	5:Carbamidomethyl (C);8:Deamidation (N)	3	632.304	5651.58	8.84337e-14	0.833567
JHU_LM2_6564_74_G	O14786	NRP1	Neuropilin-1	5651.58	RGPECSQNYTTPSGVIK	RGPEC[Carbamidomethyl (C)]SQN[Deamidation (N)]YTTPSGVIK	5:Carbamidomethyl (C);8:Deamidation (N)	2	947.952	0.947519	0.0884169	0.476242
JHU_LM2_6594_68_G	O14786	NRP1	Neuropilin-1	3944.98	RGPECSQNYTTPSGVIK	RGPEC[Carbamidomethyl (C)]SQN[Deamidation (N)]YTTPSGVIK	5:Carbamidomethyl (C);8:Deamidation (N)	3	632.304	3944.98	1.74923e-08	0.758801
JHU_LM2_6594_68_G	O14786	NRP1	Neuropilin-1	3944.98	RGPECSQNYTTPSGVIK	RGPEC[Carbamidomethyl (C)]SQN[Deamidation (N)]YTTPSGVIK	5:Carbamidomethyl (C);8:Deamidation (N)	2	947.952	0.920591	0.04092	0.465663
JHU_LM2_6639_105_G	O14786	NRP1	Neuropilin-1	5282.32	RGPECSQNYTTPSGVIK	RGPEC[Carbamidomethyl (C)]SQN[Deamidation (N)]YTTPSGVIK	5:Carbamidomethyl (C);8:Deamidation (N)	3	632.304	5282.32	0.00183246	0.604083
JHU_LM2_6639_105_G	O14786	NRP1	Neuropilin-1	5282.32	RGPECSQNYTTPSGVIK	RGPEC[Carbamidomethyl (C)]SQN[Deamidation (N)]YTTPSGVIK	5:Carbamidomethyl (C);8:Deamidation (N)	2	947.952	0.921284	0.0746667	0.462466
JHU_LM2_6726_96_G	O14786	NRP1	Neuropilin-1	4852.49	RGPECSQNYTTPSGVIK	RGPEC[Carbamidomethyl (C)]SQN[Deamidation (N)]YTTPSGVIK	5:Carbamidomethyl (C);8:Deamidation (N)	3	632.304	4852.49	2.21566e-06	0.777317
JHU_LM2_6726_96_G	O14786	NRP1	Neuropilin-1	4852.49	RGPECSQNYTTPSGVIK	RGPEC[Carbamidomethyl (C)]SQN[Deamidation (N)]YTTPSGVIK	5:Carbamidomethyl (C);8:Deamidation (N)	2	947.952	1367.74	0.183171	0.438148
JHU_LM2_6966_57_G	O14786	NRP1	Neuropilin-1	23068	RGPECSQNYTTPSGVIK	RGPEC[Carbamidomethyl (C)]SQN[Deamidation (N)]YTTPSGVIK	5:Carbamidomethyl (C);8:Deamidation (N)	3	632.304	21245.7	3.76452e-31	0.859833
JHU_LM2_6966_57_G	O14786	NRP1	Neuropilin-1	23068	RGPECSQNYTTPSGVIK	RGPEC[Carbamidomethyl (C)]SQN[Deamidation (N)]YTTPSGVIK	5:Carbamidomethyl (C);8:Deamidation (N)	2	947.952	1822.24	0.000950148	0.635117
JHU_LM2_7326_102_G	O14786	NRP1	Neuropilin-1	7383.27	RGPECSQNYTTPSGVIK	RGPEC[Carbamidomethyl (C)]SQN[Deamidation (N)]YTTPSGVIK	5:Carbamidomethyl (C);8:Deamidation (N)	3	632.304	7383.27	0.000175085	0.677911
JHU_LM2_7326_102_G	O14786	NRP1	Neuropilin-1	7383.27	RGPECSQNYTTPSGVIK	RGPEC[Carbamidomethyl (C)]SQN[Deamidation (N)]YTTPSGVIK	5:Carbamidomethyl (C);8:Deamidation (N)	2	947.952	0.902063	0.127997	0.447833
JHU_LM2_7412_63_G	O14786	NRP1	Neuropilin-1	4395.98	RGPECSQNYTTPSGVIK	RGPEC[Carbamidomethyl (C)]SQN[Deamidation (N)]YTTPSGVIK	5:Carbamidomethyl (C);8:Deamidation (N)	3	632.304	4395.98	3.30534e-12	0.740736
JHU_LM2_7412_63_G	O14786	NRP1	Neuropilin-1	4395.98	RGPECSQNYTTPSGVIK	RGPEC[Carbamidomethyl (C)]SQN[Deamidation (N)]YTTPSGVIK	5:Carbamidomethyl (C);8:Deamidation (N)	2	947.952	678.371	0.103459	0.388862
JHU_LM2_7449_99_G	O14786	NRP1	Neuropilin-1	5409.23	RGPECSQNYTTPSGVIK	RGPEC[Carbamidomethyl (C)]SQN[Deamidation (N)]YTTPSGVIK	5:Carbamidomethyl (C);8:Deamidation (N)	3	632.304	5409.23	3.5994e-08	0.762033
JHU_LM2_7449_99_G	O14786	NRP1	Neuropilin-1	5409.23	RGPECSQNYTTPSGVIK	RGPEC[Carbamidomethyl (C)]SQN[Deamidation (N)]YTTPSGVIK	5:Carbamidomethyl (C);8:Deamidation (N)	2	947.952	0.921907	0.0330026	0.532231
JHU_LM2_7481_95_G	O14786	NRP1	Neuropilin-1	NaN	RGPECSQNYTTPSGVIK	RGPEC[Carbamidomethyl (C)]SQN[Deamidation (N)]YTTPSGVIK	5:Carbamidomethyl (C);8:Deamidation (N)	3	632.304	1.17736	0.285551	0.394509
JHU_LM2_7481_95_G	O14786	NRP1	Neuropilin-1	NaN	RGPECSQNYTTPSGVIK	RGPEC[Carbamidomethyl (C)]SQN[Deamidation (N)]YTTPSGVIK	5:Carbamidomethyl (C);8:Deamidation (N)	2	947.952	374.679	0.103568	0.479033
JHU_LM2_7775_92_G	O14786	NRP1	Neuropilin-1	1747.12	RGPECSQNYTTPSGVIK	RGPEC[Carbamidomethyl (C)]SQN[Deamidation (N)]YTTPSGVIK	5:Carbamidomethyl (C);8:Deamidation (N)	3	632.304	1747.12	0.00347486	0.580075
JHU_LM2_7775_92_G	O14786	NRP1	Neuropilin-1	1747.12	RGPECSQNYTTPSGVIK	RGPEC[Carbamidomethyl (C)]SQN[Deamidation (N)]YTTPSGVIK	5:Carbamidomethyl (C);8:Deamidation (N)	2	947.952	0.897669	0.156623	0.411054
JHU_LM2_7842_98_G	O14786	NRP1	Neuropilin-1	6371.46	RGPECSQNYTTPSGVIK	RGPEC[Carbamidomethyl (C)]SQN[Deamidation (N)]YTTPSGVIK	5:Carbamidomethyl (C);8:Deamidation (N)	3	632.304	6371.46	0.000154216	0.680427
JHU_LM2_7842_98_G	O14786	NRP1	Neuropilin-1	6371.46	RGPECSQNYTTPSGVIK	RGPEC[Carbamidomethyl (C)]SQN[Deamidation (N)]YTTPSGVIK	5:Carbamidomethyl (C);8:Deamidation (N)	2	947.952	0.882849	0.0920949	0.457635
JHU_LM2_8005_93_G	O14786	NRP1	Neuropilin-1	8008.97	RGPECSQNYTTPSGVIK	RGPEC[Carbamidomethyl (C)]SQN[Deamidation (N)]YTTPSGVIK	5:Carbamidomethyl (C);8:Deamidation (N)	3	632.304	8008.97	0.000308732	0.679553
JHU_LM2_8005_93_G	O14786	NRP1	Neuropilin-1	8008.97	RGPECSQNYTTPSGVIK	RGPEC[Carbamidomethyl (C)]SQN[Deamidation (N)]YTTPSGVIK	5:Carbamidomethyl (C);8:Deamidation (N)	2	947.952	0.905027	0.173575	0.443672
JHU_LM2_8029_65_G	O14786	NRP1	Neuropilin-1	3555.38	RGPECSQNYTTPSGVIK	RGPEC[Carbamidomethyl (C)]SQN[Deamidation (N)]YTTPSGVIK	5:Carbamidomethyl (C);8:Deamidation (N)	3	632.304	3555.38	6.21715e-12	0.813866
JHU_LM2_8029_65_G	O14786	NRP1	Neuropilin-1	3555.38	RGPECSQNYTTPSGVIK	RGPEC[Carbamidomethyl (C)]SQN[Deamidation (N)]YTTPSGVIK	5:Carbamidomethyl (C);8:Deamidation (N)	2	947.952	0.930473	0.0323363	0.492238
JHU_LM2_8158_86_G	O14786	NRP1	Neuropilin-1	2144.82	RGPECSQNYTTPSGVIK	RGPEC[Carbamidomethyl (C)]SQN[Deamidation (N)]YTTPSGVIK	5:Carbamidomethyl (C);8:Deamidation (N)	3	632.304	2144.82	0.000175375	0.657741
JHU_LM2_8158_86_G	O14786	NRP1	Neuropilin-1	2144.82	RGPECSQNYTTPSGVIK	RGPEC[Carbamidomethyl (C)]SQN[Deamidation (N)]YTTPSGVIK	5:Carbamidomethyl (C);8:Deamidation (N)	2	947.952	383.115	0.0612364	0.483409
JHU_LM2_8443_56_G	O14786	NRP1	Neuropilin-1	24231.9	RGPECSQNYTTPSGVIK	RGPEC[Carbamidomethyl (C)]SQN[Deamidation (N)]YTTPSGVIK	5:Carbamidomethyl (C);8:Deamidation (N)	3	632.304	22121.2	4.05746e-30	0.866687
JHU_LM2_8443_56_G	O14786	NRP1	Neuropilin-1	24231.9	RGPECSQNYTTPSGVIK	RGPEC[Carbamidomethyl (C)]SQN[Deamidation (N)]YTTPSGVIK	5:Carbamidomethyl (C);8:Deamidation (N)	2	947.952	2110.68	0.000869602	0.63258
JHU_LM2_8526_55_G	O14786	NRP1	Neuropilin-1	21425.3	RGPECSQNYTTPSGVIK	RGPEC[Carbamidomethyl (C)]SQN[Deamidation (N)]YTTPSGVIK	5:Carbamidomethyl (C);8:Deamidation (N)	3	632.304	18865.4	1.20261e-26	0.860012
JHU_LM2_8526_55_G	O14786	NRP1	Neuropilin-1	21425.3	RGPECSQNYTTPSGVIK	RGPEC[Carbamidomethyl (C)]SQN[Deamidation (N)]YTTPSGVIK	5:Carbamidomethyl (C);8:Deamidation (N)	2	947.952	2559.91	0.00136833	0.619394
JHU_LM2_8528_54_G	O14786	NRP1	Neuropilin-1	24931.7	RGPECSQNYTTPSGVIK	RGPEC[Carbamidomethyl (C)]SQN[Deamidation (N)]YTTPSGVIK	5:Carbamidomethyl (C);8:Deamidation (N)	3	632.304	22548.2	9.00101e-50	0.841289
JHU_LM2_8528_54_G	O14786	NRP1	Neuropilin-1	24931.7	RGPECSQNYTTPSGVIK	RGPEC[Carbamidomethyl (C)]SQN[Deamidation (N)]YTTPSGVIK	5:Carbamidomethyl (C);8:Deamidation (N)	2	947.952	2383.48	0.000339202	0.60961
JHU_LM2_8537_53_G	O14786	NRP1	Neuropilin-1	14781.5	RGPECSQNYTTPSGVIK	RGPEC[Carbamidomethyl (C)]SQN[Deamidation (N)]YTTPSGVIK	5:Carbamidomethyl (C);8:Deamidation (N)	3	632.304	13549.8	6.78089e-26	0.877906
JHU_LM2_8537_53_G	O14786	NRP1	Neuropilin-1	14781.5	RGPECSQNYTTPSGVIK	RGPEC[Carbamidomethyl (C)]SQN[Deamidation (N)]YTTPSGVIK	5:Carbamidomethyl (C);8:Deamidation (N)	2	947.952	1231.7	0.000324777	0.670493
JHU_LM2_8544_52_G	O14786	NRP1	Neuropilin-1	23751.3	RGPECSQNYTTPSGVIK	RGPEC[Carbamidomethyl (C)]SQN[Deamidation (N)]YTTPSGVIK	5:Carbamidomethyl (C);8:Deamidation (N)	3	632.304	21624.5	1.16003e-58	0.86708
JHU_LM2_8544_52_G	O14786	NRP1	Neuropilin-1	23751.3	RGPECSQNYTTPSGVIK	RGPEC[Carbamidomethyl (C)]SQN[Deamidation (N)]YTTPSGVIK	5:Carbamidomethyl (C);8:Deamidation (N)	2	947.952	2126.82	3.62365e-06	0.704303
JHU_LM2_8568_51_G	O14786	NRP1	Neuropilin-1	18473.8	RGPECSQNYTTPSGVIK	RGPEC[Carbamidomethyl (C)]SQN[Deamidation (N)]YTTPSGVIK	5:Carbamidomethyl (C);8:Deamidation (N)	3	632.304	18473.8	3.11621e-39	0.881794
JHU_LM2_8568_51_G	O14786	NRP1	Neuropilin-1	18473.8	RGPECSQNYTTPSGVIK	RGPEC[Carbamidomethyl (C)]SQN[Deamidation (N)]YTTPSGVIK	5:Carbamidomethyl (C);8:Deamidation (N)	2	947.952	875.855	0.0340975	0.507029
JHU_LM2_8570_59_G	O14786	NRP1	Neuropilin-1	19902.7	RGPECSQNYTTPSGVIK	RGPEC[Carbamidomethyl (C)]SQN[Deamidation (N)]YTTPSGVIK	5:Carbamidomethyl (C);8:Deamidation (N)	3	632.304	19902.7	6.862e-28	0.883716
JHU_LM2_8570_59_G	O14786	NRP1	Neuropilin-1	19902.7	RGPECSQNYTTPSGVIK	RGPEC[Carbamidomethyl (C)]SQN[Deamidation (N)]YTTPSGVIK	5:Carbamidomethyl (C);8:Deamidation (N)	2	947.952	535.373	0.0177944	0.50978
JHU_LM2_8597_50_G	O14786	NRP1	Neuropilin-1	26733.5	RGPECSQNYTTPSGVIK	RGPEC[Carbamidomethyl (C)]SQN[Deamidation (N)]YTTPSGVIK	5:Carbamidomethyl (C);8:Deamidation (N)	3	632.304	23956.4	2.38991e-20	0.946996
JHU_LM2_8597_50_G	O14786	NRP1	Neuropilin-1	26733.5	RGPECSQNYTTPSGVIK	RGPEC[Carbamidomethyl (C)]SQN[Deamidation (N)]YTTPSGVIK	5:Carbamidomethyl (C);8:Deamidation (N)	2	947.952	2777.09	0.000195054	0.729336
JHU_LM2_8601_49_G	O14786	NRP1	Neuropilin-1	37568.6	RGPECSQNYTTPSGVIK	RGPEC[Carbamidomethyl (C)]SQN[Deamidation (N)]YTTPSGVIK	5:Carbamidomethyl (C);8:Deamidation (N)	3	632.304	33733.5	2.13396e-14	0.915086
JHU_LM2_8601_49_G	O14786	NRP1	Neuropilin-1	37568.6	RGPECSQNYTTPSGVIK	RGPEC[Carbamidomethyl (C)]SQN[Deamidation (N)]YTTPSGVIK	5:Carbamidomethyl (C);8:Deamidation (N)	2	947.952	3835.12	7.47184e-06	0.753184
JHU_LM2_8620_48_G	O14786	NRP1	Neuropilin-1	15541.6	RGPECSQNYTTPSGVIK	RGPEC[Carbamidomethyl (C)]SQN[Deamidation (N)]YTTPSGVIK	5:Carbamidomethyl (C);8:Deamidation (N)	3	632.304	11902.3	1.71498e-09	0.827702
JHU_LM2_8620_48_G	O14786	NRP1	Neuropilin-1	15541.6	RGPECSQNYTTPSGVIK	RGPEC[Carbamidomethyl (C)]SQN[Deamidation (N)]YTTPSGVIK	5:Carbamidomethyl (C);8:Deamidation (N)	2	947.952	3639.28	4.33262e-07	0.802966
JHU_LM2_8626_47_G_rerun	O14786	NRP1	Neuropilin-1	17824.7	RGPECSQNYTTPSGVIK	RGPEC[Carbamidomethyl (C)]SQN[Deamidation (N)]YTTPSGVIK	5:Carbamidomethyl (C);8:Deamidation (N)	3	632.304	17824.7	8.72832e-31	0.836091
JHU_LM2_8626_47_G_rerun	O14786	NRP1	Neuropilin-1	17824.7	RGPECSQNYTTPSGVIK	RGPEC[Carbamidomethyl (C)]SQN[Deamidation (N)]YTTPSGVIK	5:Carbamidomethyl (C);8:Deamidation (N)	2	947.952	0.884045	0.065592	0.461166
JHU_LM2_8627_46_G	O14786	NRP1	Neuropilin-1	25498.1	RGPECSQNYTTPSGVIK	RGPEC[Carbamidomethyl (C)]SQN[Deamidation (N)]YTTPSGVIK	5:Carbamidomethyl (C);8:Deamidation (N)	3	632.304	18908.4	4.81799e-19	0.88585
JHU_LM2_8627_46_G	O14786	NRP1	Neuropilin-1	25498.1	RGPECSQNYTTPSGVIK	RGPEC[Carbamidomethyl (C)]SQN[Deamidation (N)]YTTPSGVIK	5:Carbamidomethyl (C);8:Deamidation (N)	2	947.952	6589.69	1.91066e-05	0.749993
JHU_LM2_8628_45_G_20220309213836	O14786	NRP1	Neuropilin-1	29052.1	RGPECSQNYTTPSGVIK	RGPEC[Carbamidomethyl (C)]SQN[Deamidation (N)]YTTPSGVIK	5:Carbamidomethyl (C);8:Deamidation (N)	3	632.304	21017	1.75654e-14	0.891358
JHU_LM2_8628_45_G_20220309213836	O14786	NRP1	Neuropilin-1	29052.1	RGPECSQNYTTPSGVIK	RGPEC[Carbamidomethyl (C)]SQN[Deamidation (N)]YTTPSGVIK	5:Carbamidomethyl (C);8:Deamidation (N)	2	947.952	8035.15	1.18979e-08	0.837877
JHU_LM2_8638_44_G	O14786	NRP1	Neuropilin-1	21715.3	RGPECSQNYTTPSGVIK	RGPEC[Carbamidomethyl (C)]SQN[Deamidation (N)]YTTPSGVIK	5:Carbamidomethyl (C);8:Deamidation (N)	3	632.304	12639.3	8.27803e-27	0.816535
JHU_LM2_8638_44_G	O14786	NRP1	Neuropilin-1	21715.3	RGPECSQNYTTPSGVIK	RGPEC[Carbamidomethyl (C)]SQN[Deamidation (N)]YTTPSGVIK	5:Carbamidomethyl (C);8:Deamidation (N)	2	947.952	9076.04	3.17954e-19	0.789731
JHU_LM2_8641_43_G	O14786	NRP1	Neuropilin-1	14715.1	RGPECSQNYTTPSGVIK	RGPEC[Carbamidomethyl (C)]SQN[Deamidation (N)]YTTPSGVIK	5:Carbamidomethyl (C);8:Deamidation (N)	3	632.304	8896.01	3.59298e-12	0.854786
JHU_LM2_8641_43_G	O14786	NRP1	Neuropilin-1	14715.1	RGPECSQNYTTPSGVIK	RGPEC[Carbamidomethyl (C)]SQN[Deamidation (N)]YTTPSGVIK	5:Carbamidomethyl (C);8:Deamidation (N)	2	947.952	5819.1	8.44114e-10	0.834821
JHU_LM2_8643_42_G	O14786	NRP1	Neuropilin-1	21661.5	RGPECSQNYTTPSGVIK	RGPEC[Carbamidomethyl (C)]SQN[Deamidation (N)]YTTPSGVIK	5:Carbamidomethyl (C);8:Deamidation (N)	3	632.304	15625.9	1.21657e-21	0.823136
JHU_LM2_8643_42_G	O14786	NRP1	Neuropilin-1	21661.5	RGPECSQNYTTPSGVIK	RGPEC[Carbamidomethyl (C)]SQN[Deamidation (N)]YTTPSGVIK	5:Carbamidomethyl (C);8:Deamidation (N)	2	947.952	6035.54	7.23923e-09	0.750527
JHU_LM2_8646_41_G	O14786	NRP1	Neuropilin-1	36510.9	RGPECSQNYTTPSGVIK	RGPEC[Carbamidomethyl (C)]SQN[Deamidation (N)]YTTPSGVIK	5:Carbamidomethyl (C);8:Deamidation (N)	3	632.304	26269.4	3.60943e-12	0.950667
JHU_LM2_8646_41_G	O14786	NRP1	Neuropilin-1	36510.9	RGPECSQNYTTPSGVIK	RGPEC[Carbamidomethyl (C)]SQN[Deamidation (N)]YTTPSGVIK	5:Carbamidomethyl (C);8:Deamidation (N)	2	947.952	10241.5	6.72371e-08	0.882089
JHU_LM2_8667_61_G	O14786	NRP1	Neuropilin-1	1480.28	RGPECSQNYTTPSGVIK	RGPEC[Carbamidomethyl (C)]SQN[Deamidation (N)]YTTPSGVIK	5:Carbamidomethyl (C);8:Deamidation (N)	3	632.304	1480.28	5.94485e-06	0.695336
JHU_LM2_8667_61_G	O14786	NRP1	Neuropilin-1	1480.28	RGPECSQNYTTPSGVIK	RGPEC[Carbamidomethyl (C)]SQN[Deamidation (N)]YTTPSGVIK	5:Carbamidomethyl (C);8:Deamidation (N)	2	947.952	0.886259	0.109106	0.43477
JHU_LM2_8674_40_G	O14786	NRP1	Neuropilin-1	5161.84	RGPECSQNYTTPSGVIK	RGPEC[Carbamidomethyl (C)]SQN[Deamidation (N)]YTTPSGVIK	5:Carbamidomethyl (C);8:Deamidation (N)	3	632.304	5161.84	3.41579e-17	0.817613
JHU_LM2_8674_40_G	O14786	NRP1	Neuropilin-1	5161.84	RGPECSQNYTTPSGVIK	RGPEC[Carbamidomethyl (C)]SQN[Deamidation (N)]YTTPSGVIK	5:Carbamidomethyl (C);8:Deamidation (N)	2	947.952	932.175	0.0227049	0.53382
JHU_LM2_8688_72_G	O14786	NRP1	Neuropilin-1	5833.48	RGPECSQNYTTPSGVIK	RGPEC[Carbamidomethyl (C)]SQN[Deamidation (N)]YTTPSGVIK	5:Carbamidomethyl (C);8:Deamidation (N)	3	632.304	5833.48	4.62944e-41	0.835807
JHU_LM2_8688_72_G	O14786	NRP1	Neuropilin-1	5833.48	RGPECSQNYTTPSGVIK	RGPEC[Carbamidomethyl (C)]SQN[Deamidation (N)]YTTPSGVIK	5:Carbamidomethyl (C);8:Deamidation (N)	2	947.952	0.915636	0.0397965	0.507748
JHU_LM2_8696_37_G	O14786	NRP1	Neuropilin-1	7841.09	RGPECSQNYTTPSGVIK	RGPEC[Carbamidomethyl (C)]SQN[Deamidation (N)]YTTPSGVIK	5:Carbamidomethyl (C);8:Deamidation (N)	3	632.304	6033.1	2.7759e-05	0.799907
JHU_LM2_8696_37_G	O14786	NRP1	Neuropilin-1	7841.09	RGPECSQNYTTPSGVIK	RGPEC[Carbamidomethyl (C)]SQN[Deamidation (N)]YTTPSGVIK	5:Carbamidomethyl (C);8:Deamidation (N)	2	947.952	1808	0.00186224	0.675976
JHU_LM2_8722_82_G	O14786	NRP1	Neuropilin-1	4229.76	RGPECSQNYTTPSGVIK	RGPEC[Carbamidomethyl (C)]SQN[Deamidation (N)]YTTPSGVIK	5:Carbamidomethyl (C);8:Deamidation (N)	3	632.304	4229.76	9.45946e-06	0.778653
JHU_LM2_8722_82_G	O14786	NRP1	Neuropilin-1	4229.76	RGPECSQNYTTPSGVIK	RGPEC[Carbamidomethyl (C)]SQN[Deamidation (N)]YTTPSGVIK	5:Carbamidomethyl (C);8:Deamidation (N)	2	947.952	0.90818	0.13884	0.465762
JHU_LM2_8733_35_G	O14786	NRP1	Neuropilin-1	6366.75	RGPECSQNYTTPSGVIK	RGPEC[Carbamidomethyl (C)]SQN[Deamidation (N)]YTTPSGVIK	5:Carbamidomethyl (C);8:Deamidation (N)	3	632.304	6366.75	3.39317e-11	0.746463
JHU_LM2_8733_35_G	O14786	NRP1	Neuropilin-1	6366.75	RGPECSQNYTTPSGVIK	RGPEC[Carbamidomethyl (C)]SQN[Deamidation (N)]YTTPSGVIK	5:Carbamidomethyl (C);8:Deamidation (N)	2	947.952	571.864	0.0729084	0.476918
JHU_LM2_8740_36_G	O14786	NRP1	Neuropilin-1	3028.86	RGPECSQNYTTPSGVIK	RGPEC[Carbamidomethyl (C)]SQN[Deamidation (N)]YTTPSGVIK	5:Carbamidomethyl (C);8:Deamidation (N)	3	632.304	3028.86	0.000737413	0.67356
JHU_LM2_8740_36_G	O14786	NRP1	Neuropilin-1	3028.86	RGPECSQNYTTPSGVIK	RGPEC[Carbamidomethyl (C)]SQN[Deamidation (N)]YTTPSGVIK	5:Carbamidomethyl (C);8:Deamidation (N)	2	947.952	0.936373	0.111564	0.467845
JHU_LM2_8753_34_G	O14786	NRP1	Neuropilin-1	4816.63	RGPECSQNYTTPSGVIK	RGPEC[Carbamidomethyl (C)]SQN[Deamidation (N)]YTTPSGVIK	5:Carbamidomethyl (C);8:Deamidation (N)	3	632.304	4816.63	2.58356e-06	0.771593
JHU_LM2_8753_34_G	O14786	NRP1	Neuropilin-1	4816.63	RGPECSQNYTTPSGVIK	RGPEC[Carbamidomethyl (C)]SQN[Deamidation (N)]YTTPSGVIK	5:Carbamidomethyl (C);8:Deamidation (N)	2	947.952	0.946106	0.0395963	0.527708
JHU_LM2_8764_29_G	O14786	NRP1	Neuropilin-1	6205.68	RGPECSQNYTTPSGVIK	RGPEC[Carbamidomethyl (C)]SQN[Deamidation (N)]YTTPSGVIK	5:Carbamidomethyl (C);8:Deamidation (N)	3	632.304	6205.68	1.37203e-16	0.858434
JHU_LM2_8764_29_G	O14786	NRP1	Neuropilin-1	6205.68	RGPECSQNYTTPSGVIK	RGPEC[Carbamidomethyl (C)]SQN[Deamidation (N)]YTTPSGVIK	5:Carbamidomethyl (C);8:Deamidation (N)	2	947.952	0.661646	0.0655309	0.523458
JHU_LM2_8770_33_G	O14786	NRP1	Neuropilin-1	7612.43	RGPECSQNYTTPSGVIK	RGPEC[Carbamidomethyl (C)]SQN[Deamidation (N)]YTTPSGVIK	5:Carbamidomethyl (C);8:Deamidation (N)	3	632.304	7612.43	9.9337e-12	0.786252
JHU_LM2_8770_33_G	O14786	NRP1	Neuropilin-1	7612.43	RGPECSQNYTTPSGVIK	RGPEC[Carbamidomethyl (C)]SQN[Deamidation (N)]YTTPSGVIK	5:Carbamidomethyl (C);8:Deamidation (N)	2	947.952	5846.77	0.0175277	0.568698
JHU_LM2_8779_101_G	O14786	NRP1	Neuropilin-1	6841.85	RGPECSQNYTTPSGVIK	RGPEC[Carbamidomethyl (C)]SQN[Deamidation (N)]YTTPSGVIK	5:Carbamidomethyl (C);8:Deamidation (N)	3	632.304	6841.85	5.83554e-05	0.717866
JHU_LM2_8779_101_G	O14786	NRP1	Neuropilin-1	6841.85	RGPECSQNYTTPSGVIK	RGPEC[Carbamidomethyl (C)]SQN[Deamidation (N)]YTTPSGVIK	5:Carbamidomethyl (C);8:Deamidation (N)	2	947.952	0.630175	0.105078	0.433532
JHU_LM2_8787_28_G	O14786	NRP1	Neuropilin-1	6684.46	RGPECSQNYTTPSGVIK	RGPEC[Carbamidomethyl (C)]SQN[Deamidation (N)]YTTPSGVIK	5:Carbamidomethyl (C);8:Deamidation (N)	3	632.304	6684.46	6.86585e-07	0.774639
JHU_LM2_8787_28_G	O14786	NRP1	Neuropilin-1	6684.46	RGPECSQNYTTPSGVIK	RGPEC[Carbamidomethyl (C)]SQN[Deamidation (N)]YTTPSGVIK	5:Carbamidomethyl (C);8:Deamidation (N)	2	947.952	0.673679	0.0120346	0.577093
JHU_LM2_8790_32_G	O14786	NRP1	Neuropilin-1	5698.61	RGPECSQNYTTPSGVIK	RGPEC[Carbamidomethyl (C)]SQN[Deamidation (N)]YTTPSGVIK	5:Carbamidomethyl (C);8:Deamidation (N)	3	632.304	5698.61	4.57035e-13	0.805627
JHU_LM2_8790_32_G	O14786	NRP1	Neuropilin-1	5698.61	RGPECSQNYTTPSGVIK	RGPEC[Carbamidomethyl (C)]SQN[Deamidation (N)]YTTPSGVIK	5:Carbamidomethyl (C);8:Deamidation (N)	2	947.952	0.648703	0.125058	0.442676
JHU_LM2_8822_31_G	O14786	NRP1	Neuropilin-1	8008.23	RGPECSQNYTTPSGVIK	RGPEC[Carbamidomethyl (C)]SQN[Deamidation (N)]YTTPSGVIK	5:Carbamidomethyl (C);8:Deamidation (N)	3	632.304	7061.29	8.70458e-13	0.726046
JHU_LM2_8822_31_G	O14786	NRP1	Neuropilin-1	8008.23	RGPECSQNYTTPSGVIK	RGPEC[Carbamidomethyl (C)]SQN[Deamidation (N)]YTTPSGVIK	5:Carbamidomethyl (C);8:Deamidation (N)	2	947.952	946.943	0.00181192	0.583844
JHU_LM2_8831_30_G	O14786	NRP1	Neuropilin-1	5032.54	RGPECSQNYTTPSGVIK	RGPEC[Carbamidomethyl (C)]SQN[Deamidation (N)]YTTPSGVIK	5:Carbamidomethyl (C);8:Deamidation (N)	3	632.304	5032.54	7.35771e-05	0.74107
JHU_LM2_8831_30_G	O14786	NRP1	Neuropilin-1	5032.54	RGPECSQNYTTPSGVIK	RGPEC[Carbamidomethyl (C)]SQN[Deamidation (N)]YTTPSGVIK	5:Carbamidomethyl (C);8:Deamidation (N)	2	947.952	0.939543	0.113512	0.456043
JHU_LM2_8844_22_G	O14786	NRP1	Neuropilin-1	5330.72	RGPECSQNYTTPSGVIK	RGPEC[Carbamidomethyl (C)]SQN[Deamidation (N)]YTTPSGVIK	5:Carbamidomethyl (C);8:Deamidation (N)	3	632.304	5330.72	1.99965e-09	0.705824
JHU_LM2_8844_22_G	O14786	NRP1	Neuropilin-1	5330.72	RGPECSQNYTTPSGVIK	RGPEC[Carbamidomethyl (C)]SQN[Deamidation (N)]YTTPSGVIK	5:Carbamidomethyl (C);8:Deamidation (N)	2	947.952	0.894997	0.1175	0.420367
JHU_LM2_8849_21_G	O14786	NRP1	Neuropilin-1	4357.82	RGPECSQNYTTPSGVIK	RGPEC[Carbamidomethyl (C)]SQN[Deamidation (N)]YTTPSGVIK	5:Carbamidomethyl (C);8:Deamidation (N)	3	632.304	4357.82	0.00022626	0.687404
JHU_LM2_8849_21_G	O14786	NRP1	Neuropilin-1	4357.82	RGPECSQNYTTPSGVIK	RGPEC[Carbamidomethyl (C)]SQN[Deamidation (N)]YTTPSGVIK	5:Carbamidomethyl (C);8:Deamidation (N)	2	947.952	0.666355	0.10142	0.460302
JHU_LM2_8851_27_G	O14786	NRP1	Neuropilin-1	4560.17	RGPECSQNYTTPSGVIK	RGPEC[Carbamidomethyl (C)]SQN[Deamidation (N)]YTTPSGVIK	5:Carbamidomethyl (C);8:Deamidation (N)	3	632.304	4560.17	2.17969e-10	0.772449
JHU_LM2_8851_27_G	O14786	NRP1	Neuropilin-1	4560.17	RGPECSQNYTTPSGVIK	RGPEC[Carbamidomethyl (C)]SQN[Deamidation (N)]YTTPSGVIK	5:Carbamidomethyl (C);8:Deamidation (N)	2	947.952	465.278	0.131055	0.427834
JHU_LM2_8862_26_G	O14786	NRP1	Neuropilin-1	6362.89	RGPECSQNYTTPSGVIK	RGPEC[Carbamidomethyl (C)]SQN[Deamidation (N)]YTTPSGVIK	5:Carbamidomethyl (C);8:Deamidation (N)	3	632.304	6362.89	4.07912e-07	0.754828
JHU_LM2_8862_26_G	O14786	NRP1	Neuropilin-1	6362.89	RGPECSQNYTTPSGVIK	RGPEC[Carbamidomethyl (C)]SQN[Deamidation (N)]YTTPSGVIK	5:Carbamidomethyl (C);8:Deamidation (N)	2	947.952	0.621025	0.0131976	0.555063
JHU_LM2_8873_25_G	O14786	NRP1	Neuropilin-1	6243.88	RGPECSQNYTTPSGVIK	RGPEC[Carbamidomethyl (C)]SQN[Deamidation (N)]YTTPSGVIK	5:Carbamidomethyl (C);8:Deamidation (N)	3	632.304	5194.23	0.00011111	0.738793
JHU_LM2_8873_25_G	O14786	NRP1	Neuropilin-1	6243.88	RGPECSQNYTTPSGVIK	RGPEC[Carbamidomethyl (C)]SQN[Deamidation (N)]YTTPSGVIK	5:Carbamidomethyl (C);8:Deamidation (N)	2	947.952	1049.65	0.000737899	0.686368
JHU_LM2_8876_24_G	O14786	NRP1	Neuropilin-1	2628.46	RGPECSQNYTTPSGVIK	RGPEC[Carbamidomethyl (C)]SQN[Deamidation (N)]YTTPSGVIK	5:Carbamidomethyl (C);8:Deamidation (N)	3	632.304	2628.46	0.00061743	0.659817
JHU_LM2_8876_24_G	O14786	NRP1	Neuropilin-1	2628.46	RGPECSQNYTTPSGVIK	RGPEC[Carbamidomethyl (C)]SQN[Deamidation (N)]YTTPSGVIK	5:Carbamidomethyl (C);8:Deamidation (N)	2	947.952	0.871239	0.105133	0.438079
JHU_LM2_8879_23_G	O14786	NRP1	Neuropilin-1	5899.58	RGPECSQNYTTPSGVIK	RGPEC[Carbamidomethyl (C)]SQN[Deamidation (N)]YTTPSGVIK	5:Carbamidomethyl (C);8:Deamidation (N)	3	632.304	5899.58	1.83167e-08	0.766886
JHU_LM2_8879_23_G	O14786	NRP1	Neuropilin-1	5899.58	RGPECSQNYTTPSGVIK	RGPEC[Carbamidomethyl (C)]SQN[Deamidation (N)]YTTPSGVIK	5:Carbamidomethyl (C);8:Deamidation (N)	2	947.952	314.444	0.0318731	0.5129
JHU_LM2_8882_17_G	O14786	NRP1	Neuropilin-1	9049.53	RGPECSQNYTTPSGVIK	RGPEC[Carbamidomethyl (C)]SQN[Deamidation (N)]YTTPSGVIK	5:Carbamidomethyl (C);8:Deamidation (N)	3	632.304	9049.53	5.1324e-12	0.859955
JHU_LM2_8882_17_G	O14786	NRP1	Neuropilin-1	9049.53	RGPECSQNYTTPSGVIK	RGPEC[Carbamidomethyl (C)]SQN[Deamidation (N)]YTTPSGVIK	5:Carbamidomethyl (C);8:Deamidation (N)	2	947.952	0.943199	0.0438313	0.528943
JHU_LM2_8891_14_G	O14786	NRP1	Neuropilin-1	6899.05	RGPECSQNYTTPSGVIK	RGPEC[Carbamidomethyl (C)]SQN[Deamidation (N)]YTTPSGVIK	5:Carbamidomethyl (C);8:Deamidation (N)	3	632.304	6899.05	4.94512e-11	0.88851
JHU_LM2_8891_14_G	O14786	NRP1	Neuropilin-1	6899.05	RGPECSQNYTTPSGVIK	RGPEC[Carbamidomethyl (C)]SQN[Deamidation (N)]YTTPSGVIK	5:Carbamidomethyl (C);8:Deamidation (N)	2	947.952	0.642849	0.0281757	0.567628
JHU_LM2_8892_16_G	O14786	NRP1	Neuropilin-1	8893.21	RGPECSQNYTTPSGVIK	RGPEC[Carbamidomethyl (C)]SQN[Deamidation (N)]YTTPSGVIK	5:Carbamidomethyl (C);8:Deamidation (N)	3	632.304	8893.21	2.42106e-22	0.838704
JHU_LM2_8892_16_G	O14786	NRP1	Neuropilin-1	8893.21	RGPECSQNYTTPSGVIK	RGPEC[Carbamidomethyl (C)]SQN[Deamidation (N)]YTTPSGVIK	5:Carbamidomethyl (C);8:Deamidation (N)	2	947.952	0.633551	0.113868	0.466821
JHU_LM2_8897_18_G	O14786	NRP1	Neuropilin-1	8884.52	RGPECSQNYTTPSGVIK	RGPEC[Carbamidomethyl (C)]SQN[Deamidation (N)]YTTPSGVIK	5:Carbamidomethyl (C);8:Deamidation (N)	3	632.304	8884.52	8.92836e-13	0.857294
JHU_LM2_8897_18_G	O14786	NRP1	Neuropilin-1	8884.52	RGPECSQNYTTPSGVIK	RGPEC[Carbamidomethyl (C)]SQN[Deamidation (N)]YTTPSGVIK	5:Carbamidomethyl (C);8:Deamidation (N)	2	947.952	610.209	0.0336825	0.558075
JHU_LM2_8899_19_G	O14786	NRP1	Neuropilin-1	8908.84	RGPECSQNYTTPSGVIK	RGPEC[Carbamidomethyl (C)]SQN[Deamidation (N)]YTTPSGVIK	5:Carbamidomethyl (C);8:Deamidation (N)	3	632.304	8908.84	2.18585e-11	0.821997
JHU_LM2_8899_19_G	O14786	NRP1	Neuropilin-1	8908.84	RGPECSQNYTTPSGVIK	RGPEC[Carbamidomethyl (C)]SQN[Deamidation (N)]YTTPSGVIK	5:Carbamidomethyl (C);8:Deamidation (N)	2	947.952	0.587523	0.0497437	0.52145
JHU_LM2_8901_20_G	O14786	NRP1	Neuropilin-1	8572.7	RGPECSQNYTTPSGVIK	RGPEC[Carbamidomethyl (C)]SQN[Deamidation (N)]YTTPSGVIK	5:Carbamidomethyl (C);8:Deamidation (N)	3	632.304	8572.7	4.31025e-17	0.872937
JHU_LM2_8901_20_G	O14786	NRP1	Neuropilin-1	8572.7	RGPECSQNYTTPSGVIK	RGPEC[Carbamidomethyl (C)]SQN[Deamidation (N)]YTTPSGVIK	5:Carbamidomethyl (C);8:Deamidation (N)	2	947.952	0.548687	0.0830966	0.498991
JHU_LM2_8903_15_G	O14786	NRP1	Neuropilin-1	17979.9	RGPECSQNYTTPSGVIK	RGPEC[Carbamidomethyl (C)]SQN[Deamidation (N)]YTTPSGVIK	5:Carbamidomethyl (C);8:Deamidation (N)	3	632.304	17979.9	1.97824e-25	0.810621
JHU_LM2_8903_15_G	O14786	NRP1	Neuropilin-1	17979.9	RGPECSQNYTTPSGVIK	RGPEC[Carbamidomethyl (C)]SQN[Deamidation (N)]YTTPSGVIK	5:Carbamidomethyl (C);8:Deamidation (N)	2	947.952	1.00166	0.0962677	0.449106
JHU_LM2_8915_13_G	O14786	NRP1	Neuropilin-1	10268.2	RGPECSQNYTTPSGVIK	RGPEC[Carbamidomethyl (C)]SQN[Deamidation (N)]YTTPSGVIK	5:Carbamidomethyl (C);8:Deamidation (N)	3	632.304	10268.2	6.15921e-23	0.88117
JHU_LM2_8915_13_G	O14786	NRP1	Neuropilin-1	10268.2	RGPECSQNYTTPSGVIK	RGPEC[Carbamidomethyl (C)]SQN[Deamidation (N)]YTTPSGVIK	5:Carbamidomethyl (C);8:Deamidation (N)	2	947.952	0.628572	0.0929563	0.511117
JHU_LM2_8920_3_G	O14786	NRP1	Neuropilin-1	6869.52	RGPECSQNYTTPSGVIK	RGPEC[Carbamidomethyl (C)]SQN[Deamidation (N)]YTTPSGVIK	5:Carbamidomethyl (C);8:Deamidation (N)	3	632.304	6869.52	8.03473e-05	0.73417
JHU_LM2_8920_3_G	O14786	NRP1	Neuropilin-1	6869.52	RGPECSQNYTTPSGVIK	RGPEC[Carbamidomethyl (C)]SQN[Deamidation (N)]YTTPSGVIK	5:Carbamidomethyl (C);8:Deamidation (N)	2	947.952	0.924854	0.0730861	0.505463
JHU_LM2_8922_5_G	O14786	NRP1	Neuropilin-1	13968.1	RGPECSQNYTTPSGVIK	RGPEC[Carbamidomethyl (C)]SQN[Deamidation (N)]YTTPSGVIK	5:Carbamidomethyl (C);8:Deamidation (N)	3	632.304	13968.1	3.82669e-34	0.864287
JHU_LM2_8922_5_G	O14786	NRP1	Neuropilin-1	13968.1	RGPECSQNYTTPSGVIK	RGPEC[Carbamidomethyl (C)]SQN[Deamidation (N)]YTTPSGVIK	5:Carbamidomethyl (C);8:Deamidation (N)	2	947.952	0.920162	0.0618969	0.514859
JHU_LM2_8926_7_G	O14786	NRP1	Neuropilin-1	8887.19	RGPECSQNYTTPSGVIK	RGPEC[Carbamidomethyl (C)]SQN[Deamidation (N)]YTTPSGVIK	5:Carbamidomethyl (C);8:Deamidation (N)	3	632.304	8887.19	1.24558e-17	0.908063
JHU_LM2_8926_7_G	O14786	NRP1	Neuropilin-1	8887.19	RGPECSQNYTTPSGVIK	RGPEC[Carbamidomethyl (C)]SQN[Deamidation (N)]YTTPSGVIK	5:Carbamidomethyl (C);8:Deamidation (N)	2	947.952	147.828	0.0463009	0.565259
JHU_LM2_8928_12_G	O14786	NRP1	Neuropilin-1	10618.4	RGPECSQNYTTPSGVIK	RGPEC[Carbamidomethyl (C)]SQN[Deamidation (N)]YTTPSGVIK	5:Carbamidomethyl (C);8:Deamidation (N)	3	632.304	10618.4	2.49061e-07	0.877879
JHU_LM2_8928_12_G	O14786	NRP1	Neuropilin-1	10618.4	RGPECSQNYTTPSGVIK	RGPEC[Carbamidomethyl (C)]SQN[Deamidation (N)]YTTPSGVIK	5:Carbamidomethyl (C);8:Deamidation (N)	2	947.952	0.876772	0.046041	0.532565
JHU_LM2_8930_10_G	O14786	NRP1	Neuropilin-1	7858.25	RGPECSQNYTTPSGVIK	RGPEC[Carbamidomethyl (C)]SQN[Deamidation (N)]YTTPSGVIK	5:Carbamidomethyl (C);8:Deamidation (N)	3	632.304	7858.25	1.48136e-05	0.817292
JHU_LM2_8930_10_G	O14786	NRP1	Neuropilin-1	7858.25	RGPECSQNYTTPSGVIK	RGPEC[Carbamidomethyl (C)]SQN[Deamidation (N)]YTTPSGVIK	5:Carbamidomethyl (C);8:Deamidation (N)	2	947.952	0.619732	0.0301733	0.570637
JHU_LM2_8931_11_G	O14786	NRP1	Neuropilin-1	7656.44	RGPECSQNYTTPSGVIK	RGPEC[Carbamidomethyl (C)]SQN[Deamidation (N)]YTTPSGVIK	5:Carbamidomethyl (C);8:Deamidation (N)	3	632.304	7656.44	1.06993e-50	0.842104
JHU_LM2_8931_11_G	O14786	NRP1	Neuropilin-1	7656.44	RGPECSQNYTTPSGVIK	RGPEC[Carbamidomethyl (C)]SQN[Deamidation (N)]YTTPSGVIK	5:Carbamidomethyl (C);8:Deamidation (N)	2	947.952	0.525576	0.0714211	0.5003
JHU_LM2_8935_8_G	O14786	NRP1	Neuropilin-1	8877.44	RGPECSQNYTTPSGVIK	RGPEC[Carbamidomethyl (C)]SQN[Deamidation (N)]YTTPSGVIK	5:Carbamidomethyl (C);8:Deamidation (N)	3	632.304	8877.44	4.25962e-17	0.805021
JHU_LM2_8935_8_G	O14786	NRP1	Neuropilin-1	8877.44	RGPECSQNYTTPSGVIK	RGPEC[Carbamidomethyl (C)]SQN[Deamidation (N)]YTTPSGVIK	5:Carbamidomethyl (C);8:Deamidation (N)	2	947.952	0.644371	0.0229123	0.546904
JHU_LM2_8936_6_G	O14786	NRP1	Neuropilin-1	9015.46	RGPECSQNYTTPSGVIK	RGPEC[Carbamidomethyl (C)]SQN[Deamidation (N)]YTTPSGVIK	5:Carbamidomethyl (C);8:Deamidation (N)	3	632.304	9015.46	2.74826e-06	0.786981
JHU_LM2_8936_6_G	O14786	NRP1	Neuropilin-1	9015.46	RGPECSQNYTTPSGVIK	RGPEC[Carbamidomethyl (C)]SQN[Deamidation (N)]YTTPSGVIK	5:Carbamidomethyl (C);8:Deamidation (N)	2	947.952	472.581	0.106894	0.464712
JHU_LM2_8937_1_G	O14786	NRP1	Neuropilin-1	6378.73	RGPECSQNYTTPSGVIK	RGPEC[Carbamidomethyl (C)]SQN[Deamidation (N)]YTTPSGVIK	5:Carbamidomethyl (C);8:Deamidation (N)	3	632.304	6378.73	5.65723e-13	0.794525
JHU_LM2_8937_1_G	O14786	NRP1	Neuropilin-1	6378.73	RGPECSQNYTTPSGVIK	RGPEC[Carbamidomethyl (C)]SQN[Deamidation (N)]YTTPSGVIK	5:Carbamidomethyl (C);8:Deamidation (N)	2	947.952	0.912832	0.0956214	0.469083
JHU_LM2_8942_4_G	O14786	NRP1	Neuropilin-1	11905.7	RGPECSQNYTTPSGVIK	RGPEC[Carbamidomethyl (C)]SQN[Deamidation (N)]YTTPSGVIK	5:Carbamidomethyl (C);8:Deamidation (N)	3	632.304	11905.7	1.85637e-20	0.844178
JHU_LM2_8942_4_G	O14786	NRP1	Neuropilin-1	11905.7	RGPECSQNYTTPSGVIK	RGPEC[Carbamidomethyl (C)]SQN[Deamidation (N)]YTTPSGVIK	5:Carbamidomethyl (C);8:Deamidation (N)	2	947.952	1532.81	0.142249	0.434304
JHU_LM2_8947_9_G	O14786	NRP1	Neuropilin-1	11690.3	RGPECSQNYTTPSGVIK	RGPEC[Carbamidomethyl (C)]SQN[Deamidation (N)]YTTPSGVIK	5:Carbamidomethyl (C);8:Deamidation (N)	3	632.304	11690.3	0.000115032	0.761756
JHU_LM2_8947_9_G	O14786	NRP1	Neuropilin-1	11690.3	RGPECSQNYTTPSGVIK	RGPEC[Carbamidomethyl (C)]SQN[Deamidation (N)]YTTPSGVIK	5:Carbamidomethyl (C);8:Deamidation (N)	2	947.952	0.610394	0.0369204	0.539022
JHU_LM2_8950_2_G	O14786	NRP1	Neuropilin-1	7055.64	RGPECSQNYTTPSGVIK	RGPEC[Carbamidomethyl (C)]SQN[Deamidation (N)]YTTPSGVIK	5:Carbamidomethyl (C);8:Deamidation (N)	3	632.304	7055.64	6.90528e-09	0.88903
JHU_LM2_8950_2_G	O14786	NRP1	Neuropilin-1	7055.64	RGPECSQNYTTPSGVIK	RGPEC[Carbamidomethyl (C)]SQN[Deamidation (N)]YTTPSGVIK	5:Carbamidomethyl (C);8:Deamidation (N)	2	947.952	427.742	0.0316342	0.553364
JHU_LM2_10022_85_G	O14786	NRP1	Neuropilin-1	6343.25	RGPECSQNYTTPSGVIK	RGPEC[Carbamidomethyl (C)]SQN[Deamidation (N)]YTTPSGVIK	5:Carbamidomethyl (C);8:Deamidation (N)	3	632.304	6343.25	3.84738e-18	0.78194
JHU_LM2_10022_85_G	O14786	NRP1	Neuropilin-1	6343.25	RGPECSQNYTTPSGVIK	RGPEC[Carbamidomethyl (C)]SQN[Deamidation (N)]YTTPSGVIK	5:Carbamidomethyl (C);8:Deamidation (N)	2	947.952	0.945065	0.108687	0.44601
JHU_LM2_18029_81_G	O14786	NRP1	Neuropilin-1	2836.33	RGPECSQNYTTPSGVIK	RGPEC[Carbamidomethyl (C)]SQN[Deamidation (N)]YTTPSGVIK	5:Carbamidomethyl (C);8:Deamidation (N)	3	632.304	2836.33	8.32157e-05	0.669227
JHU_LM2_18029_81_G	O14786	NRP1	Neuropilin-1	2836.33	RGPECSQNYTTPSGVIK	RGPEC[Carbamidomethyl (C)]SQN[Deamidation (N)]YTTPSGVIK	5:Carbamidomethyl (C);8:Deamidation (N)	2	947.952	0.628229	0.0783512	0.472626
JHU_LM2_19327_89_G	O14786	NRP1	Neuropilin-1	6912.81	RGPECSQNYTTPSGVIK	RGPEC[Carbamidomethyl (C)]SQN[Deamidation (N)]YTTPSGVIK	5:Carbamidomethyl (C);8:Deamidation (N)	3	632.304	6912.81	1.16113e-10	0.783733
JHU_LM2_19327_89_G	O14786	NRP1	Neuropilin-1	6912.81	RGPECSQNYTTPSGVIK	RGPEC[Carbamidomethyl (C)]SQN[Deamidation (N)]YTTPSGVIK	5:Carbamidomethyl (C);8:Deamidation (N)	2	947.952	2874.91	0.0561806	0.506485
JHU_LM2_20010_75_G	O14786	NRP1	Neuropilin-1	4188.51	RGPECSQNYTTPSGVIK	RGPEC[Carbamidomethyl (C)]SQN[Deamidation (N)]YTTPSGVIK	5:Carbamidomethyl (C);8:Deamidation (N)	3	632.304	4188.51	6.10254e-11	0.732208
JHU_LM2_20010_75_G	O14786	NRP1	Neuropilin-1	4188.51	RGPECSQNYTTPSGVIK	RGPEC[Carbamidomethyl (C)]SQN[Deamidation (N)]YTTPSGVIK	5:Carbamidomethyl (C);8:Deamidation (N)	2	947.952	1393.65	0.152005	0.418981
JHU_LM2_20329_80_G	O14786	NRP1	Neuropilin-1	5991.08	RGPECSQNYTTPSGVIK	RGPEC[Carbamidomethyl (C)]SQN[Deamidation (N)]YTTPSGVIK	5:Carbamidomethyl (C);8:Deamidation (N)	3	632.304	5991.08	4.42267e-37	0.85109
JHU_LM2_20329_80_G	O14786	NRP1	Neuropilin-1	5991.08	RGPECSQNYTTPSGVIK	RGPEC[Carbamidomethyl (C)]SQN[Deamidation (N)]YTTPSGVIK	5:Carbamidomethyl (C);8:Deamidation (N)	2	947.952	2261.12	0.146718	0.441301
JHU_LM2_20358_79_G	O14786	NRP1	Neuropilin-1	4059.3	RGPECSQNYTTPSGVIK	RGPEC[Carbamidomethyl (C)]SQN[Deamidation (N)]YTTPSGVIK	5:Carbamidomethyl (C);8:Deamidation (N)	3	632.304	4059.3	2.03722e-07	0.812523
JHU_LM2_20358_79_G	O14786	NRP1	Neuropilin-1	4059.3	RGPECSQNYTTPSGVIK	RGPEC[Carbamidomethyl (C)]SQN[Deamidation (N)]YTTPSGVIK	5:Carbamidomethyl (C);8:Deamidation (N)	2	947.952	0.9438	0.0859714	0.512494
JHU_LM2_22648_60_G	O14786	NRP1	Neuropilin-1	11583.2	RGPECSQNYTTPSGVIK	RGPEC[Carbamidomethyl (C)]SQN[Deamidation (N)]YTTPSGVIK	5:Carbamidomethyl (C);8:Deamidation (N)	3	632.304	11150.8	3.5827e-19	0.867422
JHU_LM2_22648_60_G	O14786	NRP1	Neuropilin-1	11583.2	RGPECSQNYTTPSGVIK	RGPEC[Carbamidomethyl (C)]SQN[Deamidation (N)]YTTPSGVIK	5:Carbamidomethyl (C);8:Deamidation (N)	2	947.952	432.416	0.00293773	0.598942
JHU_LM2_22694_103_G	O14786	NRP1	Neuropilin-1	6356.16	RGPECSQNYTTPSGVIK	RGPEC[Carbamidomethyl (C)]SQN[Deamidation (N)]YTTPSGVIK	5:Carbamidomethyl (C);8:Deamidation (N)	3	632.304	6356.16	7.68455e-05	0.705703
JHU_LM2_22694_103_G	O14786	NRP1	Neuropilin-1	6356.16	RGPECSQNYTTPSGVIK	RGPEC[Carbamidomethyl (C)]SQN[Deamidation (N)]YTTPSGVIK	5:Carbamidomethyl (C);8:Deamidation (N)	2	947.952	0.651506	0.065954	0.474416
JHU_LM2_22700_58_G	O14786	NRP1	Neuropilin-1	19373	RGPECSQNYTTPSGVIK	RGPEC[Carbamidomethyl (C)]SQN[Deamidation (N)]YTTPSGVIK	5:Carbamidomethyl (C);8:Deamidation (N)	3	632.304	18171.2	1.5368e-55	0.937999
JHU_LM2_22700_58_G	O14786	NRP1	Neuropilin-1	19373	RGPECSQNYTTPSGVIK	RGPEC[Carbamidomethyl (C)]SQN[Deamidation (N)]YTTPSGVIK	5:Carbamidomethyl (C);8:Deamidation (N)	2	947.952	1201.73	0.000607	0.66246
JHU_LM2_22716_76_G	O14786	NRP1	Neuropilin-1	4143.24	RGPECSQNYTTPSGVIK	RGPEC[Carbamidomethyl (C)]SQN[Deamidation (N)]YTTPSGVIK	5:Carbamidomethyl (C);8:Deamidation (N)	3	632.304	4143.24	2.94334e-13	0.774244
JHU_LM2_22716_76_G	O14786	NRP1	Neuropilin-1	4143.24	RGPECSQNYTTPSGVIK	RGPEC[Carbamidomethyl (C)]SQN[Deamidation (N)]YTTPSGVIK	5:Carbamidomethyl (C);8:Deamidation (N)	2	947.952	0.911413	0.138497	0.422527
JHU_LM2_23997_83_G	O14786	NRP1	Neuropilin-1	1954.12	RGPECSQNYTTPSGVIK	RGPEC[Carbamidomethyl (C)]SQN[Deamidation (N)]YTTPSGVIK	5:Carbamidomethyl (C);8:Deamidation (N)	3	632.304	1954.12	1.24081e-05	0.653724
JHU_LM2_23997_83_G	O14786	NRP1	Neuropilin-1	1954.12	RGPECSQNYTTPSGVIK	RGPEC[Carbamidomethyl (C)]SQN[Deamidation (N)]YTTPSGVIK	5:Carbamidomethyl (C);8:Deamidation (N)	2	947.952	0.70281	0.140532	0.422979
JHU_LM2_26722_84_G	O14786	NRP1	Neuropilin-1	4325.9	RGPECSQNYTTPSGVIK	RGPEC[Carbamidomethyl (C)]SQN[Deamidation (N)]YTTPSGVIK	5:Carbamidomethyl (C);8:Deamidation (N)	3	632.304	4325.9	5.46276e-18	0.79866
JHU_LM2_26722_84_G	O14786	NRP1	Neuropilin-1	4325.9	RGPECSQNYTTPSGVIK	RGPEC[Carbamidomethyl (C)]SQN[Deamidation (N)]YTTPSGVIK	5:Carbamidomethyl (C);8:Deamidation (N)	2	947.952	1181.3	0.127706	0.455395
JHU_LM2_27618_66_G	O14786	NRP1	Neuropilin-1	6705.31	RGPECSQNYTTPSGVIK	RGPEC[Carbamidomethyl (C)]SQN[Deamidation (N)]YTTPSGVIK	5:Carbamidomethyl (C);8:Deamidation (N)	3	632.304	6705.31	3.70882e-17	0.826559
JHU_LM2_27618_66_G	O14786	NRP1	Neuropilin-1	6705.31	RGPECSQNYTTPSGVIK	RGPEC[Carbamidomethyl (C)]SQN[Deamidation (N)]YTTPSGVIK	5:Carbamidomethyl (C);8:Deamidation (N)	2	947.952	0.946787	0.0675229	0.473164
JHU_LM2_28130_67_G_20220314193054	O14786	NRP1	Neuropilin-1	7130.18	RGPECSQNYTTPSGVIK	RGPEC[Carbamidomethyl (C)]SQN[Deamidation (N)]YTTPSGVIK	5:Carbamidomethyl (C);8:Deamidation (N)	3	632.304	7130.18	1.73429e-21	0.86582
JHU_LM2_28130_67_G_20220314193054	O14786	NRP1	Neuropilin-1	7130.18	RGPECSQNYTTPSGVIK	RGPEC[Carbamidomethyl (C)]SQN[Deamidation (N)]YTTPSGVIK	5:Carbamidomethyl (C);8:Deamidation (N)	2	947.952	1644.71	0.0978618	0.447279
JHU_LM2_29809_94_G	O14786	NRP1	Neuropilin-1	5776.16	RGPECSQNYTTPSGVIK	RGPEC[Carbamidomethyl (C)]SQN[Deamidation (N)]YTTPSGVIK	5:Carbamidomethyl (C);8:Deamidation (N)	3	632.304	5776.16	4.07801e-10	0.716163
JHU_LM2_29809_94_G	O14786	NRP1	Neuropilin-1	5776.16	RGPECSQNYTTPSGVIK	RGPEC[Carbamidomethyl (C)]SQN[Deamidation (N)]YTTPSGVIK	5:Carbamidomethyl (C);8:Deamidation (N)	2	947.952	0.637831	0.157817	0.419204
JHU_LM2_30630_97_G	O14786	NRP1	Neuropilin-1	5385.68	RGPECSQNYTTPSGVIK	RGPEC[Carbamidomethyl (C)]SQN[Deamidation (N)]YTTPSGVIK	5:Carbamidomethyl (C);8:Deamidation (N)	3	632.304	5385.68	1.31893e-06	0.736839
JHU_LM2_30630_97_G	O14786	NRP1	Neuropilin-1	5385.68	RGPECSQNYTTPSGVIK	RGPEC[Carbamidomethyl (C)]SQN[Deamidation (N)]YTTPSGVIK	5:Carbamidomethyl (C);8:Deamidation (N)	2	947.952	0.932945	0.0624519	0.492325
JHU_LM2_31033_107_G	O14786	NRP1	Neuropilin-1	8150.73	RGPECSQNYTTPSGVIK	RGPEC[Carbamidomethyl (C)]SQN[Deamidation (N)]YTTPSGVIK	5:Carbamidomethyl (C);8:Deamidation (N)	3	632.304	8150.73	3.48831e-08	0.751607
JHU_LM2_31033_107_G	O14786	NRP1	Neuropilin-1	8150.73	RGPECSQNYTTPSGVIK	RGPEC[Carbamidomethyl (C)]SQN[Deamidation (N)]YTTPSGVIK	5:Carbamidomethyl (C);8:Deamidation (N)	2	947.952	0.896032	0.0989387	0.449682
JHU_LM2_31495_64_G	O14786	NRP1	Neuropilin-1	5628.01	RGPECSQNYTTPSGVIK	RGPEC[Carbamidomethyl (C)]SQN[Deamidation (N)]YTTPSGVIK	5:Carbamidomethyl (C);8:Deamidation (N)	3	632.304	5628.01	7.27494e-09	0.798555
JHU_LM2_31495_64_G	O14786	NRP1	Neuropilin-1	5628.01	RGPECSQNYTTPSGVIK	RGPEC[Carbamidomethyl (C)]SQN[Deamidation (N)]YTTPSGVIK	5:Carbamidomethyl (C);8:Deamidation (N)	2	947.952	0.866598	0.138189	0.417326
JHU_LM2_31614_100_G	O14786	NRP1	Neuropilin-1	2650.55	RGPECSQNYTTPSGVIK	RGPEC[Carbamidomethyl (C)]SQN[Deamidation (N)]YTTPSGVIK	5:Carbamidomethyl (C);8:Deamidation (N)	3	632.304	2650.55	0.000963809	0.634255
JHU_LM2_31614_100_G	O14786	NRP1	Neuropilin-1	2650.55	RGPECSQNYTTPSGVIK	RGPEC[Carbamidomethyl (C)]SQN[Deamidation (N)]YTTPSGVIK	5:Carbamidomethyl (C);8:Deamidation (N)	2	947.952	0.933191	0.077148	0.470873
JHU_LM2_31646_71_G	O14786	NRP1	Neuropilin-1	8193.3	RGPECSQNYTTPSGVIK	RGPEC[Carbamidomethyl (C)]SQN[Deamidation (N)]YTTPSGVIK	5:Carbamidomethyl (C);8:Deamidation (N)	3	632.304	8193.3	2.22763e-18	0.829756
JHU_LM2_31646_71_G	O14786	NRP1	Neuropilin-1	8193.3	RGPECSQNYTTPSGVIK	RGPEC[Carbamidomethyl (C)]SQN[Deamidation (N)]YTTPSGVIK	5:Carbamidomethyl (C);8:Deamidation (N)	2	947.952	0.918617	0.0608043	0.493303
JHU_LM2_S5048_Glyco_4	O14786	NRP1	Neuropilin-1	4502.63	RGPECSQNYTTPSGVIK	RGPEC[Carbamidomethyl (C)]SQN[Deamidation (N)]YTTPSGVIK	5:Carbamidomethyl (C);8:Deamidation (N)	3	632.304	4502.63	0.00240611	0.599661
JHU_LM2_S5048_Glyco_4	O14786	NRP1	Neuropilin-1	4502.63	RGPECSQNYTTPSGVIK	RGPEC[Carbamidomethyl (C)]SQN[Deamidation (N)]YTTPSGVIK	5:Carbamidomethyl (C);8:Deamidation (N)	2	947.952	0.684385	0.167167	0.387847
JHU_LM2_S5206_Glyco_2	O14786	NRP1	Neuropilin-1	2644.88	RGPECSQNYTTPSGVIK	RGPEC[Carbamidomethyl (C)]SQN[Deamidation (N)]YTTPSGVIK	5:Carbamidomethyl (C);8:Deamidation (N)	3	632.304	2644.88	0.00270234	0.590126
JHU_LM2_S5206_Glyco_2	O14786	NRP1	Neuropilin-1	2644.88	RGPECSQNYTTPSGVIK	RGPEC[Carbamidomethyl (C)]SQN[Deamidation (N)]YTTPSGVIK	5:Carbamidomethyl (C);8:Deamidation (N)	2	947.952	0.932819	0.0308206	0.506342
JHU_LM2_S6107_Glyco_3	O14786	NRP1	Neuropilin-1	NaN	RGPECSQNYTTPSGVIK	RGPEC[Carbamidomethyl (C)]SQN[Deamidation (N)]YTTPSGVIK	5:Carbamidomethyl (C);8:Deamidation (N)	3	632.304	0.882477	0.0623378	0.446895
JHU_LM2_S6107_Glyco_3	O14786	NRP1	Neuropilin-1	NaN	RGPECSQNYTTPSGVIK	RGPEC[Carbamidomethyl (C)]SQN[Deamidation (N)]YTTPSGVIK	5:Carbamidomethyl (C);8:Deamidation (N)	2	947.952	0.843189	0.0196276	0.49537
JHU_LM2_Se7055_Glyco_8	O14786	NRP1	Neuropilin-1	9786.44	RGPECSQNYTTPSGVIK	RGPEC[Carbamidomethyl (C)]SQN[Deamidation (N)]YTTPSGVIK	5:Carbamidomethyl (C);8:Deamidation (N)	3	632.304	9786.44	0.000691588	0.648663
JHU_LM2_Se7055_Glyco_8	O14786	NRP1	Neuropilin-1	9786.44	RGPECSQNYTTPSGVIK	RGPEC[Carbamidomethyl (C)]SQN[Deamidation (N)]YTTPSGVIK	5:Carbamidomethyl (C);8:Deamidation (N)	2	947.952	0.862026	0.0568248	0.47813
JHU_LM2_Se7340_Glyco_10	O14786	NRP1	Neuropilin-1	NaN	RGPECSQNYTTPSGVIK	RGPEC[Carbamidomethyl (C)]SQN[Deamidation (N)]YTTPSGVIK	5:Carbamidomethyl (C);8:Deamidation (N)	3	632.304	1613.41	0.0880019	0.440927
JHU_LM2_Se7340_Glyco_10	O14786	NRP1	Neuropilin-1	NaN	RGPECSQNYTTPSGVIK	RGPEC[Carbamidomethyl (C)]SQN[Deamidation (N)]YTTPSGVIK	5:Carbamidomethyl (C);8:Deamidation (N)	2	947.952	0.909657	0.0976887	0.434063
JHU_LM2_Se7536_Glyco_9	O14786	NRP1	Neuropilin-1	2057.89	RGPECSQNYTTPSGVIK	RGPEC[Carbamidomethyl (C)]SQN[Deamidation (N)]YTTPSGVIK	5:Carbamidomethyl (C);8:Deamidation (N)	3	632.304	2057.89	0.0072196	0.544457
JHU_LM2_Se7536_Glyco_9	O14786	NRP1	Neuropilin-1	2057.89	RGPECSQNYTTPSGVIK	RGPEC[Carbamidomethyl (C)]SQN[Deamidation (N)]YTTPSGVIK	5:Carbamidomethyl (C);8:Deamidation (N)	2	947.952	0.866386	0.070503	0.446024
JHU_LM2_Se7595_Glyco_7	O14786	NRP1	Neuropilin-1	NaN	RGPECSQNYTTPSGVIK	RGPEC[Carbamidomethyl (C)]SQN[Deamidation (N)]YTTPSGVIK	5:Carbamidomethyl (C);8:Deamidation (N)	3	632.304	986.225	0.0266594	0.496064
JHU_LM2_Se7595_Glyco_7	O14786	NRP1	Neuropilin-1	NaN	RGPECSQNYTTPSGVIK	RGPEC[Carbamidomethyl (C)]SQN[Deamidation (N)]YTTPSGVIK	5:Carbamidomethyl (C);8:Deamidation (N)	2	947.952	0.858856	0.0988836	0.429558
JHU_LM2_Se8135_Glyco_6	O14786	NRP1	Neuropilin-1	9330.89	RGPECSQNYTTPSGVIK	RGPEC[Carbamidomethyl (C)]SQN[Deamidation (N)]YTTPSGVIK	5:Carbamidomethyl (C);8:Deamidation (N)	3	632.304	9330.89	0.000206002	0.622976
JHU_LM2_Se8135_Glyco_6	O14786	NRP1	Neuropilin-1	9330.89	RGPECSQNYTTPSGVIK	RGPEC[Carbamidomethyl (C)]SQN[Deamidation (N)]YTTPSGVIK	5:Carbamidomethyl (C);8:Deamidation (N)	2	947.952	0.929295	0.0904042	0.427561
JHU_LM2_Se8561_Glyco_1	O14786	NRP1	Neuropilin-1	2966.36	RGPECSQNYTTPSGVIK	RGPEC[Carbamidomethyl (C)]SQN[Deamidation (N)]YTTPSGVIK	5:Carbamidomethyl (C);8:Deamidation (N)	3	632.304	2966.36	0.00293224	0.5521
JHU_LM2_Se8561_Glyco_1	O14786	NRP1	Neuropilin-1	2966.36	RGPECSQNYTTPSGVIK	RGPEC[Carbamidomethyl (C)]SQN[Deamidation (N)]YTTPSGVIK	5:Carbamidomethyl (C);8:Deamidation (N)	2	947.952	0.91254	0.0729843	0.432041
JHU_LM2_Se8829_Glyco_5	O14786	NRP1	Neuropilin-1	9851.07	RGPECSQNYTTPSGVIK	RGPEC[Carbamidomethyl (C)]SQN[Deamidation (N)]YTTPSGVIK	5:Carbamidomethyl (C);8:Deamidation (N)	3	632.304	9851.07	5.55525e-06	0.69172
JHU_LM2_Se8829_Glyco_5	O14786	NRP1	Neuropilin-1	9851.07	RGPECSQNYTTPSGVIK	RGPEC[Carbamidomethyl (C)]SQN[Deamidation (N)]YTTPSGVIK	5:Carbamidomethyl (C);8:Deamidation (N)	2	947.952	0.575924	0.154935	0.417365
JHU_LM2_2112_87_G	O15031	PLXNB2	Plexin-B2	10645.9	ALSNISLR	ALSN[Deamidation (N)]ISLR	4:Deamidation (N)	2	437.753	10645.9	0.000999197	0.687803
JHU_LM2_2195_91_G	O15031	PLXNB2	Plexin-B2	14119.8	ALSNISLR	ALSN[Deamidation (N)]ISLR	4:Deamidation (N)	2	437.753	14119.8	6.82007e-16	0.760368
JHU_LM2_2377_73_G	O15031	PLXNB2	Plexin-B2	17478.5	ALSNISLR	ALSN[Deamidation (N)]ISLR	4:Deamidation (N)	2	437.753	17478.5	4.99864e-21	0.805491
JHU_LM2_2436_106_G	O15031	PLXNB2	Plexin-B2	21380.2	ALSNISLR	ALSN[Deamidation (N)]ISLR	4:Deamidation (N)	2	437.753	21380.2	3.73904e-05	0.706918
JHU_LM2_2518_88_G	O15031	PLXNB2	Plexin-B2	21954.1	ALSNISLR	ALSN[Deamidation (N)]ISLR	4:Deamidation (N)	2	437.753	21954.1	1.04617e-47	0.776466
JHU_LM2_2952_110_G	O15031	PLXNB2	Plexin-B2	18535.5	ALSNISLR	ALSN[Deamidation (N)]ISLR	4:Deamidation (N)	2	437.753	18535.5	1.47949e-23	0.81614
JHU_LM2_3204_108_G	O15031	PLXNB2	Plexin-B2	26505.1	ALSNISLR	ALSN[Deamidation (N)]ISLR	4:Deamidation (N)	2	437.753	26505.1	8.30148e-14	0.757464
JHU_LM2_3736_109_G	O15031	PLXNB2	Plexin-B2	22820	ALSNISLR	ALSN[Deamidation (N)]ISLR	4:Deamidation (N)	2	437.753	22820	1.52456e-05	0.678763
JHU_LM2_4210_77_G	O15031	PLXNB2	Plexin-B2	11680.1	ALSNISLR	ALSN[Deamidation (N)]ISLR	4:Deamidation (N)	2	437.753	11680.1	4.85772e-05	0.684529
JHU_LM2_4648_62_G	O15031	PLXNB2	Plexin-B2	18173.1	ALSNISLR	ALSN[Deamidation (N)]ISLR	4:Deamidation (N)	2	437.753	18173.1	1.23782e-12	0.845402
JHU_LM2_5051_90_G	O15031	PLXNB2	Plexin-B2	6222.62	ALSNISLR	ALSN[Deamidation (N)]ISLR	4:Deamidation (N)	2	437.753	6222.62	1.34645e-06	0.687875
JHU_LM2_5189_69_G	O15031	PLXNB2	Plexin-B2	12981.3	ALSNISLR	ALSN[Deamidation (N)]ISLR	4:Deamidation (N)	2	437.753	12981.3	6.37018e-07	0.752888
JHU_LM2_5624_78_G	O15031	PLXNB2	Plexin-B2	22588.7	ALSNISLR	ALSN[Deamidation (N)]ISLR	4:Deamidation (N)	2	437.753	22588.7	2.90852e-11	0.767391
JHU_LM2_6371_104_G	O15031	PLXNB2	Plexin-B2	23431.3	ALSNISLR	ALSN[Deamidation (N)]ISLR	4:Deamidation (N)	2	437.753	23431.3	5.40602e-06	0.71429
JHU_LM2_8532_70_G	O15031	PLXNB2	Plexin-B2	18710.8	ALSNISLR	ALSN[Deamidation (N)]ISLR	4:Deamidation (N)	2	437.753	18710.8	5.11666e-10	0.813366
JHU_LM2_6564_74_G	O15031	PLXNB2	Plexin-B2	19530.4	ALSNISLR	ALSN[Deamidation (N)]ISLR	4:Deamidation (N)	2	437.753	19530.4	6.5275e-15	0.840232
JHU_LM2_6594_68_G	O15031	PLXNB2	Plexin-B2	17901.2	ALSNISLR	ALSN[Deamidation (N)]ISLR	4:Deamidation (N)	2	437.753	17901.2	4.09101e-13	0.790684
JHU_LM2_6639_105_G	O15031	PLXNB2	Plexin-B2	20355.8	ALSNISLR	ALSN[Deamidation (N)]ISLR	4:Deamidation (N)	2	437.753	20355.8	1.74952e-22	0.83743
JHU_LM2_6726_96_G	O15031	PLXNB2	Plexin-B2	19318.4	ALSNISLR	ALSN[Deamidation (N)]ISLR	4:Deamidation (N)	2	437.753	19318.4	2.78242e-08	0.80249
JHU_LM2_6966_57_G	O15031	PLXNB2	Plexin-B2	34760.5	ALSNISLR	ALSN[Deamidation (N)]ISLR	4:Deamidation (N)	2	437.753	34760.5	8.94741e-20	0.81902
JHU_LM2_7326_102_G	O15031	PLXNB2	Plexin-B2	17998.3	ALSNISLR	ALSN[Deamidation (N)]ISLR	4:Deamidation (N)	2	437.753	17998.3	6.66915e-06	0.724387
JHU_LM2_7412_63_G	O15031	PLXNB2	Plexin-B2	21433.7	ALSNISLR	ALSN[Deamidation (N)]ISLR	4:Deamidation (N)	2	437.753	21433.7	3.54946e-07	0.697022
JHU_LM2_7449_99_G	O15031	PLXNB2	Plexin-B2	24298.4	ALSNISLR	ALSN[Deamidation (N)]ISLR	4:Deamidation (N)	2	437.753	24298.4	3.36575e-12	0.792173
JHU_LM2_7481_95_G	O15031	PLXNB2	Plexin-B2	10626.3	ALSNISLR	ALSN[Deamidation (N)]ISLR	4:Deamidation (N)	2	437.753	10626.3	8.86491e-17	0.773692
JHU_LM2_7775_92_G	O15031	PLXNB2	Plexin-B2	7912.67	ALSNISLR	ALSN[Deamidation (N)]ISLR	4:Deamidation (N)	2	437.753	7912.67	1.2643e-21	0.787064
JHU_LM2_7842_98_G	O15031	PLXNB2	Plexin-B2	16395.4	ALSNISLR	ALSN[Deamidation (N)]ISLR	4:Deamidation (N)	2	437.753	16395.4	1.08224e-22	0.779706
JHU_LM2_8005_93_G	O15031	PLXNB2	Plexin-B2	16482.4	ALSNISLR	ALSN[Deamidation (N)]ISLR	4:Deamidation (N)	2	437.753	16482.4	1.58033e-21	0.771339
JHU_LM2_8029_65_G	O15031	PLXNB2	Plexin-B2	20987.3	ALSNISLR	ALSN[Deamidation (N)]ISLR	4:Deamidation (N)	2	437.753	20987.3	3.80493e-13	0.821507
JHU_LM2_8158_86_G	O15031	PLXNB2	Plexin-B2	13271.8	ALSNISLR	ALSN[Deamidation (N)]ISLR	4:Deamidation (N)	2	437.753	13271.8	0.000142038	0.661023
JHU_LM2_8443_56_G	O15031	PLXNB2	Plexin-B2	27990.6	ALSNISLR	ALSN[Deamidation (N)]ISLR	4:Deamidation (N)	2	437.753	27990.6	2.35004e-13	0.796991
JHU_LM2_8526_55_G	O15031	PLXNB2	Plexin-B2	22703.6	ALSNISLR	ALSN[Deamidation (N)]ISLR	4:Deamidation (N)	2	437.753	22703.6	5.15308e-08	0.765831
JHU_LM2_8528_54_G	O15031	PLXNB2	Plexin-B2	54172.9	ALSNISLR	ALSN[Deamidation (N)]ISLR	4:Deamidation (N)	2	437.753	54172.9	5.72765e-37	0.810663
JHU_LM2_8537_53_G	O15031	PLXNB2	Plexin-B2	30663.4	ALSNISLR	ALSN[Deamidation (N)]ISLR	4:Deamidation (N)	2	437.753	30663.4	5.41448e-09	0.797012
JHU_LM2_8544_52_G	O15031	PLXNB2	Plexin-B2	31107.1	ALSNISLR	ALSN[Deamidation (N)]ISLR	4:Deamidation (N)	2	437.753	31107.1	2.20175e-13	0.743238
JHU_LM2_8568_51_G	O15031	PLXNB2	Plexin-B2	33762.4	ALSNISLR	ALSN[Deamidation (N)]ISLR	4:Deamidation (N)	2	437.753	33762.4	4.44169e-33	0.861565
JHU_LM2_8570_59_G	O15031	PLXNB2	Plexin-B2	27849	ALSNISLR	ALSN[Deamidation (N)]ISLR	4:Deamidation (N)	2	437.753	27849	4.0285e-09	0.806009
JHU_LM2_8597_50_G	O15031	PLXNB2	Plexin-B2	22834.9	ALSNISLR	ALSN[Deamidation (N)]ISLR	4:Deamidation (N)	2	437.753	22834.9	1.36328e-14	0.90987
JHU_LM2_8601_49_G	O15031	PLXNB2	Plexin-B2	52256.7	ALSNISLR	ALSN[Deamidation (N)]ISLR	4:Deamidation (N)	2	437.753	52256.7	4.8703e-12	0.885232
JHU_LM2_8620_48_G	O15031	PLXNB2	Plexin-B2	24527.1	ALSNISLR	ALSN[Deamidation (N)]ISLR	4:Deamidation (N)	2	437.753	24527.1	2.38399e-14	0.860456
JHU_LM2_8626_47_G_rerun	O15031	PLXNB2	Plexin-B2	26987.2	ALSNISLR	ALSN[Deamidation (N)]ISLR	4:Deamidation (N)	2	437.753	26987.2	5.98015e-22	0.813725
JHU_LM2_8627_46_G	O15031	PLXNB2	Plexin-B2	37735.5	ALSNISLR	ALSN[Deamidation (N)]ISLR	4:Deamidation (N)	2	437.753	37735.5	6.28433e-14	0.85464
JHU_LM2_8628_45_G_20220309213836	O15031	PLXNB2	Plexin-B2	27095.5	ALSNISLR	ALSN[Deamidation (N)]ISLR	4:Deamidation (N)	2	437.753	27095.5	1.00933e-10	0.859962
JHU_LM2_8638_44_G	O15031	PLXNB2	Plexin-B2	37223.4	ALSNISLR	ALSN[Deamidation (N)]ISLR	4:Deamidation (N)	2	437.753	37223.4	5.5574e-23	0.803723
JHU_LM2_8641_43_G	O15031	PLXNB2	Plexin-B2	65781.4	ALSNISLR	ALSN[Deamidation (N)]ISLR	4:Deamidation (N)	2	437.753	65781.4	2.60877e-11	0.848032
JHU_LM2_8643_42_G	O15031	PLXNB2	Plexin-B2	52595.3	ALSNISLR	ALSN[Deamidation (N)]ISLR	4:Deamidation (N)	2	437.753	52595.3	1.3514e-15	0.794855
JHU_LM2_8646_41_G	O15031	PLXNB2	Plexin-B2	71960.2	ALSNISLR	ALSN[Deamidation (N)]ISLR	4:Deamidation (N)	2	437.753	71960.2	1.06414e-10	0.930601
JHU_LM2_8667_61_G	O15031	PLXNB2	Plexin-B2	6275.44	ALSNISLR	ALSN[Deamidation (N)]ISLR	4:Deamidation (N)	2	437.753	6275.44	0.0022791	0.590726
JHU_LM2_8674_40_G	O15031	PLXNB2	Plexin-B2	50087.7	ALSNISLR	ALSN[Deamidation (N)]ISLR	4:Deamidation (N)	2	437.753	50087.7	1.39224e-32	0.866096
JHU_LM2_8688_72_G	O15031	PLXNB2	Plexin-B2	16747.1	ALSNISLR	ALSN[Deamidation (N)]ISLR	4:Deamidation (N)	2	437.753	16747.1	1.06964e-16	0.764876
JHU_LM2_8696_37_G	O15031	PLXNB2	Plexin-B2	26233.8	ALSNISLR	ALSN[Deamidation (N)]ISLR	4:Deamidation (N)	2	437.753	26233.8	2.1467e-18	0.920198
JHU_LM2_8722_82_G	O15031	PLXNB2	Plexin-B2	14461.6	ALSNISLR	ALSN[Deamidation (N)]ISLR	4:Deamidation (N)	2	437.753	14461.6	1.21336e-07	0.793668
JHU_LM2_8733_35_G	O15031	PLXNB2	Plexin-B2	37175.6	ALSNISLR	ALSN[Deamidation (N)]ISLR	4:Deamidation (N)	2	437.753	37175.6	4.39325e-59	0.856349
JHU_LM2_8740_36_G	O15031	PLXNB2	Plexin-B2	31484.7	ALSNISLR	ALSN[Deamidation (N)]ISLR	4:Deamidation (N)	2	437.753	31484.7	3.83302e-35	0.825194
JHU_LM2_8753_34_G	O15031	PLXNB2	Plexin-B2	23630.8	ALSNISLR	ALSN[Deamidation (N)]ISLR	4:Deamidation (N)	2	437.753	23630.8	6.71444e-23	0.847473
JHU_LM2_8764_29_G	O15031	PLXNB2	Plexin-B2	26504.5	ALSNISLR	ALSN[Deamidation (N)]ISLR	4:Deamidation (N)	2	437.753	26504.5	1.14916e-29	0.905703
JHU_LM2_8770_33_G	O15031	PLXNB2	Plexin-B2	34751.3	ALSNISLR	ALSN[Deamidation (N)]ISLR	4:Deamidation (N)	2	437.753	34751.3	1.0247e-21	0.827179
JHU_LM2_8779_101_G	O15031	PLXNB2	Plexin-B2	26541	ALSNISLR	ALSN[Deamidation (N)]ISLR	4:Deamidation (N)	2	437.753	26541	1.79439e-07	0.774068
JHU_LM2_8787_28_G	O15031	PLXNB2	Plexin-B2	24473.7	ALSNISLR	ALSN[Deamidation (N)]ISLR	4:Deamidation (N)	2	437.753	24473.7	7.75623e-23	0.862042
JHU_LM2_8790_32_G	O15031	PLXNB2	Plexin-B2	20611.3	ALSNISLR	ALSN[Deamidation (N)]ISLR	4:Deamidation (N)	2	437.753	20611.3	1.55791e-24	0.851996
JHU_LM2_8822_31_G	O15031	PLXNB2	Plexin-B2	22606.7	ALSNISLR	ALSN[Deamidation (N)]ISLR	4:Deamidation (N)	2	437.753	22606.7	4.67003e-34	0.792586
JHU_LM2_8831_30_G	O15031	PLXNB2	Plexin-B2	44909.6	ALSNISLR	ALSN[Deamidation (N)]ISLR	4:Deamidation (N)	2	437.753	44909.6	1.84035e-26	0.871574
JHU_LM2_8844_22_G	O15031	PLXNB2	Plexin-B2	22791.2	ALSNISLR	ALSN[Deamidation (N)]ISLR	4:Deamidation (N)	2	437.753	22791.2	7.05932e-36	0.807231
JHU_LM2_8849_21_G	O15031	PLXNB2	Plexin-B2	16539.8	ALSNISLR	ALSN[Deamidation (N)]ISLR	4:Deamidation (N)	2	437.753	16539.8	7.93139e-12	0.81928
JHU_LM2_8851_27_G	O15031	PLXNB2	Plexin-B2	15858.2	ALSNISLR	ALSN[Deamidation (N)]ISLR	4:Deamidation (N)	2	437.753	15858.2	3.70795e-16	0.811451
JHU_LM2_8862_26_G	O15031	PLXNB2	Plexin-B2	39699.3	ALSNISLR	ALSN[Deamidation (N)]ISLR	4:Deamidation (N)	2	437.753	39699.3	7.7934e-22	0.85059
JHU_LM2_8873_25_G	O15031	PLXNB2	Plexin-B2	21112.9	ALSNISLR	ALSN[Deamidation (N)]ISLR	4:Deamidation (N)	2	437.753	21112.9	1.67453e-23	0.844248
JHU_LM2_8876_24_G	O15031	PLXNB2	Plexin-B2	30606.3	ALSNISLR	ALSN[Deamidation (N)]ISLR	4:Deamidation (N)	2	437.753	30606.3	4.22151e-41	0.835138
JHU_LM2_8879_23_G	O15031	PLXNB2	Plexin-B2	43447.6	ALSNISLR	ALSN[Deamidation (N)]ISLR	4:Deamidation (N)	2	437.753	43447.6	1.49361e-29	0.868032
JHU_LM2_8882_17_G	O15031	PLXNB2	Plexin-B2	32829.1	ALSNISLR	ALSN[Deamidation (N)]ISLR	4:Deamidation (N)	2	437.753	32829.1	6.13372e-23	0.911341
JHU_LM2_8891_14_G	O15031	PLXNB2	Plexin-B2	27999.5	ALSNISLR	ALSN[Deamidation (N)]ISLR	4:Deamidation (N)	2	437.753	27999.5	1.31265e-12	0.907452
JHU_LM2_8892_16_G	O15031	PLXNB2	Plexin-B2	46370.9	ALSNISLR	ALSN[Deamidation (N)]ISLR	4:Deamidation (N)	2	437.753	46370.9	6.98876e-27	0.85593
JHU_LM2_8897_18_G	O15031	PLXNB2	Plexin-B2	24297.7	ALSNISLR	ALSN[Deamidation (N)]ISLR	4:Deamidation (N)	2	437.753	24297.7	4.91242e-31	0.921698
JHU_LM2_8899_19_G	O15031	PLXNB2	Plexin-B2	32906.6	ALSNISLR	ALSN[Deamidation (N)]ISLR	4:Deamidation (N)	2	437.753	32906.6	1.05068e-36	0.891492
JHU_LM2_8901_20_G	O15031	PLXNB2	Plexin-B2	27363.2	ALSNISLR	ALSN[Deamidation (N)]ISLR	4:Deamidation (N)	2	437.753	27363.2	1.40949e-27	0.918697
JHU_LM2_8903_15_G	O15031	PLXNB2	Plexin-B2	50186.2	ALSNISLR	ALSN[Deamidation (N)]ISLR	4:Deamidation (N)	2	437.753	50186.2	1.91336e-36	0.837507
JHU_LM2_8915_13_G	O15031	PLXNB2	Plexin-B2	45632.3	ALSNISLR	ALSN[Deamidation (N)]ISLR	4:Deamidation (N)	2	437.753	45632.3	1.14563e-37	0.925249
JHU_LM2_8920_3_G	O15031	PLXNB2	Plexin-B2	34141.7	ALSNISLR	ALSN[Deamidation (N)]ISLR	4:Deamidation (N)	2	437.753	34141.7	1.13263e-32	0.892508
JHU_LM2_8922_5_G	O15031	PLXNB2	Plexin-B2	53551.4	ALSNISLR	ALSN[Deamidation (N)]ISLR	4:Deamidation (N)	2	437.753	53551.4	6.42689e-55	0.911851
JHU_LM2_8926_7_G	O15031	PLXNB2	Plexin-B2	22079.8	ALSNISLR	ALSN[Deamidation (N)]ISLR	4:Deamidation (N)	2	437.753	22079.8	1.93507e-22	0.934961
JHU_LM2_8928_12_G	O15031	PLXNB2	Plexin-B2	28816.7	ALSNISLR	ALSN[Deamidation (N)]ISLR	4:Deamidation (N)	2	437.753	28816.7	4.59244e-13	0.921054
JHU_LM2_8930_10_G	O15031	PLXNB2	Plexin-B2	32521.9	ALSNISLR	ALSN[Deamidation (N)]ISLR	4:Deamidation (N)	2	437.753	32521.9	2.64085e-24	0.936063
JHU_LM2_8931_11_G	O15031	PLXNB2	Plexin-B2	26473	ALSNISLR	ALSN[Deamidation (N)]ISLR	4:Deamidation (N)	2	437.753	26473	9.37574e-52	0.844466
JHU_LM2_8935_8_G	O15031	PLXNB2	Plexin-B2	29021.9	ALSNISLR	ALSN[Deamidation (N)]ISLR	4:Deamidation (N)	2	437.753	29021.9	4.54516e-29	0.844949
JHU_LM2_8936_6_G	O15031	PLXNB2	Plexin-B2	20471.6	ALSNISLR	ALSN[Deamidation (N)]ISLR	4:Deamidation (N)	2	437.753	20471.6	1.02579e-20	0.895561
JHU_LM2_8937_1_G	O15031	PLXNB2	Plexin-B2	27591.2	ALSNISLR	ALSN[Deamidation (N)]ISLR	4:Deamidation (N)	2	437.753	27591.2	4.31983e-25	0.854687
JHU_LM2_8942_4_G	O15031	PLXNB2	Plexin-B2	23193.5	ALSNISLR	ALSN[Deamidation (N)]ISLR	4:Deamidation (N)	2	437.753	23193.5	6.29604e-36	0.893363
JHU_LM2_8947_9_G	O15031	PLXNB2	Plexin-B2	39957.7	ALSNISLR	ALSN[Deamidation (N)]ISLR	4:Deamidation (N)	2	437.753	39957.7	2.17529e-10	0.89296
JHU_LM2_8950_2_G	O15031	PLXNB2	Plexin-B2	26602.6	ALSNISLR	ALSN[Deamidation (N)]ISLR	4:Deamidation (N)	2	437.753	26602.6	1.76079e-10	0.913836
JHU_LM2_10022_85_G	O15031	PLXNB2	Plexin-B2	17832.5	ALSNISLR	ALSN[Deamidation (N)]ISLR	4:Deamidation (N)	2	437.753	17832.5	0.000182452	0.676812
JHU_LM2_18029_81_G	O15031	PLXNB2	Plexin-B2	12450.5	ALSNISLR	ALSN[Deamidation (N)]ISLR	4:Deamidation (N)	2	437.753	12450.5	6.20068e-06	0.685936
JHU_LM2_19327_89_G	O15031	PLXNB2	Plexin-B2	12295.6	ALSNISLR	ALSN[Deamidation (N)]ISLR	4:Deamidation (N)	2	437.753	12295.6	0.000329341	0.695583
JHU_LM2_20010_75_G	O15031	PLXNB2	Plexin-B2	15672.8	ALSNISLR	ALSN[Deamidation (N)]ISLR	4:Deamidation (N)	2	437.753	15672.8	5.628e-05	0.684196
JHU_LM2_20329_80_G	O15031	PLXNB2	Plexin-B2	15493	ALSNISLR	ALSN[Deamidation (N)]ISLR	4:Deamidation (N)	2	437.753	15493	3.39476e-40	0.858364
JHU_LM2_20358_79_G	O15031	PLXNB2	Plexin-B2	19058.5	ALSNISLR	ALSN[Deamidation (N)]ISLR	4:Deamidation (N)	2	437.753	19058.5	1.30969e-07	0.814932
JHU_LM2_22648_60_G	O15031	PLXNB2	Plexin-B2	19382.1	ALSNISLR	ALSN[Deamidation (N)]ISLR	4:Deamidation (N)	2	437.753	19382.1	3.69149e-05	0.746745
JHU_LM2_22694_103_G	O15031	PLXNB2	Plexin-B2	16817.2	ALSNISLR	ALSN[Deamidation (N)]ISLR	4:Deamidation (N)	2	437.753	16817.2	6.04241e-05	0.708004
JHU_LM2_22700_58_G	O15031	PLXNB2	Plexin-B2	26154.5	ALSNISLR	ALSN[Deamidation (N)]ISLR	4:Deamidation (N)	2	437.753	26154.5	3.63782e-11	0.822963
JHU_LM2_22716_76_G	O15031	PLXNB2	Plexin-B2	11499.8	ALSNISLR	ALSN[Deamidation (N)]ISLR	4:Deamidation (N)	2	437.753	11499.8	7.95781e-06	0.729795
JHU_LM2_23997_83_G	O15031	PLXNB2	Plexin-B2	2706.25	ALSNISLR	ALSN[Deamidation (N)]ISLR	4:Deamidation (N)	2	437.753	2706.25	0.00243741	0.573591
JHU_LM2_26722_84_G	O15031	PLXNB2	Plexin-B2	6665.75	ALSNISLR	ALSN[Deamidation (N)]ISLR	4:Deamidation (N)	2	437.753	6665.75	5.66824e-05	0.709745
JHU_LM2_27618_66_G	O15031	PLXNB2	Plexin-B2	32872.9	ALSNISLR	ALSN[Deamidation (N)]ISLR	4:Deamidation (N)	2	437.753	32872.9	3.40975e-10	0.791694
JHU_LM2_28130_67_G_20220314193054	O15031	PLXNB2	Plexin-B2	17326.6	ALSNISLR	ALSN[Deamidation (N)]ISLR	4:Deamidation (N)	2	437.753	17326.6	3.84712e-05	0.763861
JHU_LM2_29809_94_G	O15031	PLXNB2	Plexin-B2	11386.3	ALSNISLR	ALSN[Deamidation (N)]ISLR	4:Deamidation (N)	2	437.753	11386.3	3.60169e-13	0.730941
JHU_LM2_30630_97_G	O15031	PLXNB2	Plexin-B2	17271.4	ALSNISLR	ALSN[Deamidation (N)]ISLR	4:Deamidation (N)	2	437.753	17271.4	0.000152933	0.710409
JHU_LM2_31033_107_G	O15031	PLXNB2	Plexin-B2	26541	ALSNISLR	ALSN[Deamidation (N)]ISLR	4:Deamidation (N)	2	437.753	26541	0.000121597	0.688249
JHU_LM2_31495_64_G	O15031	PLXNB2	Plexin-B2	18932.8	ALSNISLR	ALSN[Deamidation (N)]ISLR	4:Deamidation (N)	2	437.753	18932.8	0.000259269	0.717352
JHU_LM2_31614_100_G	O15031	PLXNB2	Plexin-B2	16012	ALSNISLR	ALSN[Deamidation (N)]ISLR	4:Deamidation (N)	2	437.753	16012	8.29716e-07	0.719398
JHU_LM2_31646_71_G	O15031	PLXNB2	Plexin-B2	28116.8	ALSNISLR	ALSN[Deamidation (N)]ISLR	4:Deamidation (N)	2	437.753	28116.8	1.72022e-21	0.844903
JHU_LM2_S5048_Glyco_4	O15031	PLXNB2	Plexin-B2	20757.8	ALSNISLR	ALSN[Deamidation (N)]ISLR	4:Deamidation (N)	2	437.753	20757.8	2.01209e-26	0.766636
JHU_LM2_S5206_Glyco_2	O15031	PLXNB2	Plexin-B2	22878.1	ALSNISLR	ALSN[Deamidation (N)]ISLR	4:Deamidation (N)	2	437.753	22878.1	3.26873e-15	0.743664
[truncated: 208,633+ more rows]
