# Supplementary material for: Detection of Pancreatic Ductal Adenocarcinoma-Associated Proteins in Serum
Source: Mol Cell Proteomics. 2023 Nov 27;23(1):100687. doi: 10.1016/j.mcpro.2023.100687 (PMC10792492; doi:10.1016/j.mcpro.2023.100687)
Supplement: Supplementary Table S4 [file mmc4.xlsx]

## Sheet: Table S4
Table S4. Gene Ontology biological processes of the glycoproteins with glycopeptides elevated in at least one of the 13 sera from the patients with PDAC.
geneSet	description	link	size	overlap	expect	enrichmentRatio	pValue	FDR	overlapId	userId
GO:0043062	extracellular structure organization	http://amigo.geneontology.org/amigo/term/GO:0043062	400	45	6.56446	6.85509	0	0	2;338;346;960;1071;1361;1514;1803;2191;2192;2244;2266;2335;3371;3383;3384;3385;3672;3673;3689;3818;3912;3915;3931;4015;4035;4060;4239;4353;5175;5351;5360;5444;7040;7057;7076;7412;7448;7450;9719;10631;25890;54507;55937;84168	FBLN1;KLKB1;VTN;LUM;CPB2;APOM;FGB;APOB;LCAT;VCAM1;ICAM2;FN1;VWF;THBS1;PON1;FGG;A2M;APOC4;POSTN;PLTP;ICAM1;CD44;CETP;TIMP1;PLOD1;ICAM3;ADAMTSL2;ANTXR1;LOX;ITGA1;TGFB1;ITGB2;LAMC1;PECAM1;ITGA2;FAP;DPP4;ABI3BP;MPO;LRP1;ADAMTSL4;TNC;CTSL;MFAP4;LAMB1
GO:0002697	regulation of immune effector process	http://amigo.geneontology.org/amigo/term/GO:0002697	381	39	6.25265	6.23735	0	0	2;629;634;710;712;715;717;718;720;722;725;727;729;730;731;732;735;1191;1361;1370;1380;2147;3075;3078;3263;3426;3689;3916;5199;5627;5795;5817;7037;7040;7448;8482;10877;23705;114770	CPN2;C4BPB;HPX;C4BPA;VTN;CFI;C6;C2;PROS1;C8A;C8B;CFH;CLU;C7;CPB2;PGLYRP2;F2;C1R;CFB;C3;CFHR1;C5;C1QA;C9;CFP;SERPING1;TFRC;C4A;A2M;CFHR4;CR2;CADM1;SEMA7A;TGFB1;ITGB2;LAMP1;CEACAM1;PVR;PTPRJ
GO:0050727	regulation of inflammatory response	http://amigo.geneontology.org/amigo/term/GO:0050727	361	48	5.92443	8.10205	0	0	2;197;325;347;629;683;710;712;715;717;718;720;722;725;727;729;730;731;732;735;1003;1191;1361;1370;1380;1956;2147;2161;2678;3075;3078;3426;3572;3673;3689;3818;4907;5176;5199;5624;5627;7448;8482;9173;9180;10877;114770;140885	CPN2;C4BPB;KLKB1;C4BPA;VTN;PROC;CFI;C6;C2;PROS1;C8A;C8B;CFH;CLU;C7;CPB2;PGLYRP2;F2;C1R;CFB;C3;SERPINF1;CFHR1;C5;C1QA;C9;CFP;SERPING1;CDH5;AHSG;F12;C4A;APCS;A2M;APOD;CFHR4;CR2;OSMR;IL1RL1;SEMA7A;SIRPA;EGFR;IL6ST;ITGB2;ITGA2;GGT1;NT5E;BST1
GO:0045861	negative regulation of proteolysis	http://amigo.geneontology.org/amigo/term/GO:0045861	336	37	5.51415	6.71001	0	0	2;12;197;259;462;710;718;720;722;725;727;866;960;1361;1893;2147;3053;3273;3697;3698;3699;3700;3827;5104;5176;5265;5267;5621;5627;6906;7035;7057;7076;7448;26998;51156;135228	C4BPB;C4BPA;VTN;ITIH2;SERPINA7;SERPIND1;PROS1;SERPINA6;CPB2;SERPINA3;F2;SERPINA10;FETUB;SERPINA1;C3;ITIH4;SERPINF1;KNG1;AMBP;C5;ITIH1;SERPINA4;ITIH3;SERPING1;ECM1;AHSG;HRG;SERPINC1;C4A;THBS1;A2M;CD44;TIMP1;PRNP;TFPI;SERPINA5;CD109
GO:0031589	cell-substrate adhesion	http://amigo.geneontology.org/amigo/term/GO:0031589	332	33	5.4485	6.05671	0	0	347;683;960;967;1012;2192;2244;2266;2335;3273;3672;3673;3689;3897;3912;3915;5175;5795;7057;7412;7448;7450;8829;10232;10461;10631;10855;10894;22915;25890;25992;79812;84168	FBLN1;VTN;MMRN1;FGB;VCAM1;HRG;FN1;VWF;THBS1;LYVE1;FGG;APOD;NRP1;POSTN;CD44;CDH13;SNED1;L1CAM;ANTXR1;MMRN2;ITGA1;HPSE;ITGB2;MSLN;LAMC1;PECAM1;ITGA2;PTPRJ;MERTK;ABI3BP;BST1;CD63;LAMB1
GO:0050817	coagulation	http://amigo.geneontology.org/amigo/term/GO:0050817	326	37	5.35004	6.91584	0	0	2;350;462;634;710;725;1361;2147;2153;2157;2160;2161;2165;2191;2192;2244;2266;2811;2814;3053;3273;3673;3818;3827;5104;5265;5624;5627;6403;7035;7057;7448;7450;10461;10855;22915;51156	FBLN1;C4BPB;KLKB1;VTN;PROC;F13B;SERPIND1;PROS1;F5;CPB2;F2;SERPINA10;SERPINA1;KNG1;MMRN1;SERPING1;APOH;FGB;HRG;GP1BA;VWF;SERPINC1;F12;THBS1;FGG;A2M;GP5;F11;F8;HPSE;TFPI;CEACAM1;SELP;ITGA2;FAP;MERTK;SERPINA5
GO:0051604	protein maturation	http://amigo.geneontology.org/amigo/term/GO:0051604	321	42	5.26798	7.97269	0	0	2;350;629;710;712;715;717;718;720;722;725;727;729;730;731;732;735;1191;1361;1368;1370;1380;1636;2028;2147;2160;2161;2244;2266;2678;3075;3078;3426;3818;5199;5621;5627;7057;7448;10877;51279;79829	CPN2;C4BPB;KLKB1;C4BPA;VTN;CFI;C6;C2;PROS1;C8A;C8B;CFH;CLU;C7;CPB2;F2;C1R;CFB;C1RL;C3;CFHR1;C5;C1QA;C9;CFP;SERPING1;APOH;FGB;F12;C4A;THBS1;FGG;A2M;CFHR4;F11;CR2;PRNP;ENPEP;NAA40;ACE;CPM;GGT1
GO:0032102	negative regulation of response to external stimulus	http://amigo.geneontology.org/amigo/term/GO:0032102	312	33	5.12028	6.44496	0	0	325;347;350;634;710;727;1003;1361;2147;2160;2161;2191;2244;2266;2811;3273;3818;3827;4907;5176;5624;5627;5802;6405;7035;7057;7448;8482;8829;10507;10509;135228;140885	KLKB1;VTN;PROC;PROS1;CPB2;F2;SERPINF1;KNG1;C5;SERPING1;APOH;CDH5;FGB;HRG;GP1BA;F12;THBS1;APCS;FGG;APOD;NRP1;F11;SEMA4D;SEMA7A;SIRPA;SEMA4B;TFPI;CEACAM1;PTPRS;SEMA3F;FAP;CD109;NT5E
GO:0006959	humoral immune response	http://amigo.geneontology.org/amigo/term/GO:0006959	242	38	3.9715	9.56817	0	0	2;325;629;683;710;712;715;717;718;720;722;725;727;729;730;731;732;735;1191;1361;1370;1380;2147;2244;3075;3078;3263;3273;3426;3512;5199;5627;5648;7448;8547;10877;51279;114770	CPN2;C4BPB;HPX;C4BPA;VTN;CFI;C6;C2;PROS1;C8A;C8B;CFH;CLU;C7;CPB2;PGLYRP2;MASP1;F2;C1R;CFB;C1RL;C3;CFHR1;C5;C1QA;C9;CFP;SERPING1;FCN3;JCHAIN;FGB;HRG;C4A;APCS;A2M;CFHR4;CR2;BST1
GO:0002526	acute inflammatory response	http://amigo.geneontology.org/amigo/term/GO:0002526	154	47	2.52732	18.5968	0	0	2;12;197;325;462;629;710;712;715;717;718;720;722;725;727;729;730;731;732;735;1191;1361;1370;1380;2147;2157;2161;2335;3075;3078;3240;3383;3426;3572;3700;3818;5004;5005;5199;5265;5627;7412;7448;8876;9180;9332;10877	CPN2;C4BPB;KLKB1;C4BPA;VTN;ORM2;CFI;C6;C2;PROS1;C8A;C8B;CFH;CLU;C7;CPB2;SERPINA3;F2;C1R;HP;CFB;SERPINA1;C3;ITIH4;CFHR1;C5;C1QA;C9;CFP;SERPING1;ORM1;AHSG;VCAM1;FN1;SERPINC1;F12;C4A;APCS;A2M;CD163;VNN1;ICAM1;CFHR4;CR2;OSMR;F8;IL6ST
GO:1903034	regulation of response to wounding	http://amigo.geneontology.org/amigo/term/GO:1903034	152	26	2.4945	10.4229	0	0	325;350;462;634;710;1361;2147;2160;2161;2191;2244;2266;2811;3273;3818;3827;5624;5627;5792;5802;6403;7035;7057;7448;10855;135228	KLKB1;VTN;PROC;PROS1;CPB2;F2;KNG1;SERPING1;APOH;FGB;HRG;GP1BA;SERPINC1;F12;THBS1;APCS;FGG;F11;HPSE;TFPI;CEACAM1;PTPRF;PTPRS;SELP;FAP;CD109
GO:0002576	platelet degranulation	http://amigo.geneontology.org/amigo/term/GO:0002576	127	37	2.08422	17.7525	0	0	1;2;12;197;350;710;967;1191;1893;2153;2157;2244;2266;2335;3273;3671;3699;3700;3827;3920;3959;5004;5005;5175;5265;5267;5627;5660;6403;6414;7018;7040;7057;7076;7450;22915;135228	SELENOP;ORM2;A1BG;PROS1;F5;CLU;SERPINA3;SERPINA1;ITIH4;KNG1;SERPINA4;MMRN1;ITIH3;SERPING1;APOH;ORM1;ECM1;TF;FGB;AHSG;HRG;FN1;VWF;THBS1;FGG;A2M;ISLR;PSAP;TIMP1;LAMP2;LGALS3BP;F8;TGFB1;SELP;PECAM1;CD109;CD63
GO:0072376	protein activation cascade	http://amigo.geneontology.org/amigo/term/GO:0072376	92	47	1.50983	31.1294	0	0	2;325;350;462;629;710;712;715;717;718;720;722;725;727;729;730;731;732;735;1191;1361;1370;1380;2147;2157;2160;2161;2165;2192;2244;2266;2811;2814;3075;3078;3426;3818;3827;5199;5627;5648;7035;7448;7450;8547;10877;51279	FBLN1;CPN2;C4BPB;KLKB1;C4BPA;VTN;CFI;F13B;C6;C2;PROS1;C8A;C8B;CFH;CLU;C7;CPB2;MASP1;F2;C1R;CFB;C1RL;C3;KNG1;CFHR1;C5;C1QA;C9;CFP;SERPING1;FCN3;APOH;FGB;GP1BA;VWF;SERPINC1;F12;C4A;APCS;FGG;A2M;CFHR4;GP5;F11;CR2;F8;TFPI
GO:0002250	adaptive immune response	http://amigo.geneontology.org/amigo/term/GO:0002250	382	35	6.26906	5.58297	1.11022e-16	6.74064e-15	214;325;634;710;712;715;717;718;720;722;725;727;729;730;731;732;735;1191;1380;1514;2244;3263;3383;3426;3512;3572;5817;7037;7040;9173;10068;11026;23705;51279;64167	C4BPB;HPX;C4BPA;CFI;C6;C2;C8A;C8B;CLU;C7;C1R;C1RL;C3;C5;C1QA;C9;SERPING1;JCHAIN;TFRC;FGB;C4A;APCS;ICAM1;LILRA3;CR2;CADM1;IL1RL1;IL18BP;IL6ST;TGFB1;ALCAM;CEACAM1;PVR;ERAP2;CTSL
GO:0050878	regulation of body fluid levels	http://amigo.geneontology.org/amigo/term/GO:0050878	483	38	7.92659	4.79399	6.66134e-16	3.77476e-14	2;350;462;634;710;725;1361;2147;2153;2157;2160;2161;2165;2191;2192;2244;2266;2811;2814;3053;3273;3673;3818;3827;5104;5265;5624;5627;6403;7035;7057;7448;7450;10461;10855;22915;51156;57493	FBLN1;C4BPB;KLKB1;VTN;PROC;F13B;SERPIND1;PROS1;F5;CPB2;F2;SERPINA10;SERPINA1;KNG1;MMRN1;SERPING1;APOH;FGB;HRG;GP1BA;VWF;SERPINC1;F12;THBS1;FGG;A2M;GP5;F11;F8;HPSE;HEG1;TFPI;CEACAM1;SELP;ITGA2;FAP;MERTK;SERPINA5
GO:0052547	regulation of peptidase activity	http://amigo.geneontology.org/amigo/term/GO:0052547	417	35	6.84345	5.11438	1.55431e-15	8.25728e-14	2;12;197;259;462;710;718;720;727;866;960;1893;2192;2335;3053;3273;3697;3698;3699;3700;3827;5104;5176;5265;5267;5627;6906;7035;7057;7076;7448;26998;51156;84168;135228	FBLN1;VTN;ITIH2;SERPINA7;SERPIND1;PROS1;SERPINA6;SERPINA3;SERPINA10;FETUB;SERPINA1;C3;ITIH4;SERPINF1;KNG1;AMBP;C5;ITIH1;SERPINA4;ITIH3;SERPING1;ECM1;AHSG;HRG;FN1;SERPINC1;C4A;THBS1;A2M;CD44;TIMP1;ANTXR1;TFPI;SERPINA5;CD109
GO:0002449	lymphocyte mediated immunity	http://amigo.geneontology.org/amigo/term/GO:0002449	238	27	3.90586	6.9127	2.10942e-15	1.05471e-13	325;634;710;712;715;717;718;720;722;725;727;729;730;731;732;735;1191;1380;3263;3383;3426;3916;5817;7037;7040;23705;51279	C4BPB;HPX;C4BPA;CFI;C6;C2;C8A;C8B;CLU;C7;C1R;C1RL;C3;C5;C1QA;C9;SERPING1;TFRC;C4A;APCS;ICAM1;CR2;CADM1;TGFB1;LAMP1;CEACAM1;PVR
GO:0051346	negative regulation of hydrolase activity	http://amigo.geneontology.org/amigo/term/GO:0051346	431	35	7.07321	4.94825	3.9968e-15	1.88738e-13	2;12;197;259;325;462;710;718;720;727;866;960;1893;3053;3273;3697;3698;3699;3700;3827;5104;5176;5265;5267;5627;6906;7035;7057;7076;7448;10507;26998;51129;51156;135228	VTN;ITIH2;SERPINA7;SERPIND1;PROS1;SERPINA6;SERPINA3;SERPINA10;FETUB;SERPINA1;C3;ITIH4;SERPINF1;KNG1;AMBP;C5;ITIH1;SERPINA4;ITIH3;SERPING1;ECM1;AHSG;HRG;SERPINC1;C4A;THBS1;APCS;A2M;CD44;TIMP1;ANGPTL4;SEMA4D;TFPI;SERPINA5;CD109
GO:0002446	neutrophil mediated immunity	http://amigo.geneontology.org/amigo/term/GO:0002446	496	36	8.13993	4.42264	5.04041e-14	2.25492e-12	1;12;197;290;634;683;718;929;960;967;1509;1636;2147;3240;3689;3916;3920;4353;5004;5005;5175;5199;5265;5284;5476;5660;5795;6402;8876;10855;10875;11026;25797;51816;116844;140885	ORM2;A1BG;ANPEP;CD14;SERPINA3;F2;HP;SERPINA1;C3;LRG1;CFP;ORM1;AHSG;PIGR;SELL;VNN1;CD44;CTSD;PSAP;LILRA3;LAMP2;SIRPA;HPSE;ADA2;ITGB2;FGL2;LAMP1;ACE;CEACAM1;PECAM1;PTPRJ;CTSA;MPO;QPCT;BST1;CD63
GO:0036230	granulocyte activation	http://amigo.geneontology.org/amigo/term/GO:0036230	500	34	8.20558	4.14352	1.73617e-12	7.37871e-11	1;12;197;290;634;683;718;929;960;967;1509;3240;3689;3916;3920;4353;5004;5005;5175;5199;5265;5284;5476;5660;5795;6402;8876;10855;10875;11026;25797;51816;116844;140885	ORM2;A1BG;ANPEP;CD14;SERPINA3;HP;SERPINA1;C3;LRG1;CFP;ORM1;AHSG;PIGR;SELL;VNN1;CD44;CTSD;PSAP;LILRA3;LAMP2;SIRPA;HPSE;ADA2;ITGB2;FGL2;LAMP1;CEACAM1;PECAM1;PTPRJ;CTSA;MPO;QPCT;BST1;CD63
