# Supplementary material for: Detection of Pancreatic Ductal Adenocarcinoma-Associated Proteins in Serum
Source: Mol Cell Proteomics. 2023 Nov 27;23(1):100687. doi: 10.1016/j.mcpro.2023.100687 (PMC10792492; doi:10.1016/j.mcpro.2023.100687)
Supplement: Supplementary Table S5 [file mmc5.xlsx]

## Sheet: Table S5
Table S5. 892 glycopeptides and 141 glycoproteins with abudnance >2σ of nondiseased controls (1 = yes, 0 = no) among the 13 sera from the patients with matched tumor tissues and case-matched NATs. After comparing to pancreatitis samples, 362 glycopeptides and 18 glycoproteins were retained.
Index	Number of PDAC serum samples with abundance >2σ of nondiseased controls	Tissu, Up (1 = ≥1 tumor tissue with >1.5-fold increase when compared to its case-matched NAT; 0 = no)	Tissue, Down (1 = ≥1 tumor tissue with >1.5-fold decrease when compared to its case-matched NAT; 0 = no)	Glycoprotein/glycopeptide abundance >2σ of nondiseased controls in >3 pancreatitis samples = Yes; Otherwise = No	Number of pancreatitis serum samples with glycoprotein/glycopeptide abundance >2σ of nondiseased controls	X8526	X8568	X8696	X8753	X8822	X8862	X8876	X8879	X8882	X8891	X8897	X8901	X8903
SELENOP	13	1	1	Yes	10	1	1	1	1	1	1	1	1	1	1	1	1	1
SELENOP_VSEHIPVYQQEEnQTDVWTLLnGSK_N119;N128	13	1	1	Yes	10	1	1	1	1	1	1	1	1	1	1	1	1	1
SELENOP_KEGYSnISYIVVNHQGISSR_N83	13	1	1	Yes	10	1	1	1	1	1	1	1	1	1	1	1	1	1
SELENOP_EGYSnISYIVVNHQGISSR_N83	13	1	1	Yes	10	1	1	1	1	1	1	1	1	1	1	1	1	1
SELENOP_EGYSnISYIVVnHQGISSR_N83	13	1	1	Yes	10	1	1	1	1	1	1	1	1	1	1	1	1	1
SELENOP_VSEHIPVYQQEEnQTDVWTLLNGSK_N119	11	1	1	Yes	8	1	1	1	1	1	1	1	1	1	0	1	1	0
SELENOP_VSEHIPVYQQEENQTDVWTLLnGSK_N128	3	1	1	No	3	0	0	0	1	0	0	1	1	0	0	0	0	0
SELENOP_KEGYSnISYIVVnHQGISSR_N83	3	1	1	No	0	0	0	0	1	0	1	0	0	1	0	0	0	0
SELENOP_cGncSLTTLK_N174	3	1	1	No	3	1	1	0	0	0	0	0	0	0	0	0	0	1
FBLN1	13	1	0	Yes	10	1	1	1	1	1	1	1	1	1	1	1	1	1
FBLN1_cATPHGDnASLEATFVK_N98	13	1	0	Yes	6	1	1	1	1	1	1	1	1	1	1	1	1	1
GC	13	1	1	Yes	10	1	1	1	1	1	1	1	1	1	1	1	1	1
GC_LcDnLSTK_N288	13	1	1	Yes	9	1	1	1	1	1	1	1	1	1	1	1	1	1
CPN2	13	1	1	Yes	10	1	1	1	1	1	1	1	1	1	1	1	1	1
CPN2_AFGSNPnLTK_N74	13	1	1	Yes	9	1	1	1	1	1	1	1	1	1	1	1	1	1
CPN2_LYLGSnnLTALHPALFQnLSK_N348;N359	6	1	1	Yes	4	0	0	0	1	1	1	0	0	0	1	1	0	1
CPN2_LYLGSNNLTALHPALFQnLSK_N359	4	1	1	No	1	1	0	0	1	0	0	1	0	0	1	0	0	0
CPN2_LYLGSnNLTALHPALFQnLSK_N359	4	1	1	No	1	1	0	0	1	0	0	1	0	0	1	0	0	0
CPN2_LYLGSNnLTALHPALFQnLSK_N348;N359	4	1	1	Yes	6	1	0	0	1	0	0	1	0	0	1	0	0	0
C4BPB	13	1	1	Yes	10	1	1	1	1	1	1	1	1	1	1	1	1	1
C4BPB_EWDnTTTEcR_N71	12	1	1	Yes	9	1	1	0	1	1	1	1	1	1	1	1	1	1
C4BPB_LGHcPDPVLVNGEFSSSGPVnVSDK_N98	6	1	1	Yes	5	1	1	0	1	0	0	0	1	0	0	0	1	1
C4BPB_TLFcnASK_N64	2	1	1	No	0	1	1	0	0	0	0	0	0	0	0	0	0	0
C4BPB_LGHcPDPVLVnGEFSSSGPVnVSDK_N98	2	1	1	No	2	1	1	0	0	0	0	0	0	0	0	0	0	0
HPX	13	1	1	Yes	9	1	1	1	1	1	1	1	1	1	1	1	1	1
HPX_ERSWPAVGncSSALR_N187	13	1	1	Yes	9	1	1	1	1	1	1	1	1	1	1	1	1	1
HPX_ALPQPQnVTSLLGcTH_N453	12	1	1	Yes	7	1	0	1	1	1	1	1	1	1	1	1	1	1
HPX_GHGHRnGTGHGnSTHHGPEYmR_N240;N246	9	1	1	Yes	5	1	0	0	0	1	0	1	1	1	1	1	1	1
HPX_NGTGHGnSTHHGPEYmR_N246	7	1	1	No	3	0	0	1	1	1	0	1	1	0	1	1	0	0
HPX_nGTGHGnSTHHGPEYmR_N240;N246	6	1	1	Yes	4	0	0	1	1	0	1	1	0	0	1	0	0	1
HPX_cSDGWSFDATTLDDnGTmLFFK_N64	6	1	1	Yes	4	1	1	0	0	0	1	0	0	0	1	0	1	1
HPX_SWPAVGncSSALR_N187	2	1	1	No	0	1	1	0	0	0	0	0	0	0	0	0	0	0
HPX_nGTGHGnSTHHGPEYMR_N240;N246	1	1	1	No	3	0	0	0	0	0	0	0	0	1	0	0	0	0
KLKB1	13	1	1	Yes	10	1	1	1	1	1	1	1	1	1	1	1	1	1
KLKB1_GVNFnVSK_N127	13	1	1	Yes	10	1	1	1	1	1	1	1	1	1	1	1	1	1
KLKB1_GVnFnVSK_N127	13	1	1	Yes	9	1	1	1	1	1	1	1	1	1	1	1	1	1
KLKB1_LQAPLnYTEFQK_N494	12	1	1	Yes	9	1	1	1	1	1	1	1	1	0	1	1	1	1
KLKB1_IYSGILnLSDITK_N453	8	1	1	Yes	8	1	1	0	1	0	1	1	1	0	1	1	0	0
KLKB1_IYPGVDFGGEELnVTFVK_N308	2	1	1	No	2	1	0	0	0	0	0	0	0	0	1	0	0	0
KLKB1_IVGGTnSSWGEWPWQVSLQVK_N396	1	1	1	No	0	0	0	0	0	0	0	0	0	0	1	0	0	0
C4BPA	13	1	1	Yes	10	1	1	1	1	1	1	1	1	1	1	1	1	1
C4BPA_DQYVEPEnVTIQcDSGYGVVGPQSITcSGnR_N506;N528	4	1	1	No	0	0	0	1	1	1	0	1	0	0	0	0	0	0
C4BPA_FSLLGHASIScTVEnETIGVWRPSPPTcEK_N221	2	1	1	No	0	1	0	0	0	0	0	0	0	0	1	0	0	0
C4BPA_FSLLGHASIScTVEnETIGVWR_N221	2	1	1	No	0	1	0	0	0	0	0	0	0	0	1	0	0	0
VTN	13	1	1	Yes	10	1	1	1	1	1	1	1	1	1	1	1	1	1
VTN_NnATVHEQVGGPSLTSDLQAQSK_N86	13	1	1	Yes	10	1	1	1	1	1	1	1	1	1	1	1	1	1
VTN_nnATVHEQVGGPSLTSDLQAQSK_N86	12	1	1	Yes	9	1	1	1	1	1	1	1	1	1	1	1	0	1
VTN_nGSLFAFR_N169	10	1	1	Yes	7	0	0	1	1	1	1	1	1	1	0	1	1	1
VTN_nISDGFDGIPDNVDAALALPAHSYSGR_N242	3	1	1	No	3	0	0	0	1	0	0	0	1	0	1	0	0	0
VTN_nISDGFDGIPDnVDAALALPAHSYSGR_N242	3	1	1	No	3	0	0	0	1	0	0	0	1	0	1	0	0	0
VTN_FEDGVLDPDYPRnISDGFDGIPDNVDAALALPAHSYSGR_N242	1	1	1	No	0	0	0	0	0	0	0	0	0	0	1	0	0	0
VTN_FEDGVLDPDYPRnISDGFDGIPDnVDAALALPAHSYSGR_N242	1	1	1	No	0	0	0	0	0	0	0	0	0	0	1	0	0	0
PROC	13	1	1	Yes	10	1	1	1	1	1	1	1	1	1	1	1	1	1
PROC_EVFVHPnYSK_N290	11	1	1	Yes	9	0	0	1	1	1	1	1	1	1	1	1	1	1
ITIH2	13	1	1	Yes	10	1	1	1	1	1	1	1	1	1	1	1	1	1
ITIH2_GAFISnFSmTVDGK_N118	12	1	1	Yes	8	1	0	1	1	1	1	1	1	1	1	1	1	1
ITIH2_GAFISnFSmTVDGKTFR_N118	9	1	1	Yes	4	1	1	0	1	1	0	0	0	1	1	1	1	1
ITIH2_VVnNSPQPQNVVFDVQIPK_N96	8	1	1	Yes	4	1	1	0	1	1	1	0	0	1	0	1	1	0
ITIH2_GAFISnFSMTVDGK_N118	1	1	1	No	0	0	0	0	0	0	0	0	0	0	1	0	0	0
ORM2	13	1	1	Yes	9	1	1	1	1	1	1	1	1	1	1	1	1	1
ORM2_QnQcFYnSSYLNVQREnGTVSR_N93;N103	13	1	1	Yes	5	1	1	1	1	1	1	1	1	1	1	1	1	1
ORM2_QNQcFYnSSYLNVQR_N93	13	1	1	Yes	8	1	1	1	1	1	1	1	1	1	1	1	1	1
ORM2_QNQcFYnSSYLNVQREnGTVSR_N93;N103	10	1	1	No	3	1	1	1	0	1	0	0	1	1	1	1	1	1
ORM2_QnQcFYnSSYLNVQR_N93	2	1	1	No	2	0	0	0	0	0	0	0	1	1	0	0	0	0
ORM2_EnGTVSRYEGGR_N103	2	1	1	No	0	0	0	0	0	0	0	0	1	0	0	0	0	1
A1BG	13	1	1	Yes	10	1	1	1	1	1	1	1	1	1	1	1	1	1
A1BG_EGDHEFLEVPEAQEDVEATFPVHQPGnYScSYR_N179	12	1	1	Yes	9	1	1	1	1	1	1	1	1	1	0	1	1	1
A1BG_REGDHEFLEVPEAQEDVEATFPVHQPGnYScSYR_N179	10	1	1	Yes	5	1	1	0	0	0	1	1	1	1	1	1	1	1
A1BG_PLAnVTLTcQAHLETPDFQLFK_N44	1	1	1	No	2	0	0	0	0	0	0	0	0	0	0	0	0	1
ANPEP	13	0	1	Yes	10	1	1	1	1	1	1	1	1	1	1	1	1	1
ANPEP_LnYTLSQGHR_N128	13	0	1	Yes	10	1	1	1	1	1	1	1	1	1	1	1	1	1
ANPEP_KLnYTLSQGHR_N128	13	0	1	Yes	10	1	1	1	1	1	1	1	1	1	1	1	1	1
ANPEP_GPSTPLPEDPNWnVTEFHTTPK_N265	13	0	1	Yes	10	1	1	1	1	1	1	1	1	1	1	1	1	1
ANPEP_GPSTPLPEDPnWnVTEFHTTPK_N265	13	0	1	Yes	10	1	1	1	1	1	1	1	1	1	1	1	1	1
ANPEP_AEFnITLIHPK_N234	13	0	1	Yes	10	1	1	1	1	1	1	1	1	1	1	1	1	1
ANPEP_nATLVNEADK_N818	12	0	1	Yes	7	0	1	1	1	1	1	1	1	1	1	1	1	1
LUM	13	1	1	Yes	10	1	1	1	1	1	1	1	1	1	1	1	1	1
LUM_LHINHNnLTESVGPLPK_N127	13	1	1	Yes	10	1	1	1	1	1	1	1	1	1	1	1	1	1
LUM_LHInHNnLTESVGPLPK_N127	13	1	1	Yes	10	1	1	1	1	1	1	1	1	1	1	1	1	1
LUM_LHINHnnLTESVGPLPK_N127	11	1	1	Yes	10	1	1	1	1	1	1	1	0	1	0	1	1	1
LUM_KLHINHNnLTESVGPLPK_N127	11	1	1	No	0	0	0	1	1	1	1	1	1	1	1	1	1	1
LUM_LGSFEGLVnLTFIHLQHNR_N160	2	1	1	No	0	1	0	0	0	0	0	0	0	0	1	0	0	0
LUM_AFEnVTDLQWLILDHNLLEnSK_N88	1	1	1	Yes	4	0	0	0	0	0	0	0	0	0	1	0	0	0
CFI	13	1	1	Yes	10	1	1	1	1	1	1	1	1	1	1	1	1	1
CFI_LISncSK_N494	13	1	1	Yes	4	1	1	1	1	1	1	1	1	1	1	1	1	1
CFI_FLNnGTcTAEGK_N103	13	1	1	Yes	10	1	1	1	1	1	1	1	1	1	1	1	1	1
CFI_FLnnGTcTAEGK_N103	10	1	1	Yes	7	1	1	1	1	1	0	1	0	1	0	1	1	1
CFI_nGTAVcATNRR_N70	7	1	1	Yes	6	0	1	0	1	0	0	0	0	1	1	1	1	1
CFI_nGTAVcATNR_N70	6	1	1	No	3	0	0	0	1	0	0	1	0	1	0	1	1	1
F13B	13	1	1	Yes	10	1	1	1	1	1	1	1	1	1	1	1	1	1
F13B_HGVIISSTVDTYEnGSSVEYR_N545	13	1	1	Yes	9	1	1	1	1	1	1	1	1	1	1	1	1	1
F13B_EHETcLAPELYnGnYSTTQK_N162	11	1	1	Yes	8	1	1	1	1	1	1	0	0	1	1	1	1	1
F13B_EHETcLAPELYNGnYSTTQK_N162	8	1	1	Yes	4	1	1	1	1	0	0	0	0	1	0	1	1	1
SERPINA7	13	1	1	Yes	10	1	1	1	1	1	1	1	1	1	1	1	1	1
SERPINA7_VTAcHSSQPnATLYK_N36	12	1	1	Yes	8	1	1	1	1	1	1	0	1	1	1	1	1	1
SERPINA7_TLYETEVFSTDFSnISAAK_N165	2	1	1	No	0	1	1	0	0	0	0	0	0	0	0	0	0	0
SERPIND1	13	1	1	Yes	10	1	1	1	1	1	1	1	1	1	1	1	1	1
SERPIND1_DFVnASSK_N188	13	1	1	Yes	10	1	1	1	1	1	1	1	1	1	1	1	1	1
SERPIND1_nLSmPLLPADFHK_N49	11	1	1	Yes	5	0	0	1	1	1	1	1	1	1	1	1	1	1
SERPIND1_nLSMPLLPADFHK_N49	10	1	1	No	3	0	0	1	1	1	1	1	1	1	0	1	1	1
SERPIND1_DFVnASSKYEITTIHNLFRK_N188	6	1	1	No	3	1	1	0	1	0	0	0	0	1	1	1	0	0
SERPIND1_DFVnASSKYEITTIHNLFR_N188	3	1	1	No	1	1	1	0	0	0	0	0	0	0	1	0	0	0
C6	13	1	1	Yes	10	1	1	1	1	1	1	1	1	1	1	1	1	1
C6_VLnFTTK_N324	13	1	1	Yes	10	1	1	1	1	1	1	1	1	1	1	1	1	1
C6_IHKVmKVLnFTTK_N324	5	1	1	No	0	0	0	0	0	0	0	0	0	1	1	1	1	1
C2	13	1	1	Yes	10	1	1	1	1	1	1	1	1	1	1	1	1	1
C2_QSVPAHFVALnGSK_N621	13	1	1	Yes	10	1	1	1	1	1	1	1	1	1	1	1	1	1
C2_LTDTIcGVGnmSAnASDQER_N467;N471	13	1	1	Yes	8	1	1	1	1	1	1	1	1	1	1	1	1	1
C2_LGSYPVGGnVSFEcEDGFILR_N112	12	1	1	Yes	7	1	1	0	1	1	1	1	1	1	1	1	1	1
C2_DHEnGTGTNTYAALNSVYLmmNNQmR_N333	7	1	1	No	0	0	0	0	0	0	1	1	1	1	0	1	1	1
C2_DHEnGTGTNTYAALNSVYLmmnNQmR_N333	3	1	1	No	0	0	0	0	1	0	0	0	1	0	0	1	0	0
C2_TmFPnLTDVR_N651	2	1	1	No	0	1	1	0	0	0	0	0	0	0	0	0	0	0
C2_DHEnGTGTNTYAALNSVYLmmNnQmR_N333	1	1	1	Yes	10	0	0	0	1	0	0	0	0	0	0	0	0	0
VASN	13	1	0	Yes	9	1	1	1	1	1	1	1	1	1	1	1	1	1
VASN_LHEITnETFR_N117	13	1	0	Yes	10	1	1	1	1	1	1	1	1	1	1	1	1	1
PROS1	13	1	1	Yes	10	1	1	1	1	1	1	1	1	1	1	1	1	1
PROS1_PSTGTGVmLALVSGnNTVPFAVSLVDSTSEK_N530	1	1	1	No	1	0	0	0	0	0	1	0	0	0	0	0	0	0
C8A	13	1	1	Yes	10	1	1	1	1	1	1	1	1	1	1	1	1	1
C8A_VRGGSSGWSGGLAQnR_N437	13	1	1	Yes	10	1	1	1	1	1	1	1	1	1	1	1	1	1
C8A_GGSSGWSGGLAQnR_N437	13	1	1	Yes	9	1	1	1	1	1	1	1	1	1	1	1	1	1
C8B	13	1	1	Yes	10	1	1	1	1	1	1	1	1	1	1	1	1	1
C8B_EYESYSDFERnVTEK_N243	13	1	1	Yes	9	1	1	1	1	1	1	1	1	1	1	1	1	1
C8B_YAYLLQPSQFHGEPcnFSDK_N101	11	1	1	Yes	8	1	1	1	1	1	0	1	1	1	1	1	1	0
APOF	13	1	1	Yes	9	1	1	1	1	1	1	1	1	1	1	1	1	1
APOF_QGGVnATQVLIQHLR_N118	10	1	1	Yes	9	1	1	0	0	1	1	0	1	1	1	1	1	1
APOF_DAnISQPETTK_N267	6	1	1	Yes	5	0	0	0	1	0	1	0	0	1	1	1	0	1
F5	13	1	1	Yes	10	1	1	1	1	1	1	1	1	1	1	1	1	1
F5_VSAITLVSATSTTAnmTVGPEGK_N297	13	1	1	Yes	8	1	1	1	1	1	1	1	1	1	1	1	1	1
F5_PYSIYPHGVTFSPYEDEVNSSFTSGRnnTmIR_N468	13	1	1	Yes	9	1	1	1	1	1	1	1	1	1	1	1	1	1
F5_PYSIYPHGVTFSPYEDEVnSSFTSGRnNTmIR_N460;N468	13	1	1	Yes	9	1	1	1	1	1	1	1	1	1	1	1	1	1
F5_PYSIYPHGVTFSPYEDEVnSSFTSGRNnTmIR_N460	13	1	1	Yes	9	1	1	1	1	1	1	1	1	1	1	1	1	1
F5_PYSIYPHGVTFSPYEDEVnSSFTSGR_N460	13	1	1	Yes	10	1	1	1	1	1	1	1	1	1	1	1	1	1
F5_EDNAVQPnSSYTYVWHATER_N1703	13	1	1	Yes	10	1	1	1	1	1	1	1	1	1	1	1	1	1
F5_NSVLnSSTAEHSSPYSEDPIEDPLQPDVTGIR_N821	12	1	1	Yes	8	1	1	1	1	1	1	1	1	1	1	1	1	0
F5_NmASRPYSIYPHGVTFSPYEDEVnSSFTSGR_N460	11	1	1	Yes	6	1	1	1	1	1	1	1	1	0	1	1	0	1
F5_EDnAVQPnSSYTYVWHATER_N1703	11	1	1	Yes	8	0	1	1	1	1	1	0	1	1	1	1	1	1
F5_nSVLnSSTAEHSSPYSEDPIEDPLQPDVTGIR_N821	10	1	1	No	2	1	1	0	1	0	1	1	1	1	1	0	1	1
F5_GSYEIIQDTDEDTAVNNWLISPQnASR_N977	4	1	1	No	3	1	1	0	0	0	0	0	1	0	1	0	0	0
F5_TWnQSIALR_N2209	1	1	1	No	0	1	0	0	0	0	0	0	0	0	0	0	0	0
SERPINA6	13	1	1	Yes	10	1	1	1	1	1	1	1	1	1	1	1	1	1
SERPINA6_VTISGVYDLGDVLEEmGIADLFTNQAnFSR_N330	2	1	1	No	0	1	0	0	0	0	0	0	0	0	0	1	0	0
SERPINA6_AVLQLNEEGVDTAGSTGVTLnLTSKPIILR_N369	1	1	1	No	0	0	0	0	0	0	0	0	0	0	1	0	0	0
SERPINA6_AVLQLnEEGVDTAGSTGVTLnLTSKPIILR_N369	1	1	1	No	0	0	0	0	0	0	0	0	0	0	1	0	0	0
SERPINA6_AQLLQGLGFnLTER_N96	1	1	1	Yes	4	0	0	0	0	0	0	0	0	0	1	0	0	0
CD14	13	1	0	Yes	10	1	1	1	1	1	1	1	1	1	1	1	1	1
CD14_LRnVSWATGR_N151	13	1	0	Yes	10	1	1	1	1	1	1	1	1	1	1	1	1	1
CD14_nVSWATGR_N151	6	1	0	Yes	4	0	0	0	1	1	0	0	0	1	0	1	1	1
CD14_cmWSSALNSLnLSFAGLEQVPK_N282	1	1	0	No	0	0	0	0	0	0	0	0	0	0	1	0	0	0
CFH	13	1	1	Yes	10	1	1	1	1	1	1	1	1	1	1	1	1	1
CFH_mDGASnVTcINSR_N1029	13	1	1	Yes	9	1	1	1	1	1	1	1	1	1	1	1	1	1
CFH_ISEEnETTcYmGK_N911	13	1	1	Yes	10	1	1	1	1	1	1	1	1	1	1	1	1	1
CFH_mDGASnVTcInSR_N1029	12	1	1	Yes	10	1	1	1	1	1	1	1	1	0	1	1	1	1
CFH_IPcSQPPQIEHGTInSSR_N882	12	1	1	Yes	8	1	0	1	1	1	1	1	1	1	1	1	1	1
CFH_WDPEVNcSmAQIQLcPPPPQIPNSHnmTTTLNYR_N822	11	1	1	Yes	7	0	0	1	1	1	1	1	1	1	1	1	1	1
CFH_WDPEVncSmAQIQLcPPPPQIPNSHnmTTTLNYR_N802;N822	7	1	1	Yes	4	1	1	1	0	1	0	0	1	1	0	0	1	0
CFH_WDPEVncSmAQIQLcPPPPQIPnSHNmTTTLNYR_N802	3	1	1	Yes	4	1	1	0	0	0	0	0	0	1	0	0	0	0
CFH_SPYEmFGDEEVmcLNGnWTEPPQcK_N1095	2	1	1	No	0	1	1	0	0	0	0	0	0	0	0	0	0	0
CFH_SPYEmFGDEEVmcLnGnWTEPPQcK_N1095	2	1	1	No	1	1	1	0	0	0	0	0	0	0	0	0	0	0
CFH_SPDVInGSPISQK_N217	2	1	1	No	3	1	1	0	0	0	0	0	0	0	0	0	0	0
CFH_WDPEVncSmAQIQLcPPPPQIPNSHNmTTTLnYR_N802	1	1	1	No	1	0	1	0	0	0	0	0	0	0	0	0	0	0
CFH_MDGASnVTcINSR_N1029	1	1	1	No	3	0	0	0	0	0	1	0	0	0	0	0	0	0
CLU	13	1	1	Yes	10	1	1	1	1	1	1	1	1	1	1	1	1	1
CLU_LAnLTQGEDQYYLR_N374	13	1	1	Yes	9	1	1	1	1	1	1	1	1	1	1	1	1	1
CLU_KKEDALnETR_N86	13	1	1	Yes	5	1	1	1	1	1	1	1	1	1	1	1	1	1
CLU_KEDALnETR_N86	13	1	1	Yes	9	1	1	1	1	1	1	1	1	1	1	1	1	1
CLU_EDALnETRESETK_N86	13	1	1	Yes	10	1	1	1	1	1	1	1	1	1	1	1	1	1
CLU_ELPGVcnETmmALWEEcK_N103	12	1	1	Yes	6	1	1	1	1	1	1	1	1	1	0	1	1	1
CLU_EDALnETR_N86	8	1	1	Yes	9	0	0	1	1	1	1	1	1	1	0	0	0	1
CLU_KEDALnETRESETK_N86	5	1	1	No	1	0	0	1	1	1	1	1	0	0	0	0	0	0
CLU_EIRHnSTGcLR_N291	5	1	1	Yes	5	1	1	0	0	0	0	0	1	0	0	1	0	1
CLU_MLnTSSLLEQLNEQFNWVSR_N354	3	1	1	No	2	0	0	0	1	0	1	0	0	0	1	0	0	0
CLU_mLnTSSLLEQLNEQFNWVSR_N354	3	1	1	No	2	0	0	0	1	0	1	0	0	0	1	0	0	0
CLU_QLEEFLnQSSPFYFWmNGDR_N145	2	1	1	No	0	0	0	0	0	0	0	0	1	0	1	0	0	0
CLU_MLnTSSLLEQLnEQFNWVSR_N354	2	1	1	No	3	0	0	0	1	0	1	0	0	0	0	0	0	0
CLU_mLnTSSLLEQLNEQFnWVSR_N354	2	1	1	Yes	5	0	0	0	1	0	0	1	0	0	0	0	0	0
CLU_mLnTSSLLEQLnEQFNWVSR_N354	2	1	1	No	2	1	0	0	0	0	0	0	0	0	1	0	0	0
CLU_QLEEFLnQSSPFYFWmnGDR_N145	1	1	1	No	2	0	0	0	0	0	0	0	0	0	1	0	0	0
C7	13	1	1	Yes	10	1	1	1	1	1	1	1	1	1	1	1	1	1
C7_INNDFNYEFYnSTWSYVK_N202	13	1	1	Yes	9	1	1	1	1	1	1	1	1	1	1	1	1	1
C7_nYTLTGR_N754	8	1	1	Yes	4	0	0	1	1	1	1	1	0	0	0	1	1	1
C7_INNDFnYEFYnSTWSYVK_N202	6	1	1	No	1	0	0	1	0	0	0	0	0	1	1	1	1	1
C7_INnDFNYEFYnSTWSYVK_N202	3	1	1	No	1	0	0	0	0	0	0	0	0	1	1	0	0	1
CPB2	13	1	0	Yes	10	1	1	1	1	1	1	1	1	1	1	1	1	1
CPB2_QVHFFVnASDVDNVK_N73	13	1	0	Yes	10	1	1	1	1	1	1	1	1	1	1	1	1	1
CPB2_KQVHFFVnASDVDNVK_N73	12	1	0	No	2	1	1	1	1	1	1	1	1	1	0	1	1	1
PGLYRP2	13	1	1	Yes	10	1	1	1	1	1	1	1	1	1	1	1	1	1
PGLYRP2_GFGVAIVGnYTAALPTEAALR_N485	5	1	1	No	2	0	1	0	1	0	1	1	0	0	1	0	0	0
PGLYRP2_LEPVHLQLQcmSQEQLAQVAAnATK_N367	3	1	1	No	1	1	1	0	0	0	0	0	0	0	1	0	0	0
SERPINA3	13	1	1	Yes	10	1	1	1	1	1	1	1	1	1	1	1	1	1
SERPINA3_YTGnASALFILPDQDK_N271	13	1	1	Yes	9	1	1	1	1	1	1	1	1	1	1	1	1	1
SERPINA3_LINDYVKnGTR_N186	13	1	1	Yes	5	1	1	1	1	1	1	1	1	1	1	1	1	1
SERPINA3_GLKFnLTETSEAEIHQSFQHLLR_N106	8	1	1	Yes	4	0	1	1	1	0	0	1	0	1	0	1	1	1
SERPINA3_FnLTETSEAEIHQSFQHLLR_N106	7	1	1	No	2	1	1	0	1	1	1	1	0	0	1	0	0	0
SERPINA3_YTGnASALFILPDQDKmEEVEAmLLPETLK_N271	4	1	1	No	2	1	0	1	0	0	0	0	1	0	1	0	0	0
SERPINA3_TLnQSSDELQLSmGnAmFVK_N127	3	1	1	Yes	4	1	1	0	0	0	0	0	0	0	0	0	0	1
SERPINA3_YTGnASALFILPDQDKmEEVEAmLLPETLKR_N271	2	1	1	No	1	1	0	0	0	0	0	0	0	0	1	0	0	0
SERPINA3_TLnQSSDELQLSMGnAmFVK_N127	2	1	1	No	0	1	1	0	0	0	0	0	0	0	0	0	0	0
SERPINA3_TLnQSSDELQLSmGNAmFVK_N127	2	1	1	No	2	1	1	0	0	0	0	0	0	0	0	0	0	0
SERPINA3_NVIFSPLSISTALAFLSLGAHnTTLTEILK_N93	2	1	1	No	1	0	1	0	0	0	0	0	0	0	0	1	0	0
MASP1	13	1	1	Yes	10	1	1	1	1	1	1	1	1	1	1	1	1	1
MASP1_NnLTTYK_N385	13	1	1	Yes	10	1	1	1	1	1	1	1	1	1	1	1	1	1
MASP1_nnLTTYK_N385	12	1	1	Yes	10	1	0	1	1	1	1	1	1	1	1	1	1	1
MASP1_FGYILHTDnR_N178	2	1	1	No	1	0	0	0	0	1	0	0	0	0	0	0	0	1
ATRN	13	1	1	Yes	10	1	1	1	1	1	1	1	1	1	1	1	1	1
ATRN_ISnSSDTVEcEcSENWK_N264	13	1	1	Yes	9	1	1	1	1	1	1	1	1	1	1	1	1	1
ATRN_IDSTGnVTNELR_N416	13	1	1	Yes	10	1	1	1	1	1	1	1	1	1	1	1	1	1
ATRN_IDSTGnVTnELR_N416	13	1	1	Yes	10	1	1	1	1	1	1	1	1	1	1	1	1	1
ATRN_GIcnSSDVR_N300	13	1	1	Yes	9	1	1	1	1	1	1	1	1	1	1	1	1	1
ATRN_EWLPLnR_N383	13	1	1	Yes	10	1	1	1	1	1	1	1	1	1	1	1	1	1
ATRN_DLDmFInASK_N1198	13	1	1	Yes	10	1	1	1	1	1	1	1	1	1	1	1	1	1
ATRN_cEnLTTGK_N1082	13	1	1	Yes	9	1	1	1	1	1	1	1	1	1	1	1	1	1
ATRN_VFHIHnESWVLLTPK_N428	12	1	1	Yes	9	1	1	1	1	1	1	1	1	1	0	1	1	1
ATRN_mPSQAPTGNFYPQPLLnSSmcLEDSR_N1043	12	1	1	Yes	10	1	0	1	1	1	1	1	1	1	1	1	1	1
ATRN_YLHTAVIVSGTMLVFGGnTHnDTSmSHGAK_N575	9	1	1	Yes	4	0	1	0	1	0	1	1	1	1	0	1	1	1
ATRN_mPSQAPTGnFYPQPLLnSSmcLEDSR_N1043	7	1	1	No	1	1	0	1	1	1	0	1	1	0	0	0	1	0
ATRN_nHScSEGQISIFR_N731	6	1	1	No	1	1	1	0	1	0	0	0	0	1	0	1	1	0
ATRN_cInQSIcEK_N1073	6	1	1	Yes	5	1	1	0	0	0	0	0	0	1	0	1	1	1
ATRN_YLHTAVIVSGTmLVFGGNTHnDTSmSHGAK_N575	3	1	1	Yes	6	1	1	0	0	0	0	0	0	0	1	0	0	0
ATRN_AATcINPLnGSVcERPAnHSAK_N914;N923	2	1	1	No	0	1	1	0	0	0	0	0	0	0	0	0	0	0
ATRN_YLHTAVIVSGTmLVFGGnTHnDTSmSHGAK_N575	1	1	1	No	3	1	0	0	0	0	0	0	0	0	0	0	0	0
APOM	13	1	1	Yes	10	1	1	1	1	1	1	1	1	1	1	1	1	1
APOM_TELFSSScPGGImLnETGQGYQR_N135	2	1	1	No	0	1	1	0	0	0	0	0	0	0	0	0	0	0
CP	13	1	1	Yes	10	1	1	1	1	1	1	1	1	1	1	1	1	1
CP_EnLTAPGSDSAVFFEQGTTRIGGSYK_N397	13	1	1	Yes	7	1	1	1	1	1	1	1	1	1	1	1	1	1
CP_EnLTAPGSDSAVFFEQGTTR_N397	13	1	1	Yes	8	1	1	1	1	1	1	1	1	1	1	1	1	1
CP_ELHHLQEQnVSNAFLDK_N762	13	1	1	Yes	10	1	1	1	1	1	1	1	1	1	1	1	1	1
CP_ELHHLQEQnVSnAFLDK_N762	13	1	1	Yes	10	1	1	1	1	1	1	1	1	1	1	1	1	1
CP_EHEGAIYPDnTTDFQR_N138	12	1	1	Yes	9	1	1	1	1	1	1	1	1	1	1	0	1	1
CP_EnLTAPGSDSAVFFEQGTTRIGGSYKK_N397	10	1	1	No	2	1	1	1	1	0	0	0	1	1	1	1	1	1
CP_ELHHLQEQnVSnAFLDKGEFYIGSK_N762	9	1	1	No	1	1	1	1	1	0	0	0	1	1	1	1	1	0
CP_EHEGAIYPDnTTDFQRADDK_N138	9	1	1	Yes	6	1	0	1	1	0	0	0	1	1	1	1	1	1
CP_AGLQAFFQVQEcnK_N358	9	1	1	Yes	5	1	1	1	1	0	0	0	1	1	1	1	1	0
CP_ELHHLQEQnVSNAFLDKGEFYIGSKYK_N762	4	1	1	No	0	1	1	0	0	0	0	0	0	1	0	1	0	0
CP_ELHHLQEQnVSnAFLDKGEFYIGSKYK_N762	4	1	1	No	0	1	1	0	0	0	0	0	0	1	0	1	0	0
CP_ELHHLQEQnVSNAFLDKGEFYIGSK_N762	4	1	1	No	0	1	1	0	0	0	0	0	0	0	0	1	1	0
F2	13	1	1	Yes	10	1	1	1	1	1	1	1	1	1	1	1	1	1
F2_YPHKPEInSTTHPGADLQENFcR_N143	13	1	1	Yes	9	1	1	1	1	1	1	1	1	1	1	1	1	1
F2_nFTENDLLVR_N416	8	1	1	No	3	0	0	1	1	1	0	0	1	1	0	1	1	1
F2_PEInSTTHPGADLQENFcR_N143	6	1	1	No	2	1	1	0	0	1	1	0	0	0	0	0	1	1
F2_nFTENDLLVRIGKHSR_N416	5	1	1	No	0	0	0	0	0	0	0	0	0	1	1	1	1	1
F2_nFTEnDLLVR_N416	5	1	1	No	1	0	0	0	1	1	0	0	0	0	0	1	1	1
F2_GHVnITR_N121	4	1	1	No	3	0	0	1	1	1	0	0	0	0	0	0	0	1
F2_YPHKPEInSTTHPGADLQEnFcR_N143	2	1	1	Yes	4	1	0	0	0	0	0	0	1	0	0	0	0	0
C1R	13	1	0	Yes	10	1	1	1	1	1	1	1	1	1	1	1	1	1
C1R_EHEAQSnASLDVFLGHTnVEELmK_N514	9	1	0	Yes	4	1	1	0	1	0	1	1	1	1	0	1	1	0
C1R_cnYSIRVER_N221	8	1	0	Yes	4	1	1	0	0	0	0	0	1	1	1	1	1	1
C1R_mLLTFHTDFSNEEnGTImFYK_N125	7	1	0	Yes	8	1	0	0	1	0	1	1	1	0	1	1	0	0
C1R_EHEAQSnASLDVFLGHTNVEELmK_N514	7	1	0	Yes	8	1	1	0	1	0	1	1	1	0	0	1	0	0
HP	13	1	1	Yes	9	1	1	1	1	1	1	1	1	1	1	1	1	1
HP_VVLHPnYSQVDIGLIKLK_N241	12	1	1	Yes	4	1	1	1	1	1	1	1	1	0	1	1	1	1
HP_NLFLnHSENATAK_N207	12	1	1	Yes	8	0	1	1	1	1	1	1	1	1	1	1	1	1
HP_nLFLnHSEnATAK_N207;N211	12	1	1	Yes	9	0	1	1	1	1	1	1	1	1	1	1	1	1
HP_NLFLNHSEnATAK_N211	11	1	1	Yes	6	0	0	1	1	1	1	1	1	1	1	1	1	1
HP_nLFLNHSEnATAK_N211	11	1	1	Yes	5	0	0	1	1	1	1	1	1	1	1	1	1	1
HP_nLFLnHSENATAK_N207	9	1	1	Yes	6	0	0	1	1	1	1	1	1	1	0	1	0	1
HP_VVLHPnYSQVDIGLIK_N241	8	1	1	Yes	4	0	0	1	1	0	1	1	0	1	1	0	1	1
HP_NLFLnHSEnATAK_N207;N211	8	1	1	No	0	0	0	0	1	0	1	0	1	1	1	1	1	1
HP_MVSHHnLTTGATLInEQWLLTTAK_N184	3	1	1	Yes	5	0	0	0	0	0	1	1	0	0	0	0	1	0
HP_GSFPWQAKmVSHHnLTTGATLINEQWLLTTAK_N184	3	1	1	No	2	0	0	0	0	0	0	0	1	1	1	0	0	0
HP_QLVEIEKVVLHPnYSQVDIGLIK_N241	2	1	1	No	1	0	0	0	0	0	1	0	0	0	1	0	0	0
HP_mVSHHnLTTGATLInEQWLLTTAK_N184	2	1	1	No	1	0	0	0	0	0	1	0	1	0	0	0	0	0
HP_NLFLnHSEnATAKDIAPTLTLYVGK_N207;N211	1	1	1	No	0	0	0	0	0	0	0	0	0	0	1	0	0	0
HP_nLFLnHSENATAKDIAPTLTLYVGK_N207	1	1	1	No	0	0	0	0	0	0	0	0	0	0	1	0	0	0
HP_nLFLNHSEnATAKDIAPTLTLYVGK_N211	1	1	1	No	0	0	0	0	0	0	0	0	0	0	1	0	0	0
HP_NLFLnHSEnATAKDIAPTLTLYVGKK_N207;N211	1	1	1	No	0	0	1	0	0	0	0	0	0	0	0	0	0	0
HP_GSFPWQAKmVSHHnLTTGATLInEQWLLTTAK_N184	1	1	1	No	1	0	0	0	0	0	0	0	0	1	0	0	0	0
SERPINA10	13	1	1	Yes	10	1	1	1	1	1	1	1	1	1	1	1	1	1
SERPINA10_LPYQGnATmLVVLmEK_N295	13	1	1	Yes	10	1	1	1	1	1	1	1	1	1	1	1	1	1
SERPINA10_ETFFnLSK_N180	13	1	1	Yes	10	1	1	1	1	1	1	1	1	1	1	1	1	1
SERPINA10_ETFFnLSKR_N180	12	1	1	No	1	1	1	1	1	1	1	1	1	1	0	1	1	1
FETUB	13	1	1	Yes	10	1	1	1	1	1	1	1	1	1	1	1	1	1
FETUB_VLYLAAYncTLRPVSK_N136	11	1	1	Yes	7	1	1	1	1	0	1	1	1	1	0	1	1	1
FETUB_GcnDSDVLAVAGFALR_N37	3	1	1	Yes	4	1	1	0	0	0	0	0	0	0	0	0	1	0
CFB	13	1	1	Yes	10	1	1	1	1	1	1	1	1	1	1	1	1	1
CFB_ALQAVYSmmSWPDDVPPEGWnRTR_N378	10	1	1	No	1	1	1	1	1	1	1	0	1	1	0	1	0	1
CFB_ALQAVYSmmSWPDDVPPEGWnR_N378	4	1	1	No	1	0	0	0	0	0	0	0	1	0	1	1	0	1
CFB_SPYYnVSDEISFHcYDGYTLR_N122	2	1	1	No	0	1	1	0	0	0	0	0	0	0	0	0	0	0
CFB_IVLDPSGSMnIYLVLDGSDSIGASnFTGAK_N285	2	1	1	No	2	0	0	0	0	0	0	0	1	0	1	0	0	0
CFB_IVLDPSGSmNIYLVLDGSDSIGASnFTGAK_N285	1	1	1	No	1	0	0	0	0	0	0	0	0	0	1	0	0	0
CFB_IVLDPSGSmnIYLVLDGSDSIGASnFTGAK_N285	1	1	1	No	1	0	0	0	0	0	0	0	0	0	1	0	0	0
BTD	13	0	1	Yes	10	1	1	1	1	1	1	1	1	1	1	1	1	1
BTD_NPVGLIGAEnATGETDPSHSK_N349	13	0	1	Yes	10	1	1	1	1	1	1	1	1	1	1	1	1	1
BTD_FnDTEVLQR_N150	13	0	1	Yes	10	1	1	1	1	1	1	1	1	1	1	1	1	1
BTD_YQFNTNVVFSNnGTLVDR_N203	5	0	1	Yes	7	1	1	0	1	0	1	0	1	0	0	0	0	0
BTD_WNPcLEPHRFnDTEVLQR_N150	1	0	1	No	2	0	1	0	0	0	0	0	0	0	0	0	0	0
BTD_DVQIIVFPEDGIHGFnFTR_N119	1	0	1	No	0	0	0	0	0	0	0	0	0	0	1	0	0	0
SERPINA1	13	1	1	Yes	9	1	1	1	1	1	1	1	1	1	1	1	1	1
SERPINA1_LSSWVLLmKYLGnATAIFFLPDEGK_N271	8	1	1	Yes	4	1	0	0	1	1	0	1	1	1	0	0	1	1
SERPINA1_KLSSWVLLmKYLGnATAIFFLPDEGK_N271	4	1	1	No	2	0	0	1	0	1	0	0	0	0	0	1	0	1
SERPINA1_QLAHQSnSTNIFFSPVSIATAFAmLSLGTK_N70	2	1	1	No	2	0	0	0	0	0	0	0	0	1	0	0	1	0
SERPINA1_QLAHQSnSTnIFFSPVSIATAFAmLSLGTK_N70	2	1	1	Yes	4	0	0	0	0	1	1	0	0	0	0	0	0	0
SERPINA1_ADTHDEILEGLNFnLTEIPEAQIHEGFQELLR_N107	2	1	1	No	3	0	0	1	0	0	0	0	0	0	0	1	0	0
SERPINA1_ADTHDEILEGLnFnLTEIPEAQIHEGFQELLR_N107	2	1	1	Yes	4	0	0	0	0	0	0	0	0	0	0	1	0	1
C1RL	13	1	1	Yes	10	1	1	1	1	1	1	1	1	1	1	1	1	1
C1RL_PVTPIAQnQTTLGSSR_N242	13	1	1	Yes	9	1	1	1	1	1	1	1	1	1	1	1	1	1
C3	13	1	1	Yes	10	1	1	1	1	1	1	1	1	1	1	1	1	1
C3_PnLSYIIGK_N1617	13	1	1	Yes	10	1	1	1	1	1	1	1	1	1	1	1	1	1
C3_TVLTPATnHMGnVTFTIPANR_N85	9	1	1	Yes	4	1	1	1	1	1	1	1	1	0	0	0	0	1
C3_LVLSSEKTVLTPATnHmGnVTFTIPANR_N85	8	1	1	Yes	4	0	1	0	1	1	0	0	0	1	1	1	1	1
C3_LVLSSEKTVLTPATNHmGnVTFTIPANR_N85	6	1	1	No	2	0	0	1	0	1	1	1	0	0	1	0	0	1
C3_TVLTPATNHmGnVTFTIPANREFK_N85	2	1	1	No	0	1	1	0	0	0	0	0	0	0	0	0	0	0
C3_TVLTPATNHmGnVTFTIPAnREFK_N85	2	1	1	No	0	1	1	0	0	0	0	0	0	0	0	0	0	0
C3_TVLTPATnHmGnVTFTIPAnREFK_N85	2	1	1	No	0	1	1	0	0	0	0	0	0	0	0	0	0	0
C3_TVLTPATNHmGnVTFTIPANR_N85	2	1	1	No	0	1	1	0	0	0	0	0	0	0	0	0	0	0
C3_TVLTPATNHmGnVTFTIPAnR_N85	2	1	1	No	0	1	1	0	0	0	0	0	0	0	0	0	0	0
C3_TVLTPATnHmGnVTFTIPANR_N85	2	1	1	No	0	1	1	0	0	0	0	0	0	0	0	0	0	0
ITIH4	13	1	1	Yes	10	1	1	1	1	1	1	1	1	1	1	1	1	1
ITIH4_LPTQnITFQTESSVAEQEAEFQSPK_N517	13	1	1	Yes	9	1	1	1	1	1	1	1	1	1	1	1	1	1
ITIH4_GPDVLTATVSGKLPTQnITFQTESSVAEQEAEFQSPK_N517	4	1	1	Yes	6	1	0	1	0	0	1	0	0	0	1	0	0	0
ITIH4_AFITnFSMIIDGMTYPGIIK_N81	2	1	1	No	1	0	0	0	0	0	0	0	0	0	0	0	1	1
ITIH4_KAFITnFSmIIDGmTYPGIIK_N81	1	1	1	No	2	0	0	0	0	0	0	0	0	0	0	1	0	0
LRG1	13	1	1	Yes	10	1	1	1	1	1	1	1	1	1	1	1	1	1
LRG1_mFSQnDTR_N325	13	1	1	Yes	9	1	1	1	1	1	1	1	1	1	1	1	1	1
LRG1_LPPGLLAnFTLLR_N186	9	1	1	No	1	0	0	1	0	1	1	1	1	1	1	0	1	1
LRG1_KLPPGLLAnFTLLR_N186	5	1	1	Yes	4	1	1	0	0	0	0	0	0	1	1	1	0	0
SERPINF1	13	1	0	Yes	10	1	1	1	1	1	1	1	1	1	1	1	1	1
SERPINF1_VTQnLTLIEESLTSEFIHDIDRELK_N285	1	1	0	No	1	0	0	0	0	0	0	0	0	0	0	1	0	0
KNG1	13	1	1	Yes	10	1	1	1	1	1	1	1	1	1	1	1	1	1
KNG1_LnAENnATFYFK_N294	13	1	1	Yes	10	1	1	1	1	1	1	1	1	1	1	1	1	1
KNG1_YnSQnQSNNQFVLYR_N48	13	1	1	Yes	10	1	1	1	1	1	1	1	1	1	1	1	1	1
KNG1_KYnSQnQSNNQFVLYR_N48	13	1	1	Yes	8	1	1	1	1	1	1	1	1	1	1	1	1	1
KNG1_KYNSQnQSNNQFVLYR_N48	13	1	1	Yes	8	1	1	1	1	1	1	1	1	1	1	1	1	1
KNG1_LNAENnATFYFK_N294	13	1	1	Yes	10	1	1	1	1	1	1	1	1	1	1	1	1	1
KNG1_YNSQnQSNNQFVLYR_N48	12	1	1	No	3	0	1	1	1	1	1	1	1	1	1	1	1	1
KNG1_HGIQYFnnNTQHSSLFmLNEVK_N169	12	1	1	Yes	9	1	0	1	1	1	1	1	1	1	1	1	1	1
KNG1_ITYSIVQTncSK_N205	12	1	1	Yes	9	1	1	1	1	1	1	1	0	1	1	1	1	1
KNG1_HGIQYFnnnTQHSSLFMLNEVK_N169	10	1	1	Yes	7	1	1	1	1	1	0	1	1	0	1	0	1	1
KNG1_HGIQYFNnnTQHSSLFMLnEVK_N169	10	1	1	Yes	8	1	1	1	1	1	0	1	1	0	1	0	1	1
KNG1_HGIQYFNnnTQHSSLFMLNEVK_N169	10	1	1	Yes	6	1	1	1	1	1	0	1	1	0	1	0	1	1
KNG1_LNAEnnATFYFK_N294	9	1	1	Yes	7	0	1	1	1	1	1	1	1	0	0	0	1	1
KNG1_HGIQYFNnNTQHSSLFMLNEVK_N169	9	1	1	Yes	8	1	1	1	1	1	0	1	1	0	1	0	1	0
KNG1_HGIQYFNnNTQHSSLFMLnEVK_N169	9	1	1	Yes	8	1	1	1	0	1	0	1	1	0	1	0	1	1
KNG1_HGIQYFNnNTQHSSLFmLNEVK_N169	9	1	1	Yes	4	1	1	1	1	1	0	1	1	0	1	0	0	1
KNG1_HGIQYFnnNTQHSSLFmLnEVK_N169	8	1	1	Yes	6	0	0	1	1	1	0	0	1	0	1	1	1	1
KNG1_KYNSQnQSnNQFVLYR_N48	7	1	1	Yes	4	0	0	0	0	0	1	0	1	1	1	1	1	1
KNG1_HGIQYFNnNTQHSSLFmLNEVKR_N169	5	1	1	No	2	1	1	1	1	0	0	0	1	0	0	0	0	0
KNG1_YnSQnQSNnQFVLYR_N48	5	1	1	No	0	0	0	1	1	1	0	1	0	0	0	0	0	1
KNG1_HGIQYFNnnTQHSSLFmLnEVK_N169	5	1	1	No	2	0	0	0	1	1	1	0	0	1	0	1	0	0
KNG1_KYNSQnQSNnQFVLYR_N48	4	1	1	No	3	0	0	0	0	0	0	0	0	1	0	1	1	1
KNG1_YnSQnQSnNQFVLYR_N48	4	1	1	No	1	0	0	0	1	1	0	1	0	0	0	0	0	1
KNG1_LnAEnnATFYFK_N294	3	1	1	No	0	0	0	0	0	0	0	0	0	0	1	1	1	0
KNG1_HGIQYFNnnTQHSSLFmLNEVK_N169	3	1	1	No	2	0	0	1	1	0	0	1	0	0	0	0	0	0
KNG1_HGIQYFNnNTQHSSLFmLnEVK_N169	2	1	1	No	1	0	0	0	1	0	0	0	0	1	0	0	0	0
KNG1_HGIQYFnnnTQHSSLFmLNEVK_N169	2	1	1	No	1	0	0	0	0	0	0	0	0	1	0	0	0	1
KNG1_YNSQnQSNnQFVLYR_N48	1	1	1	No	1	0	0	0	0	0	0	0	0	1	0	0	0	0
KNG1_YNSQnQSnNQFVLYR_N48	1	1	1	No	0	1	0	0	0	0	0	0	0	0	0	0	0	0
AMBP	13	1	1	Yes	10	1	1	1	1	1	1	1	1	1	1	1	1	1
AMBP_YFYnGTSmAcETFQYGGcmGnGNNFVTEK_N250	8	1	1	Yes	6	1	1	1	1	1	1	1	0	0	0	1	0	0
AMBP_YFYnGTSmAcETFQYGGcmGNGnNFVTEK_N250	6	1	1	Yes	5	0	1	1	1	1	1	0	0	0	0	1	0	0
AMBP_YFYnGTSmAcETFQYGGcmGNGNNFVTEK_N250	4	1	1	Yes	5	1	0	0	0	1	1	0	0	0	0	1	0	0
AMBP_YFYnGTSMAcETFQYGGcMGNGNNFVTEK_N250	3	1	1	No	0	0	0	0	0	0	1	0	1	0	0	1	0	0
AMBP_YFYnGTSmAcETFQYGGcmGNGNnFVTEK_N250	3	1	1	Yes	5	0	0	1	0	1	0	0	1	0	0	0	0	0
AMBP_WnITmESYVVHTNYDEYAIFLTK_N115	2	1	1	Yes	4	1	0	0	0	0	0	0	0	0	1	0	0	0
AMBP_WnITmESYVVHTnYDEYAIFLTK_N115	2	1	1	No	2	1	0	0	0	0	0	0	0	0	1	0	0	0
CFHR1	13	1	1	Yes	10	1	1	1	1	1	1	1	1	1	1	1	1	1
CFHR1_LQNNEnnIScVER_N126	11	1	1	Yes	5	1	1	1	1	1	1	0	1	1	1	0	1	1
CFHR1_LQnNENnIScVER_N126	11	1	1	Yes	7	1	1	1	1	1	1	0	1	1	1	0	1	1
CFHR1_LQNnENnIScVER_N126	8	1	1	Yes	6	1	1	1	0	0	0	0	1	1	1	0	1	1
CFHR1_LQNNENnIScVER_N126	7	1	1	Yes	7	1	1	1	1	1	0	0	1	0	0	0	1	0
CFHR1_LQnNEnnIScVER_N126	6	1	1	No	0	0	0	0	1	0	1	0	0	1	1	0	1	1
C5	13	1	1	Yes	10	1	1	1	1	1	1	1	1	1	1	1	1	1
C5_AnISHKDmQLGR_N741	10	1	1	No	1	1	0	0	1	1	1	1	1	0	1	1	1	1
C1QA	13	1	1	Yes	10	1	1	1	1	1	1	1	1	1	1	1	1	1
C1QA_RNPPMGGNVVIFDTVITNQEEPYQnHSGR_N146	13	1	1	Yes	8	1	1	1	1	1	1	1	1	1	1	1	1	1
C1QA_RNPPMGGnVVIFDTVITNQEEPYQnHSGR_N146	13	1	1	Yes	9	1	1	1	1	1	1	1	1	1	1	1	1	1
C1QA_RNPPmGGNVVIFDTVITNQEEPYQnHSGR_N146	13	1	1	Yes	9	1	1	1	1	1	1	1	1	1	1	1	1	1
C1QA_RNPPmGGnVVIFDTVITNQEEPYQnHSGR_N146	13	1	1	Yes	10	1	1	1	1	1	1	1	1	1	1	1	1	1
C1QA_RnPPMGGnVVIFDTVITNQEEPYQnHSGR_N146	13	1	1	Yes	9	1	1	1	1	1	1	1	1	1	1	1	1	1
C1QA_RnPPmGGnVVIFDTVITnQEEPYQnHSGR_N146	13	1	1	Yes	9	1	1	1	1	1	1	1	1	1	1	1	1	1
C1QA_NPPMGGNVVIFDTVITNQEEPYQnHSGR_N146	13	1	1	Yes	10	1	1	1	1	1	1	1	1	1	1	1	1	1
C1QA_NPPMGGnVVIFDTVITNQEEPYQnHSGR_N146	13	1	1	Yes	10	1	1	1	1	1	1	1	1	1	1	1	1	1
C1QA_NPPmGGNVVIFDTVITNQEEPYQnHSGR_N146	13	1	1	Yes	10	1	1	1	1	1	1	1	1	1	1	1	1	1
C1QA_nPPMGGNVVIFDTVITNQEEPYQnHSGR_N146	13	1	1	Yes	9	1	1	1	1	1	1	1	1	1	1	1	1	1
C1QA_NPPMGGNVVIFDTVITnQEEPYQnHSGR_N146	12	1	1	Yes	10	1	1	1	1	1	1	1	1	1	0	1	1	1
C1QA_NPPmGGnVVIFDTVITNQEEPYQnHSGR_N146	12	1	1	Yes	10	1	1	1	1	1	1	1	1	1	0	1	1	1
C1QA_nPPMGGnVVIFDTVITNQEEPYQnHSGR_N146	12	1	1	Yes	9	1	1	1	1	1	1	1	1	1	0	1	1	1
C1QA_RNPPmGGnVVIFDTVITnQEEPYQnHSGR_N146	11	1	1	No	0	0	0	1	1	1	1	1	1	1	1	1	1	1
C1QA_RNPPmGGNVVIFDTVITnQEEPYQnHSGR_N146	8	1	1	No	2	0	0	1	0	1	0	1	1	1	0	1	1	1
C1QA_NPPmGGNVVIFDTVITnQEEPYQnHSGR_N146	1	1	1	No	0	0	0	0	0	0	0	0	0	1	0	0	0	0
C9	13	1	1	Yes	10	1	1	1	1	1	1	1	1	1	1	1	1	1
C9_AVnITSENLIDDVVSLIR_N415	7	1	1	No	2	0	0	1	1	1	1	1	0	0	0	0	1	1
C9_nETYQLFLSYSSK_N277	4	1	1	No	3	0	0	0	0	0	0	0	1	1	0	1	1	0
C9_nETYQLFLSYSSKK_N277	3	1	1	No	2	0	0	0	0	0	0	0	0	1	0	1	1	0
C9_FSYSKnETYQLFLSYSSKK_N277	3	1	1	Yes	4	1	0	0	1	0	0	0	1	0	0	0	0	0
C9_AVnITSEnLIDDVVSLIR_N415	2	1	1	No	1	0	0	0	0	1	1	0	0	0	0	0	0	0
CFP	12	1	1	Yes	7	1	1	0	1	1	1	1	1	1	1	1	1	1
CFP_nVTFWGRPLPR_N428	12	1	1	Yes	7	1	1	1	1	1	0	1	1	1	1	1	1	1
CFP_nVTFWGR_N428	8	1	1	Yes	8	0	0	0	1	1	0	1	1	1	0	1	1	1
ITIH1	12	1	1	Yes	10	1	1	0	1	1	1	1	1	1	1	1	1	1
ITIH1_IcDLLVANNHFAHFFAPQnLTNmNK_N285	9	1	1	Yes	7	1	1	0	1	1	1	0	0	0	1	1	1	1
ITIH1_IcDLLVANnHFAHFFAPQnLTnmNK_N285	3	1	1	No	1	0	0	0	0	0	1	0	0	0	1	1	0	0
ITIH1_IcDLLVANNHFAHFFAPQnLTnmNK_N285	2	1	1	No	2	1	0	0	0	0	0	0	0	1	0	0	0	0
ITIH1_IcDLLVAnnHFAHFFAPQnLTNmNK_N285	2	1	1	No	1	0	0	0	1	0	1	0	0	0	0	0	0	0
ITIH1_IcDLLVAnNHFAHFFAPQnLTNmNK_N285	1	1	1	No	1	1	0	0	0	0	0	0	0	0	0	0	0	0
AZGP1	12	1	1	Yes	10	1	1	1	1	1	1	1	1	0	1	1	1	1
AZGP1_DIVEYYnDSNGSHVLQGR_N109	13	1	1	Yes	10	1	1	1	1	1	1	1	1	1	1	1	1	1
AZGP1_DIVEYYNDSnGSHVLQGR_N112	11	1	1	Yes	10	0	0	1	1	1	1	1	1	1	1	1	1	1
AZGP1_DIVEYYnDSnGSHVLQGR_N109;N112	11	1	1	Yes	9	0	0	1	1	1	1	1	1	1	1	1	1	1
AZGP1_FGcEIENnR_N128	6	1	1	Yes	4	0	1	0	0	1	0	0	0	1	0	1	1	1
AZGP1_FGcEIENnRSSGAFWK_N128	4	1	1	No	1	1	0	0	1	0	0	0	1	1	0	0	0	0
SERPINA4	12	1	1	Yes	10	1	1	1	1	1	1	1	1	0	1	1	1	1
SERPINA4_DFYVDEnTTVR_N238	13	1	1	Yes	10	1	1	1	1	1	1	1	1	1	1	1	1	1
SERPINA4_FLnDTmAVYEAK_N157	13	1	1	Yes	10	1	1	1	1	1	1	1	1	1	1	1	1	1
SERPINA4_SQILEGLGFnLTELSESDVHR_N108	2	1	1	No	0	1	1	0	0	0	0	0	0	0	0	0	0	0
AFM	12	1	1	Yes	10	1	1	1	1	1	1	1	0	1	1	1	1	1
AFM_DIENFnSTQK_N33	13	1	1	Yes	10	1	1	1	1	1	1	1	1	1	1	1	1	1
AFM_DIEnFnSTQK_N33	12	1	1	Yes	8	1	1	1	1	1	1	1	0	1	1	1	1	1
AFM_YAEDKFnETTEK_N402	11	1	1	Yes	9	1	1	0	1	1	1	1	0	1	1	1	1	1
AFM_FnETTEK_N402	11	1	1	Yes	6	0	1	1	1	1	1	1	0	1	1	1	1	1
HGFAC	12	1	1	Yes	9	1	1	1	1	1	1	1	1	0	1	1	1	1
HGFAC_cFLGnGTGYR_N290	13	1	1	Yes	7	1	1	1	1	1	1	1	1	1	1	1	1	1
HGFAC_DSVSVVLGQHFFnR_N468	2	1	1	No	1	1	1	0	0	0	0	0	0	0	0	0	0	0
MMRN1	12	1	1	Yes	7	1	1	1	1	1	1	1	1	1	1	0	1	1
MMRN1_LQnLTLPTnASIK_N114;N120	13	1	1	Yes	9	1	1	1	1	1	1	1	1	1	1	1	1	1
MMRN1_FNPGAESVVLSnSTLK_N136	13	1	1	Yes	10	1	1	1	1	1	1	1	1	1	1	1	1	1
MMRN1_VnESVVSIAAQQK_N431	10	1	1	Yes	5	0	0	1	1	0	1	1	1	1	1	1	1	1
MMRN1_LnQSNFQK_N816	10	1	1	Yes	6	0	0	1	1	0	1	1	1	1	1	1	1	1
MMRN1_YQQnmSHLEEK_N840	9	1	1	Yes	4	0	0	0	1	1	1	1	1	1	1	1	1	0
MMRN1_LnDSIQTLVNDNQR_N783	9	1	1	Yes	5	0	0	0	1	0	1	1	1	1	1	1	1	1
MMRN1_mYQmFnETTSQVR_N828	8	1	1	No	3	0	0	0	1	0	1	1	1	1	1	1	0	1
MMRN1_KPTVnLTTVLIGR_N1020	7	1	1	Yes	5	0	0	0	1	0	1	0	1	1	1	1	1	0
MMRN1_HPFTGDncTIK_N1075	4	1	1	No	1	1	1	0	0	0	0	0	0	0	1	0	1	0
MMRN1_KIDnISLTVNDVR_N344	3	1	1	No	3	0	0	0	0	0	0	0	0	1	1	0	1	0
ITIH3	12	1	1	Yes	9	1	0	1	1	1	1	1	1	1	1	1	1	1
ITIH3_NAHGEEKEnLTAR_N580	12	1	1	No	1	0	1	1	1	1	1	1	1	1	1	1	1	1
PTPRG	12	1	1	Yes	10	1	0	1	1	1	1	1	1	1	1	1	1	1
PTPRG_VEFHWGHSnGSAGSEHSINGR_N156	4	1	1	No	1	1	0	0	0	0	1	0	0	0	0	0	1	1
SERPING1	12	1	0	Yes	9	1	1	1	0	1	1	1	1	1	1	1	1	1
SERPING1_VLSnNSDANLELINTWVAK_N253	13	1	0	Yes	7	1	1	1	1	1	1	1	1	1	1	1	1	1
SERPING1_DTFVnASRTLYSSSPR_N238	12	1	0	Yes	4	1	1	1	1	1	1	1	1	1	0	1	1	1
SERPING1_ASSNPnATSSSSQDPESLQDRGEGK_N25	12	1	0	Yes	5	1	0	1	1	1	1	1	1	1	1	1	1	1
SERPING1_ASSNPnATSSSSQDPESLQDR_N25	12	1	0	No	0	1	0	1	1	1	1	1	1	1	1	1	1	1
SERPING1_DTFVnASR_N238	10	1	0	Yes	8	0	0	1	1	1	1	1	1	1	0	1	1	1
SERPING1_VLSnNSDANLELInTWVAK_N253	9	1	0	Yes	8	1	1	1	0	1	0	1	1	0	0	1	1	1
SERPING1_GVTSVSQIFHSPDLAIRDTFVnASR_N238	9	1	0	Yes	6	0	1	1	0	0	1	1	1	1	1	1	0	1
SERPING1_VLSnnSDAnLELINTWVAK_N253	8	1	0	Yes	5	0	0	1	0	1	1	1	1	0	1	0	1	1
SERPING1_VLSnNSDAnLELINTWVAK_N253	5	1	0	No	2	0	0	0	0	0	0	0	0	1	1	1	1	1
SERPING1_VLSnnSDANLELInTWVAK_N253	4	1	0	No	2	1	1	0	0	1	0	0	1	0	0	0	0	0
SERPING1_VGQLQLSHnLSLVILVPQnLK_N352	3	1	0	No	0	0	0	0	0	0	0	0	0	1	1	1	0	0
SERPING1_VLSnnSDANLELINTWVAK_N253	2	1	0	No	2	0	0	1	0	0	0	0	0	0	1	0	0	0
SERPING1_VGQLQLSHnLSLVILVPQNLKHR_N352	1	1	0	No	0	0	0	0	0	0	0	0	0	0	1	0	0	0
SERPING1_VGQLQLSHnLSLVILVPQNLK_N352	1	1	0	No	0	0	0	0	0	0	0	0	0	0	1	0	0	0
SERPING1_mLFVEPILEVSSLPTTnSTTNSATK_N69	1	1	0	No	0	0	0	0	0	0	0	0	0	0	0	0	1	0
SERPING1_AKVGQLQLSHnLSLVILVPQNLK_N352	1	1	0	No	1	0	0	0	0	0	0	0	0	0	1	0	0	0
FCN3	12	1	1	Yes	10	1	1	1	0	1	1	1	1	1	1	1	1	1
FCN3_VELEDFnGnRTFAHYATFR_N189	13	1	1	Yes	8	1	1	1	1	1	1	1	1	1	1	1	1	1
FCN3_VELEDFNGnRTFAHYATFR_N189	12	1	1	No	3	1	1	1	0	1	1	1	1	1	1	1	1	1
FCN3_VELEDFNGnR_N189	7	1	1	No	3	0	0	0	0	1	0	1	1	1	0	1	1	1
FCN3_VELEDFnGnR_N189	6	1	1	No	3	0	0	0	1	1	0	1	1	1	0	0	0	1
JCHAIN	12	1	1	Yes	6	1	1	1	1	1	1	1	1	1	1	0	1	1
JCHAIN_IIVPLNNREnISDPTSPLR_N71	10	1	1	Yes	4	1	1	1	1	0	1	1	1	1	0	0	1	1
JCHAIN_IIVPLnnREnISDPTSPLR_N71	9	1	1	No	2	1	1	1	1	0	1	1	1	1	0	0	0	1
JCHAIN_IIVPLnNREnISDPTSPLR_N71	8	1	1	Yes	6	1	1	1	1	0	1	0	1	1	0	0	1	0
JCHAIN_EnISDPTSPLR_N71	8	1	1	Yes	6	1	0	1	1	1	1	1	1	0	0	0	0	1
JCHAIN_IIVPLNnREnISDPTSPLR_N71	7	1	1	Yes	4	1	0	1	1	0	0	1	1	1	0	0	1	0
JCHAIN_IIVPLNNREnISDPTSPLRTR_N71	3	1	1	No	3	0	1	1	1	0	0	0	0	0	0	0	0	0
APOH	12	1	1	Yes	9	1	1	1	1	1	1	1	1	0	1	1	1	1
APOH_LGnWSAmPScK_N253	13	1	1	Yes	8	1	1	1	1	1	1	1	1	1	1	1	1	1
APOH_VYKPSAGnNSLYR_N162	12	1	1	Yes	8	1	1	1	1	1	1	1	1	1	0	1	1	1
APOH_VYKPSAGnnSLYR_N162	12	1	1	Yes	7	1	1	1	1	1	1	1	1	1	0	1	1	1
APOH_PSAGnNSLYR_N162	12	1	1	Yes	9	0	1	1	1	1	1	1	1	1	1	1	1	1
APOH_PSAGnnSLYR_N162	12	1	1	Yes	9	1	1	1	1	1	1	1	1	0	1	1	1	1
APOH_DTAVFEcLPQHAmFGnDTITcTTHGnWTK_N183;N193	10	1	1	Yes	6	1	1	1	0	1	1	1	1	1	0	0	1	1
ORM1	12	1	1	Yes	8	1	1	1	1	1	1	1	1	1	1	0	1	1
ORM1_QDQcIYNTTYLnVQREnGTISR_N103	13	1	1	Yes	7	1	1	1	1	1	1	1	1	1	1	1	1	1
ORM1_QDQcIYnTTYLNVQR_N93	13	1	1	Yes	9	1	1	1	1	1	1	1	1	1	1	1	1	1
ORM1_WFYIASAFRNEEYnK_N56	12	1	1	Yes	5	1	1	1	1	1	0	1	1	1	1	1	1	1
ORM1_QDQcIYnTTYLNVQREnGTISR_N93;N103	12	1	1	Yes	6	1	1	1	0	1	1	1	1	1	1	1	1	1
ORM1_QDQcIYnTTYLnVQREnGTISR_N93;N103	12	1	1	Yes	9	1	1	1	0	1	1	1	1	1	1	1	1	1
ORM1_QDQcIYnTTYLnVQRENGTISR_N93	12	1	1	Yes	6	1	1	1	0	1	1	1	1	1	1	1	1	1
ORM1_EYQTRQDQcIYnTTYLNVQR_N93	10	1	1	Yes	5	0	1	1	1	1	1	0	0	1	1	1	1	1
ORM1_WFYIASAFRnEEYnK_N56	7	1	1	No	0	0	0	0	1	0	0	0	1	1	1	1	1	1
ORM1_SVQEIQATFFYFTPnKTEDTIFLR_N72	2	1	1	No	1	1	1	0	0	0	0	0	0	0	0	0	0	0
ORM1_SVQEIQATFFYFTPnK_N72	2	1	1	No	0	1	1	0	0	0	0	0	0	0	0	0	0	0
ORM1_QDQcIYnTTYLnVQR_N93	2	1	1	No	3	0	0	0	0	0	0	0	1	1	0	0	0	0
ECM1	12	1	0	Yes	9	1	0	1	1	1	1	1	1	1	1	1	1	1
ECM1_HIPGLIHnmTAR_N444	13	1	0	Yes	9	1	1	1	1	1	1	1	1	1	1	1	1	1
TF	12	1	1	Yes	10	1	1	1	1	1	1	1	0	1	1	1	1	1
TF_cGLVPVLAEnYnK_N432	13	1	1	Yes	6	1	1	1	1	1	1	1	1	1	1	1	1	1
TF_cGLVPVLAENYnK_N432	12	1	1	Yes	7	0	1	1	1	1	1	1	1	1	1	1	1	1
TF_QQQHLFGSnVTDcSGnFcLFR_N630	7	1	1	Yes	5	0	0	0	1	1	0	0	1	1	1	1	0	1
TF_QQQHLFGSnVTDcSGNFcLFR_N630	4	1	1	No	2	0	0	1	1	1	1	0	0	0	0	0	0	0
TF_ILRQQQHLFGSnVTDcSGNFcLFR_N630	3	1	1	No	1	0	0	1	0	0	0	1	1	0	0	0	0	0
TFRC	11	1	0	Yes	9	1	1	0	1	1	1	1	1	0	1	1	1	1
TFRC_QNNGAFnETLFR_N727	12	1	0	Yes	5	0	1	1	1	1	1	1	1	1	1	1	1	1
TFRC_QNnGAFnETLFR_N727	11	1	0	Yes	7	0	1	1	1	1	1	1	1	1	1	1	0	1
TFRC_QnNGAFnETLFR_N727	11	1	0	Yes	6	1	1	1	1	1	1	1	1	1	1	1	0	0
TFRC_QnnGAFnETLFR_N727	5	1	0	Yes	4	1	1	0	0	0	0	0	0	1	0	1	0	1
TFRC_DFEDLYTPVnGSIVIVR_N251	3	1	0	No	3	1	1	0	0	0	0	0	0	0	1	0	0	0
APMAP	11	0	1	Yes	7	1	1	1	1	1	1	1	1	0	1	0	1	1
APMAP_nmSFVNDLTVTQDGRK_N196	11	0	1	Yes	7	0	1	1	1	0	1	1	1	1	1	1	1	1
APMAP_AGPnGTLFVADAYK_N160	11	0	1	Yes	7	0	1	1	1	1	1	1	1	1	1	0	1	1
APMAP_nmSFVNDLTVTQDGR_N196	6	0	1	Yes	7	0	0	1	1	0	0	1	1	0	1	0	1	0
IGFALS	11	1	1	Yes	10	1	0	1	1	1	1	1	1	1	1	1	1	0
IGFALS_AGAFLGLTNVAVmnLSGNcLR_N368	5	1	1	Yes	4	1	1	0	1	0	0	0	0	0	1	1	0	0
CDH5	11	1	1	Yes	10	1	0	1	1	1	1	1	1	0	1	1	1	1
CDH5_ELDREVYPWYnLTVEAK_N442	13	1	1	Yes	9	1	1	1	1	1	1	1	1	1	1	1	1	1
CDH5_LDREnISEYHLTAVIVDK_N112	10	1	1	Yes	7	1	1	1	1	0	1	1	1	0	0	1	1	1
CDH5_EVYPWYnLTVEAK_N442	9	1	1	Yes	7	1	0	0	1	1	1	1	1	0	1	1	1	0
CDH5_nTSLPHHVGK_N61	2	1	1	Yes	4	0	0	0	0	0	0	0	0	0	0	1	1	0
FGB	11	1	1	Yes	4	1	1	1	0	1	1	1	1	1	1	1	0	1
FGB_YRGTAGNALmDGASQLmGEnR_N394	5	1	1	No	3	0	0	0	0	0	1	0	0	1	0	1	1	1
FGB_GTAGNALmDGASQLmGEnR_N394	3	1	1	No	3	0	0	0	0	0	1	0	0	1	0	0	0	1
AHSG	11	1	1	Yes	10	1	1	1	1	1	1	0	1	0	1	1	1	1
AHSG_AALAAFNAQNnGSNFQLEEISR_N176	12	1	1	Yes	7	1	1	1	1	1	1	1	1	0	1	1	1	1
AHSG_AALAAFNAQnnGSNFQLEEISR_N176	9	1	1	No	3	0	1	1	1	1	1	0	1	0	1	1	1	0
AHSG_VVHAAKAALAAFNAQNnGSNFQLEEISR_N176	8	1	1	Yes	4	0	0	1	1	1	1	1	1	0	0	1	1	0
AHSG_AALAAFnAQNnGSNFQLEEISR_N176	8	1	1	Yes	4	0	1	1	1	0	1	0	1	0	1	1	1	0
AHSG_VcQDcPLLAPLnDTR_N156	7	1	1	Yes	5	1	1	0	1	0	1	0	1	0	0	1	1	0
AHSG_AALAAFnAQnnGSnFQLEEISR_N176	7	1	1	Yes	5	0	0	1	1	1	1	0	1	0	1	0	1	0
AHSG_AALAAFnAQnnGSNFQLEEISR_N176	5	1	1	No	1	0	0	1	0	0	0	1	0	0	1	0	1	1
AHSG_AALAAFNAQnnGSnFQLEEISR_N176	3	1	1	No	1	0	0	1	0	0	0	0	0	0	0	0	1	1
AHSG_AALAAFnAQNnGSnFQLEEISR_N176	3	1	1	No	1	0	0	1	0	0	0	0	0	1	0	0	0	1
AHSG_VVHAAKAALAAFNAQnnGSNFQLEEISR_N176	2	1	1	No	1	0	0	0	1	0	0	0	0	0	0	1	0	0
AHSG_VcQDcPLLAPLnDTRVVHAAK_N156	2	1	1	No	0	0	1	0	1	0	0	0	0	0	0	0	0	0
PRG4	11	1	0	Yes	10	1	1	1	1	1	0	1	1	1	1	1	1	0
PRG4_nGTLVAFR_N1159	5	1	0	No	3	0	0	0	1	0	0	1	0	1	0	1	1	0
APOB	11	1	1	Yes	9	1	1	1	1	1	1	1	1	0	1	0	1	1
APOB_FVEGSHnSTVSLTTK_N3411	13	1	1	Yes	8	1	1	1	1	1	1	1	1	1	1	1	1	1
APOB_VNQnLVYESGSLnFSK_N2982	12	1	1	Yes	7	1	1	1	1	1	1	1	1	0	1	1	1	1
APOB_FnSSYLQGTNQITGR_N1523	12	1	1	Yes	8	0	1	1	1	1	1	1	1	1	1	1	1	1
APOB_YDFnSSmLYSTAK_N3465	10	1	1	Yes	7	0	0	1	1	1	1	1	1	1	1	0	1	1
APOB_VNQNLVYESGSLnFSK_N2982	10	1	1	Yes	7	1	1	1	1	1	1	1	1	0	0	0	1	1
APOB_FnSSYLQGTnQITGR_N1523	10	1	1	No	0	0	0	1	1	1	1	1	0	1	1	1	1	1
APOB_FEVDSPVYnATWSASLK_N3895	7	1	1	Yes	8	1	1	0	1	0	0	1	1	0	1	0	1	0
APOB_LNGESNLRFnSSYLQGTNQITGR_N1523	6	1	1	No	3	0	1	1	0	1	1	1	0	0	0	0	1	0
APOB_FVEGSHnSTVSLTTKNmEVSVATTTK_N3411	5	1	1	No	0	1	1	0	1	0	0	0	0	1	0	0	1	0
APOB_VnQNLVYESGSLnFSK_N2982	4	1	1	Yes	4	0	0	0	0	1	0	0	0	1	1	0	0	1
APOB_DFHSEYIVSASnFTSQLSSQVEQFLHR_N4431	4	1	1	No	2	1	0	0	0	1	0	0	0	1	1	0	0	0
APOB_QVLFLDTVYGncSTHFTVK_N185	2	1	1	Yes	5	1	0	0	0	0	0	0	0	0	1	0	0	0
APOB_HLRVNQNLVYESGSLnFSK_N2982	2	1	1	No	0	1	0	0	0	0	0	0	1	0	0	0	0	0
APOB_ELcTISHIFIPAmGnITYDFSFK_N3336	2	1	1	No	0	1	0	0	0	0	0	0	0	0	1	0	0	0
APOB_QVFPGLNYcTSGAYSnASSTDSASYYPLTGDTR_N983	1	1	1	No	0	0	0	0	0	0	0	0	0	0	0	0	0	1
APOB_QVFPGLnYcTSGAYSnASSTDSASYYPLTGDTR_N983	1	1	1	No	0	0	0	0	1	0	0	0	0	0	0	0	0	0
LCAT	11	1	1	Yes	9	1	1	0	1	1	1	1	1	1	1	0	1	1
LCAT_mAWPEDHVFISTPSFnYTGR_N296	12	1	1	Yes	9	1	1	1	1	1	1	1	1	1	0	1	1	1
LCAT_AELSnHTRPVILVPGcLGNQLEAK_N44	5	1	1	No	2	1	1	0	0	0	1	0	0	1	0	0	1	0
VCAM1	11	1	0	Yes	8	1	0	1	1	1	1	1	1	0	1	1	1	1
VCAM1_QLPnGELQPLSEnATLTLISTK_N561	10	1	0	No	3	0	0	1	1	1	1	1	1	0	1	1	1	1
VCAM1_QLPNGELQPLSEnATLTLISTK_N561	3	1	0	No	3	1	1	0	0	0	0	0	0	0	1	0	0	0
HRG	11	1	1	Yes	10	1	0	1	1	1	1	1	0	1	1	1	1	1
HRG_VIDFncTTSSVSSALANTK_N125	10	1	1	Yes	7	1	1	1	1	0	1	1	0	1	0	1	1	1
HRG_VIDFncTTSSVSSALAnTK_N125	6	1	1	Yes	4	1	0	0	1	0	0	1	0	0	0	1	1	1
HRG_IADAHLDRVEnTTVYYLVLDVQESDcSVLSR_N63	1	1	1	No	0	0	0	0	0	0	0	0	0	0	1	0	0	0
IGFBP3	11	1	0	Yes	10	1	1	1	1	1	1	1	1	0	1	1	1	0
IGFBP3_AYLLPAPPAPGnASESEEDRSAGSVESPSVSSTHR_N136	12	1	0	Yes	9	1	0	1	1	1	1	1	1	1	1	1	1	1
IGFBP3_AYLLPAPPAPGnASESEEDR_N136	12	1	0	Yes	10	1	1	1	1	1	1	1	1	0	1	1	1	1
IGFBP3_VDYESQSTDTQnFSSESK_N199	10	1	0	Yes	7	1	1	1	1	1	1	1	1	0	1	1	0	0
IGFBP3_YKVDYESQSTDTQnFSSESKR_N199	6	1	0	No	3	1	0	0	1	0	0	1	0	1	1	1	0	0
IGFBP3_GLcVnASAVSR_N116	4	1	0	Yes	5	1	1	0	1	0	0	0	0	0	0	1	0	0
IGFBP3_VDYESQSTDTQnFSSESKR_N199	3	1	0	No	0	1	0	0	1	0	0	0	0	0	1	0	0	0
IGFBP3_YKVDYESQSTDTQnFSSESK_N199	2	1	0	Yes	4	1	0	0	1	0	0	0	0	0	0	0	0	0
BCHE	11	1	1	Yes	10	1	1	0	1	1	1	1	1	0	1	1	1	1
BCHE_YGNPNETQnnSTSWPVFK_N513;N514	13	1	1	Yes	10	1	1	1	1	1	1	1	1	1	1	1	1	1
BCHE_YGNPnETQNnSTSWPVFK_N509;N514	13	1	1	Yes	9	1	1	1	1	1	1	1	1	1	1	1	1	1
BCHE_YGNPnETQnNSTSWPVFK_N509;N513	13	1	1	Yes	9	1	1	1	1	1	1	1	1	1	1	1	1	1
BCHE_WSDIWnATK_N85	13	1	1	Yes	10	1	1	1	1	1	1	1	1	1	1	1	1	1
BCHE_EnETEIIK_N284	13	1	1	Yes	10	1	1	1	1	1	1	1	1	1	1	1	1	1
BCHE_DnNSIITRK_N369	13	1	1	Yes	9	1	1	1	1	1	1	1	1	1	1	1	1	1
BCHE_DnNSIITR_N369	13	1	1	Yes	10	1	1	1	1	1	1	1	1	1	1	1	1	1
BCHE_YGnPNETQNnSTSWPVFK_N514	11	1	1	Yes	8	1	1	0	1	1	1	1	1	0	1	1	1	1
BCHE_DnnSIITR_N369	11	1	1	Yes	10	1	1	0	1	1	1	1	1	0	1	1	1	1
BCHE_YGNPnETQnnSTSWPVFK_N509;N513;N514	10	1	1	Yes	4	1	0	0	1	1	1	1	1	1	0	1	1	1
BCHE_LTGcSREnETEIIK_N284	4	1	1	No	2	1	1	0	0	0	0	0	0	0	0	1	0	1
BCHE_YGnPnETQnNSTSWPVFK_N509;N513	2	1	1	No	2	0	0	0	1	1	0	0	0	0	0	0	0	0
GP1BA	11	1	0	Yes	10	1	0	1	1	1	1	1	1	0	1	1	1	1
GP1BA_RnLTALPPDLPK_N37	12	1	0	Yes	7	0	1	1	1	1	1	1	1	1	1	1	1	1
ICAM2	11	1	1	No	1	1	0	1	1	1	1	1	1	1	0	1	1	1
ICAM2_QESMnSnVSVYQPPR_N105	13	1	1	Yes	10	1	1	1	1	1	1	1	1	1	1	1	1	1
ICAM2_QESmNSnVSVYQPPR_N105	13	1	1	Yes	10	1	1	1	1	1	1	1	1	1	1	1	1	1
ICAM2_AAPAPQEATATFnSTADR_N176	12	1	1	Yes	9	0	1	1	1	1	1	1	1	1	1	1	1	1
ICAM2_GnETLHYETFGK_N153	11	1	1	Yes	10	0	1	1	1	1	1	1	1	1	1	0	1	1
ICAM2_AAPAPQEATATFnSTADREDGHR_N176	9	1	1	Yes	4	1	1	1	1	1	1	1	1	0	0	1	0	0
ICAM2_VPTVEPLDSLTLFLFRGnETLHYETFGK_N153	2	1	1	No	2	0	1	0	0	0	0	1	0	0	0	0	0	0
FN1	10	1	0	Yes	9	1	0	1	1	0	1	1	1	0	1	1	1	1
FN1_GGNSNGALcHFPFLYNnHnYTDcTSEGR_N430	11	1	0	Yes	8	1	0	1	1	0	1	1	1	1	1	1	1	1
FN1_GGNSNGALcHFPFLYnNHnYTDcTSEGR_N430	10	1	0	Yes	7	1	0	1	1	0	1	0	1	1	1	1	1	1
FN1_GGNSNGALcHFPFLYNNHnYTDcTSEGR_N430	9	1	0	Yes	7	1	0	1	1	0	1	1	1	1	0	1	1	0
FN1_LDAPTnLQFVnETDSTVLVR_N1007	6	1	0	No	0	0	0	0	1	0	1	1	1	0	1	1	0	0
FN1_GGnSNGALcHFPFLYNNHnYTDcTSEGR_N430	6	1	0	Yes	9	1	0	0	1	0	1	0	1	0	0	1	1	0
FN1_LDAPTNLQFVnETDSTVLVR_N1007	5	1	0	No	1	0	0	0	1	0	1	1	1	0	1	0	0	0
FN1_GGNSnGALcHFPFLYNNHnYTDcTSEGRR_N430	4	1	0	Yes	5	1	0	0	0	0	0	0	1	0	0	1	0	1
FN1_GGNSnGALcHFPFLYNNHnYTDcTSEGR_N430	4	1	0	Yes	7	1	0	0	1	0	1	0	0	0	0	0	1	0
FN1_GGnSnGALcHFPFLYNNHnYTDcTSEGR_N430	4	1	0	Yes	9	1	0	1	1	0	1	0	0	0	0	0	0	0
FN1_GGnSnGALcHFPFLYNNHnYTDcTSEGRR_N430	3	1	0	Yes	5	1	0	0	0	0	0	0	0	0	1	0	0	1
FN1_DQcIVDDITYNVnDTFHKR_N528	2	1	0	No	1	0	0	0	0	0	1	0	1	0	0	0	0	0
FN1_RHEEGHmLncTcFGQGR_N542	1	1	0	No	2	0	0	0	0	0	1	0	0	0	0	0	0	0
FN1_HEEGHmLncTcFGQGR_N542	1	1	0	No	3	0	0	0	0	0	1	0	0	0	0	0	0	0
FN1_GGNSnGALcHFPFLYnNHnYTDcTSEGR_N430	1	1	0	No	2	1	0	0	0	0	0	0	0	0	0	0	0	0
FN1_DQcIVDDITYNVnDTFHK_N528	1	1	0	No	3	1	0	0	0	0	0	0	0	0	0	0	0	0
PIGR	10	1	0	Yes	4	0	1	1	0	1	1	1	1	1	1	0	1	1
PIGR_WnNTGcQALPSQDEGPSK_N499	10	1	0	No	3	0	1	1	0	1	1	1	1	1	0	1	1	1
PIGR_VPGnVTAVLGETLK_N469	9	1	0	Yes	4	0	1	1	0	1	1	1	1	1	0	0	1	1
PIGR_QIGLYPVLVIDSSGYVNPnYTGR_N186	6	1	0	No	2	0	1	1	0	0	1	0	1	0	1	0	0	1
PIGR_QIGLYPVLVIDSSGYVnPnYTGR_N186	6	1	0	No	2	0	1	1	0	0	1	0	1	0	1	0	1	0
PIGR_LSLLEEPGnGTFTVILNQLTSR_N421	3	1	0	No	3	0	0	0	0	1	0	0	1	1	0	0	0	0
PIGR_ANLTnFPEnGTFVVNIAQLSQDDSGR_N90	2	1	0	Yes	10	0	0	0	0	0	0	0	1	0	0	0	0	1
PIGR_AnLTNFPEnGTFVVNIAQLSQDDSGR_N83;N90	1	1	0	No	0	1	0	0	0	0	0	0	0	0	0	0	0	0
VWF	10	1	1	Yes	6	1	0	1	0	0	1	1	1	1	1	1	1	1
VWF_ASPPSSScnISSGEmQK_N211	13	1	1	Yes	9	1	1	1	1	1	1	1	1	1	1	1	1	1
VWF_mEAcmLnGTVIGPGK_N2585	12	1	1	Yes	6	1	1	1	1	0	1	1	1	1	1	1	1	1
VWF_YQGGnRTNTGLALR_N1574	11	1	1	Yes	6	1	1	1	1	0	1	0	1	1	1	1	1	1
VWF_IGEADFnR_N1515	11	1	1	Yes	6	0	0	1	1	1	1	1	1	1	1	1	1	1
VWF_GQVYLQcGTPcnLTcR_N666	1	1	1	No	1	1	0	0	0	0	0	0	0	0	0	0	0	0
VWF_EEnNTGEccGR_N2635	1	1	1	No	0	1	0	0	0	0	0	0	0	0	0	0	0	0
SELL	10	1	1	Yes	10	1	1	1	1	1	1	0	1	0	1	0	1	1
SELL_IGGIWTWVGTnK_N104	13	1	1	Yes	9	1	1	1	1	1	1	1	1	1	1	1	1	1
SELL_DnYTDLVAIQNK_N60	7	1	1	Yes	9	0	1	1	1	1	0	0	1	0	0	1	1	0
SELL_FcRDnYTDLVAIQNK_N60	3	1	1	No	0	1	1	0	0	0	0	0	0	0	0	0	1	0
SERPINC1	10	1	1	Yes	9	1	1	1	1	1	1	1	0	0	0	1	1	1
SERPINC1_WVSnKTEGR_N224	11	1	1	Yes	5	1	1	1	1	1	0	0	1	1	1	1	1	1
SERPINC1_LGAcnDTLQQLmEVFK_N128	4	1	1	Yes	4	1	1	0	0	1	1	0	0	0	0	0	0	0
SERPINC1_LGAcnDTLQQLMEVFK_N128	2	1	1	No	0	1	1	0	0	0	0	0	0	0	0	0	0	0
F12	10	1	1	Yes	8	1	0	1	1	1	1	1	0	0	1	1	1	1
F12_nVTAEQAR_N249	8	1	1	No	0	0	0	1	1	1	1	1	0	0	0	1	1	1
F12_nHScEPcQTLAVR_N433	3	1	1	No	0	0	0	0	0	0	1	0	0	0	0	1	1	0
F12_TTLSGAPcQPWASEATYRnVTAEQAR_N249	1	1	1	No	0	1	0	0	0	0	0	0	0	0	0	0	0	0
F12_RnHScEPcQTLAVR_N433	1	1	1	No	0	1	0	0	0	0	0	0	0	0	0	0	0	0
C4A	10	1	1	Yes	9	1	1	0	1	1	1	0	1	0	1	1	1	1
C4A_GLnVTLSSTGRnGFK_N1328	11	1	1	Yes	8	1	1	0	1	1	1	1	1	0	1	1	1	1
C4A_FSDGLESnSSTQFEVKK_N226	10	1	1	Yes	7	1	1	0	1	1	0	0	1	1	1	1	1	1
C4A_FSDGLESnSSTQFEVK_N226	10	1	1	No	3	0	0	0	1	1	1	1	1	1	1	1	1	1
C4A_nTTcQDLQIEVTVK_N1391	6	1	1	No	2	1	1	0	0	0	0	0	1	0	1	1	1	0
C4A_GLnVTLSSTGR_N1328	6	1	1	Yes	7	0	0	0	1	1	1	1	1	0	0	0	0	1
C4A_nLTVSVHVSPVEGLcLAGGGGLAQQVLVPAGSAR_N862	1	1	1	No	0	0	0	0	0	0	0	0	0	0	1	0	0	0
FCGBP	10	1	1	Yes	8	1	0	1	1	1	1	1	1	0	1	1	0	1
FCGBP_YLPVnSSLLTSDcSER_N5186	10	1	1	Yes	6	1	1	1	1	0	1	1	1	0	1	1	0	1
FCGBP_VTVRPGESVmVnISAK_N91	6	1	1	Yes	5	0	0	1	1	0	1	1	1	0	0	0	0	1
FCGBP_KVTVRPGESVmVnISAK_N91	3	1	1	Yes	5	1	0	0	0	0	0	1	0	0	0	0	0	1
FCGBP_LLISSLSESPASVSILSQADnTSK_N75	2	1	1	No	0	1	0	0	0	0	0	0	0	0	1	0	0	0
FCGBP_SVTLQIYnHSLTLSAR_N2138	1	1	1	No	1	0	0	0	0	1	0	0	0	0	0	0	0	0
CFHR3	10	1	1	Yes	8	1	0	0	1	1	1	1	1	1	1	1	1	0
CFHR3_FVQGnSTEVAcHPGYGLPK_N108	5	1	1	No	3	0	1	0	0	0	1	0	0	1	0	1	1	0
CFHR3_LGYNAnTSILSFQAVcR_N309	4	1	1	Yes	5	0	0	0	0	0	1	0	0	1	0	1	1	0
THBS1	9	1	0	Yes	9	0	0	1	1	0	1	1	1	1	1	0	1	1
THBS1_VVnSTTGPGEHLR_N1067	11	1	0	Yes	8	0	0	1	1	1	1	1	1	1	1	1	1	1
THBS1_GcSSSTSVLLTLDNNVVnGSSPAIR_N248	1	1	0	No	2	0	0	0	0	0	0	0	0	0	1	0	0	0
THBS1_GcSSSTSVLLTLDNnVVnGSSPAIR_N248	1	1	0	No	2	0	0	0	0	0	0	0	0	0	1	0	0	0
PON1	9	1	1	Yes	7	1	1	0	1	1	0	1	1	0	1	0	1	1
PON1_HAnWTLTPLK_N253	13	1	1	Yes	9	1	1	1	1	1	1	1	1	1	1	1	1	1
PON1_VTQVYAEnGTVLQGSTVASVYK_N324	9	1	1	Yes	7	0	1	1	1	1	0	1	1	0	1	1	0	1
PON1_VTQVYAEnGTVLQGSTVASVYKGK_N324	4	1	1	No	3	1	1	0	0	0	0	0	0	0	0	1	1	0
PON1_VTQVYAEnGTVLQGSTVASVYKGKLLIGTVFHK_N324	2	1	1	No	0	1	0	0	0	0	0	0	0	0	1	0	0	0
LYVE1	9	1	1	Yes	9	1	0	0	1	1	1	1	1	0	0	1	1	1
LYVE1_ANQQLnFTEAK_N53	12	1	1	Yes	10	1	1	1	1	1	1	1	1	1	0	1	1	1
LYVE1_AnQQLnFTEAK_N53	12	1	1	Yes	9	1	1	1	1	1	0	1	1	1	1	1	1	1
MST1	9	1	0	Yes	7	1	0	1	1	1	1	1	1	0	1	1	0	0
MST1_GTAnTTTAGVPcQR_N296	12	1	0	Yes	7	1	1	1	1	1	1	1	1	0	1	1	1	1
MST1_GEGYRGTAnTTTAGVPcQR_N296	7	1	0	No	3	1	1	0	0	1	0	0	0	0	1	1	1	1
MST1_GTGnDTVLNVALLNVISNQEcNIK_N615	2	1	0	No	0	1	0	0	0	0	0	0	0	0	1	0	0	0
MST1_GTGnDTVLNVALLnVISNQEcNIK_N615	2	1	0	Yes	5	1	0	0	0	0	0	0	0	0	1	0	0	0
MST1_GTGnDTVLNVALLnVISnQEcnIK_N615	1	1	0	No	3	0	0	0	0	0	0	0	0	0	1	0	0	0
APCS	9	1	1	Yes	8	1	1	0	1	1	1	1	1	0	1	0	1	0
APCS_PLQnFTLcFR_N51	3	1	1	No	0	1	1	0	0	0	0	0	1	0	0	0	0	0
FGG	9	1	0	Yes	9	0	0	1	0	1	1	1	1	1	1	1	0	1
FGG_DLQSLEDILHQVEnK_N78	2	1	0	No	1	0	0	0	0	0	1	0	0	0	1	0	0	0
A2M	9	1	1	Yes	8	1	0	1	1	1	1	1	0	0	0	1	1	1
A2M_GnEANYYSNATTDEHGLVQFSInTTNVmGTSLTVR_N410	10	1	1	Yes	5	0	0	1	1	1	1	1	1	1	0	1	1	1
A2M_GNEANYYSnATTDEHGLVQFSInTTnVmGTSLTVR_N396;N410	10	1	1	Yes	5	0	0	1	1	1	1	1	1	1	0	1	1	1
A2M_GNEAnYYSnATTDEHGLVQFSInTTNVmGTSLTVR_N396;N410	10	1	1	Yes	8	0	0	1	1	1	1	1	1	1	0	1	1	1
A2M_GNEAnYYSNATTDEHGLVQFSInTTNVmGTSLTVR_N410	8	1	1	Yes	4	0	0	1	1	1	1	1	0	0	0	1	1	1
A2M_GNEANYYSnATTDEHGLVQFSInTTNVmGTSLTVR_N396;N410	8	1	1	Yes	4	0	0	1	1	1	1	1	0	0	0	1	1	1
A2M_VSnQTLSLFFTVLQDVPVRDLKPAIVK_N1424	6	1	1	No	2	0	0	1	1	1	1	0	0	0	0	0	1	1
A2M_GNEANYYSnATTDEHGLVQFSInTTnVMGTSLTVR_N396;N410	2	1	1	No	0	0	0	0	0	0	1	0	0	0	1	0	0	0
A2M_GNEAnYYSnATTDEHGLVQFSInTTnVmGTSLTVR_N396;N410	2	1	1	No	0	0	0	0	0	0	1	0	0	0	1	0	0	0
A2M_GNEANYYSnATTDEHGLVQFSINTTNVMGTSLTVR_N396	2	1	1	No	0	0	0	0	0	0	1	0	0	0	1	0	0	0
A2M_GNEANYYSnATTDEHGLVQFSINTTNVmGTSLTVR_N396	2	1	1	No	0	0	0	0	0	0	1	0	0	0	1	0	0	0
A2M_GNEANYYSnATTDEHGLVQFSINTTnVmGTSLTVR_N396	2	1	1	No	0	0	0	0	0	0	1	0	0	0	1	0	0	0
A2M_GNEAnYYSnATTDEHGLVQFSINTTNVmGTSLTVR_N396	2	1	1	No	0	0	0	0	0	0	1	0	0	0	1	0	0	0
A2M_VSnQTLSLFFTVLQDVPVRDLK_N1424	1	1	1	Yes	4	0	0	0	0	0	0	0	0	0	0	1	0	0
A2M_SLGnVnFTVSAEALESQELcGTEVPSVPEHGRK_N869	1	1	1	No	3	1	0	0	0	0	0	0	0	0	0	0	0	0
A2M_GNEANYYSNATTDEHGLVQFSInTTnVMGTSLTVR_N410	1	1	1	No	0	0	0	0	0	0	0	0	0	0	1	0	0	0
A2M_GcVLLSYLnETVTVSASLESVR_N55	1	1	1	No	2	0	0	0	0	1	0	0	0	0	0	0	0	0
CHL1	8	0	1	Yes	8	1	0	1	0	1	1	1	1	0	0	0	1	1
CHL1_YHIYEnGTLQInR_N476;N482	13	0	1	Yes	7	1	1	1	1	1	1	1	1	1	1	1	1	1
CHL1_VTWKPQGAPVEWEEETVTnHTLR_N767	13	0	1	Yes	9	1	1	1	1	1	1	1	1	1	1	1	1	1
CHL1_ISGVnLTQK_N1026	13	0	1	Yes	4	1	1	1	1	1	1	1	1	1	1	1	1	1
CHL1_PSWHLSNLnATTK_N984	11	0	1	Yes	9	1	1	1	1	1	1	1	0	1	0	1	1	1
CHL1_IIPSnNSGTFR_N87	10	0	1	Yes	10	1	1	1	1	1	1	1	0	1	0	0	1	1
CHL1_LTWEAGADHNSnISEYIVEFEGNK_N641	9	0	1	Yes	5	1	1	1	1	1	1	1	1	0	0	0	1	0
CHL1_PQGAPVEWEEETVTnHTLR_N767	6	0	1	No	0	0	0	0	0	1	1	1	0	0	0	1	1	1
CD163	8	1	1	No	2	0	0	1	1	1	1	1	1	0	0	0	1	1
CD163_EDAAVncTDISVQK_N1027	13	1	1	Yes	8	1	1	1	1	1	1	1	1	1	1	1	1	1
CD163_APGWAnSSAGSGR_N105	13	1	1	Yes	9	1	1	1	1	1	1	1	1	1	1	1	1	1
CSF1R	8	1	1	Yes	4	1	0	0	1	1	1	0	1	1	0	0	1	1
CSF1R_HTnYSFSPWHGFTIHR_N153	12	1	1	Yes	9	1	1	1	0	1	1	1	1	1	1	1	1	1
CSF1R_VmVEAYPGLQGFnWTYLGPFSDHQPEPK_N335	4	1	1	No	2	1	1	0	1	0	0	0	0	0	1	0	0	0
GPLD1	8	1	1	Yes	9	1	1	1	1	0	1	1	1	0	0	0	1	0
GPLD1_NDFHRnLTTSLTESVDR_N307	12	1	1	Yes	7	1	1	1	1	0	1	1	1	1	1	1	1	1
GPLD1_LNVEAAnWTVR_N568	11	1	1	Yes	8	0	1	1	1	1	1	1	1	1	0	1	1	1
GPLD1_LGTSLSSGHVLmnGTLK_N659	11	1	1	Yes	10	1	1	1	1	0	1	1	1	1	0	1	1	1
GPLD1_NInYTER_N321	9	1	1	Yes	9	0	1	1	1	1	1	1	1	1	0	0	1	0
GPLD1_GEEDFSWFGYSLHGVTVDnR_N591	8	1	1	No	1	1	1	0	1	0	1	0	1	1	1	0	1	0
GPLD1_nLTTSLTESVDR_N307	6	1	1	Yes	5	0	0	1	1	0	1	1	0	0	0	1	1	0
GPLD1_FHDVSESTHWTPFLnASVHYIR_N94	6	1	1	Yes	5	1	1	1	0	0	1	1	0	0	0	0	1	0
GPLD1_nDFHRnLTTSLTESVDR_N307	3	1	1	No	3	0	0	1	0	0	0	1	0	0	0	0	1	0
GPLD1_nLTTSLTESVDRNInYTER_N307;N321	1	1	1	No	2	0	0	0	0	0	0	0	0	0	0	0	1	0
GPLD1_nLTTSLTESVDRnINYTER_N307	1	1	1	No	2	0	0	0	0	0	0	0	0	0	0	0	1	0
AOC3	7	1	1	Yes	5	1	0	1	0	1	1	1	0	0	0	0	1	1
AOC3_YLYLASnHSNK_N592	13	1	1	Yes	10	1	1	1	1	1	1	1	1	1	1	1	1	1
AOC3_IQmLSFAGEPLPQnSSmAR_N618	13	1	1	Yes	9	1	1	1	1	1	1	1	1	1	1	1	1	1
PTGDS	7	1	1	Yes	5	1	0	1	0	1	1	0	1	0	0	0	1	1
PTGDS_WFSAGLASnSSWLR_N51	6	1	1	Yes	5	1	0	0	0	1	1	0	0	0	0	1	1	1
PTGDS_SVVAPATDGGLnLTSTFLRK_N78	5	1	1	No	0	0	0	1	0	0	1	1	0	0	1	0	1	0
APOD	7	1	1	Yes	5	1	0	1	0	1	1	1	0	0	0	0	1	1
APOD_cIQAnYSLmENGK_N65	11	1	1	Yes	7	1	1	1	1	1	1	1	0	1	0	1	1	1
APOD_cIQAnYSLmEnGK_N65	11	1	1	Yes	7	1	1	1	1	1	1	1	0	0	1	1	1	1
APOD_ADGTVNQIEGEATPVnLTEPAK_N98	10	1	1	Yes	8	0	1	1	1	1	1	1	1	0	1	0	1	1
APOD_ADGTVNQIEGEATPVnLTEPAKLEVK_N98	5	1	1	Yes	4	1	0	1	0	0	0	1	0	0	0	1	0	1
LTBP1	7	1	0	Yes	5	0	0	1	1	0	0	0	1	1	0	1	1	1
LTBP1_YVQDQVAAPFQLSnHTGR_N347	13	1	0	Yes	9	1	1	1	1	1	1	1	1	1	1	1	1	1
LTBP1_GnTTTLISEnGHAADTLTATNFR_N378	9	1	0	Yes	8	0	1	1	1	1	1	1	1	0	1	0	0	1
LTBP1_GnTTTLISENGHAADTLTATNFR_N378	7	1	0	No	0	0	1	0	1	0	1	1	1	0	1	0	1	0
NRP1	7	1	1	No	1	0	0	1	1	1	1	0	1	0	0	0	1	1
NRP1_IGYSNnGSDWK_N522	13	1	1	Yes	8	1	1	1	1	1	1	1	1	1	1	1	1	1
NRP1_RGPEcSQnYTTPSGVIK_N150	8	1	1	Yes	7	1	1	1	0	1	0	0	0	1	0	1	1	1
NRP1_EGFSAnYSVLQSSVSEDFK_N261	7	1	1	Yes	8	1	0	1	1	0	1	1	0	0	0	1	0	1
ISLR	7	1	0	Yes	4	1	0	0	1	1	1	1	0	0	0	0	1	1
ISLR_FQAFAnGSLLIPDFGK_N309	12	1	0	Yes	9	1	1	1	1	1	1	1	0	1	1	1	1	1
APOC4	7	1	0	Yes	7	1	1	0	1	1	0	1	1	0	1	0	0	0
APOC4_ELLETVVnR_N63	8	1	0	Yes	5	1	0	0	0	1	0	1	1	1	0	1	1	1
POSTN	6	1	0	No	0	1	0	0	1	1	0	0	0	0	1	0	1	1
POSTN_EVnDTLLVNELK_N599	12	1	0	Yes	9	1	1	1	1	1	1	1	1	1	0	1	1	1
PCYOX1	6	0	1	Yes	8	1	0	0	0	1	0	1	1	0	1	0	1	0
PCYOX1_GELnTSIFSSRPIDK_N353	12	0	1	Yes	9	1	1	1	1	1	0	1	1	1	1	1	1	1
PCYOX1_GELnTSIFSSR_N353	10	0	1	Yes	9	1	0	1	1	1	0	1	1	0	1	1	1	1
PCYOX1_LLHALGGDDFLGmLnR_N196	2	0	1	Yes	4	0	0	0	0	0	0	0	0	1	0	0	1	0
CNDP1	6	1	1	Yes	6	1	0	0	0	1	0	1	1	0	1	0	1	0
CNDP1_LVPHmnVSAVEK_N382	9	1	1	Yes	6	1	1	0	1	1	0	1	1	1	0	1	1	0
CNDP1_AIHLDLEEYRnSSRVEK_N322	7	1	1	Yes	5	1	0	0	1	0	0	1	1	1	0	1	1	0
CNDP1_AIHLDLEEYRnSSR_N322	5	1	1	No	3	0	0	0	1	0	0	1	1	0	0	1	1	0
VNN1	6	1	1	No	2	0	0	1	1	0	0	1	1	0	1	0	0	1
VNN1_mTGSGIYAPnSSR_N283	11	1	1	Yes	6	0	1	1	1	1	1	1	1	1	1	1	0	1
VNN1_LLLSQLDSHPSHSAVVnWTSYASSIEALSSGNK_N315	2	1	1	No	1	0	0	0	0	1	0	0	0	1	0	0	0	0
VNN1_LLLSQLDSHPSHSAVVnWTSYASSIEALSSGnK_N315	2	1	1	No	1	0	0	0	1	0	0	0	0	0	1	0	0	0
PLTP	6	1	1	Yes	4	1	0	0	1	0	1	1	1	0	0	0	0	1
PLTP_GAFFPLTERnWSLPNR_N245	13	1	1	Yes	9	1	1	1	1	1	1	1	1	1	1	1	1	1
PLTP_EGHFYYnISEVK_N64	13	1	1	Yes	9	1	1	1	1	1	1	1	1	1	1	1	1	1
PLTP_VSnVScQASVSR_N143	12	1	1	Yes	9	1	1	1	1	1	1	1	1	1	1	0	1	1
PLTP_IYSnHSALESLALIPLQAPLK_N398	11	1	1	Yes	7	1	1	1	1	1	1	1	0	1	1	1	0	1
PLTP_FRIYSnHSALESLALIPLQAPLK_N398	2	1	1	No	0	1	0	0	0	0	0	0	0	0	1	0	0	0
ICAM1	6	1	0	Yes	4	0	0	1	0	1	0	0	1	1	1	0	0	1
ICAM1_LNPTVTYGnDSFSAK_N267	13	1	0	Yes	10	1	1	1	1	1	1	1	1	1	1	1	1	1
ICAM1_AnLTVVLLR_N145	6	1	0	No	2	0	0	1	0	0	1	0	1	1	0	0	1	1
ICAM1_AnLTVVLLRGEK_N145	3	1	0	No	0	0	0	0	0	0	0	0	1	0	0	1	0	1
CFHR4	5	1	1	Yes	6	0	0	0	0	1	1	0	1	1	1	0	0	0
CFHR4_LGYNAnTSVLSFQAVcR_N557	10	1	1	Yes	6	1	1	0	0	1	1	1	1	1	1	1	1	0
SHBG	5	1	1	Yes	4	0	0	1	0	1	0	0	0	0	0	1	1	1
SHBG_LDVDQALnR_N380	8	1	1	Yes	5	0	0	1	1	1	1	0	0	1	0	1	1	1
CD44	5	1	1	Yes	6	1	0	0	0	1	1	0	1	0	0	0	1	0
CD44_AFnSTLPTmAQmEK_N57	13	1	1	Yes	10	1	1	1	1	1	1	1	1	1	1	1	1	1
CETP	5	1	1	Yes	4	1	0	0	1	1	0	1	0	0	0	0	1	0
CETP_GVVVnSSVmVK_N358	6	1	1	Yes	5	1	1	1	1	0	0	1	1	0	0	0	0	0
CTSD	4	1	0	No	1	0	0	0	0	1	1	0	1	0	0	0	0	1
CTSD_GSLSYLnVTR_N263	10	1	0	Yes	7	0	1	1	1	1	1	1	1	1	0	0	1	1
CTSD_GSLSYLnVTRK_N263	8	1	0	Yes	4	0	1	1	1	0	1	0	0	1	0	1	1	1
HLA-A	4	1	1	No	0	0	0	0	0	1	0	1	1	1	0	0	0	0
HLA-A_YYnQSEAGSHTLQmmFGcDVGSDGR_N110	6	1	1	No	0	0	1	0	0	1	0	1	1	1	0	0	1	0
HLA-A_GYYnQSEAGSHTVQR_N110	5	1	1	Yes	4	0	0	1	0	0	0	1	1	0	0	1	0	1
PSAP	4	1	0	No	2	0	0	0	1	1	1	0	0	0	0	0	0	1
PSAP_TnSTFVQALVEHVK_N215	2	1	0	No	0	1	1	0	0	0	0	0	0	0	0	0	0	0
TIMP1	4	1	0	No	0	1	0	0	0	0	0	0	0	1	1	1	0	0
TIMP1_FVGTPEVnQTTLYQR_N53	13	1	0	Yes	10	1	1	1	1	1	1	1	1	1	1	1	1	1
GP5	4	1	0	Yes	8	0	0	0	1	1	0	0	1	0	0	0	1	0
GP5_LLDLSGNnLTHLPK_N181	11	1	0	Yes	4	1	1	1	1	0	0	1	1	1	1	1	1	1
GP5_LLDLSGnnLTHLPK_N181	2	1	0	No	3	0	0	0	1	0	0	0	0	0	0	0	1	0
GP5_ISALGLPTnLTHILLFGmGR_N51	2	1	0	No	1	1	0	0	0	0	0	0	0	1	0	0	0	0
F11	3	1	1	Yes	7	1	0	0	0	0	0	0	1	1	0	0	0	0
F11_GINYnSSVAK_N126	8	1	1	Yes	8	1	1	1	1	0	0	0	1	1	0	1	0	1
F11_VYSGILnQSEIK_N450	4	1	1	Yes	6	0	0	0	1	0	0	0	0	1	0	1	0	1
F11_LETTVnYTDSQRPIcLPSK_N491	2	1	1	No	0	1	1	0	0	0	0	0	0	0	0	0	0	0
MARCO	3	1	1	No	0	0	0	0	0	1	0	0	1	1	0	0	0	0
MARCO_VDnFTQNPGmFR_N136	4	1	1	No	3	0	0	1	0	1	0	0	0	1	0	0	0	1
LILRA3	2	1	1	No	0	0	0	0	0	0	0	1	0	1	0	0	0	0
LILRA3_QPQAGLSQAnFTLGPVSR_N281	9	1	1	Yes	5	0	1	1	1	0	0	1	0	1	1	1	1	1
LILRA3_DFLQRPGRQPQAGLSQAnFTLGPVSR_N281	8	1	1	No	0	0	1	1	1	0	0	1	0	1	0	1	1	1
SPARCL1	2	1	1	No	0	0	0	0	0	1	1	0	0	0	0	0	0	0
SPARCL1_REENQEQPRnYSHHQLNR_N169	9	1	1	Yes	7	0	0	1	0	1	1	1	0	1	1	1	1	1
SPARCL1_KAEnSSNEEETSSEGNmR_N412	6	1	1	Yes	6	0	1	1	1	0	0	0	0	1	1	0	1	0
SPARCL1_REEnQEQPRNYSHHQLnR_N176	5	1	1	No	0	0	0	1	0	0	0	1	0	0	1	1	1	0
SPARCL1_PLDQVcGTDnQTYASScHLFATK_N476	2	1	1	No	0	1	0	0	0	0	0	0	0	0	0	0	0	1
CDH13	2	1	1	No	3	0	0	0	0	0	0	0	1	0	0	0	1	0
CDH13_ANYNLPImVTDSGKPPmTnITDLR_N671	12	1	1	Yes	9	1	1	0	1	1	1	1	1	1	1	1	1	1
CDH13_DPAGWLNINPInGTVDTTAVLDR_N530	2	1	1	No	0	1	0	0	0	0	0	0	0	0	1	0	0	0
CDHR2	1	1	1	No	0	0	0	0	0	0	0	0	1	0	0	0	0	0
CDHR2_LLFNLLPGPYSHnFSLDPDTGLLR_N632	5	1	1	No	2	0	0	1	0	0	0	0	1	0	1	0	1	1
CDHR2_GSnGTFLLSLGGPDAEAFSVSPER_N401	4	1	1	No	2	0	0	1	0	0	0	0	1	0	1	0	1	0
LPA	1	1	1	No	1	0	0	0	0	0	0	0	0	0	1	0	0	0
LPA_WEYcnLTR_N3521	1	1	1	No	1	0	0	0	0	0	0	0	0	0	1	0	0	0
SOD3	1	1	1	No	0	0	0	0	0	0	0	0	1	0	0	0	0	0
SOD3_LDAFFALEGFPTEPnSSSR_N107	1	1	1	No	3	0	0	0	0	0	0	0	1	0	0	0	0	0
LAMP2	1	1	1	No	1	0	0	0	0	1	0	0	0	0	0	0	0	0
LAMP2_VQPFnVTQGK_N356	13	1	1	Yes	10	1	1	1	1	1	1	1	1	1	1	1	1	1
LAMP2_VASVININPnTTHSTGScR_N257	8	1	1	Yes	4	1	1	1	0	0	0	1	0	1	1	0	1	1
LAMP2_WQmnFTVR_N49	6	1	1	Yes	5	0	0	1	0	1	0	1	0	1	0	0	1	1
LGALS3BP	1	1	0	No	0	0	0	0	0	1	0	0	0	0	0	0	0	0
LGALS3BP_DAGVVcTnETR_N125	9	1	0	Yes	6	0	1	1	1	1	1	1	1	1	0	0	0	1
LGALS3BP_GLnLTEDTYKPR_N398	8	1	0	Yes	4	0	0	1	1	1	1	1	1	1	0	0	0	1
LGALS3BP_ALGFEnATQALGR_N69	8	1	0	No	3	0	0	1	1	1	1	1	1	1	0	0	0	1
LGALS3BP_AAIPSALDTnSSK_N551	8	1	0	No	3	0	0	1	1	1	1	1	0	1	0	1	0	1
LGALS3BP_EPGSnVTmSVDAEcVPmVR_N192	7	1	0	No	3	0	1	1	0	1	1	1	0	1	0	0	0	1
LGALS3BP_YKGLnLTEDTYKPR_N398	6	1	0	No	2	1	1	0	0	1	0	0	0	1	0	1	1	0
LGALS3BP_GLnLTEDTYK_N398	6	1	0	No	3	0	0	1	1	1	1	1	0	1	0	0	0	0
LGALS3BP_TVIRPFYLTnSSGVD_N580	2	1	0	No	0	1	1	0	0	0	0	0	0	0	0	0	0	0
CR2_EAPYFYnDTVTFK_N623	6	1	0	Yes	7	0	1	1	1	1	1	0	0	0	0	1	0	0
CR2_EVncSSPADmDGIQK_N911	3	1	0	No	0	1	1	0	0	0	1	0	0	0	0	0	0	0
PLD4_VFIVPVGnHSNIPFSR_N417	8	1	1	Yes	6	1	0	1	1	1	1	0	1	0	0	0	1	1
FLT4_LVIQNAnVSAmYK_N527	13	0	1	Yes	10	1	1	1	1	1	1	1	1	1	1	1	1	1
PLOD1_REQInITLDHR_N197	13	1	0	No	1	1	1	1	1	1	1	1	1	1	1	1	1	1
ANGPTL4_LPEmAQPVDPAHnVSR_N177	2	1	0	Yes	5	0	0	0	0	0	1	0	1	0	0	0	0	0
CADM1_VSLTnVSISDEGR_N113	12	0	1	Yes	9	1	1	1	1	1	1	1	1	1	0	1	1	1
CADM1_FQLLnFSSSELK_N101	12	0	1	Yes	10	1	1	1	1	1	1	1	1	0	1	1	1	1
CADM1_DTAVEGEEIEVncTAmASK_N165	3	0	1	No	3	0	0	0	0	0	1	0	0	0	0	0	1	1
ASPN_ITDIEnGSLANIPR_N282	11	1	0	Yes	5	0	1	1	1	1	1	1	1	0	1	1	1	1
OLFM1_VQnmSQSIEVLDRR_N103	13	1	1	Yes	10	1	1	1	1	1	1	1	1	1	1	1	1	1
OLFM1_VHYAYQTnASTYEYIDIPFQNK_N431	13	1	1	Yes	9	1	1	1	1	1	1	1	1	1	1	1	1	1
OLFM1_LPHPWSGTGQVVYnGSIYFNK_N307	12	1	1	No	0	0	1	1	1	1	1	1	1	1	1	1	1	1
OLFM1_VQnmSQSIEVLDR_N103	5	1	1	Yes	6	1	1	1	1	0	0	0	0	1	0	0	0	0
OLFM1_SmVDFmNTDnFTSHR_N288	2	1	1	No	0	1	1	0	0	0	0	0	0	0	0	0	0	0
OLFM1_ALYAWNNGHQILYnVTLFHVIR_N473	1	1	1	No	0	1	0	0	0	0	0	0	0	0	0	0	0	0
OLFM1_ALYAWNnGHQILYnVTLFHVIR_N473	1	1	1	No	3	0	0	0	0	0	0	0	0	0	0	1	0	0
OSMR_RSVNILFnLTHR_N326	12	1	0	Yes	7	1	1	1	1	0	1	1	1	1	1	1	1	1
OSMR_NVGPnTTSTVISTDAFRPGVR_N580	3	1	0	No	0	0	0	1	0	0	0	0	0	0	0	0	1	1
FCRL5_AEVTLnNTIYK_N132	8	1	0	Yes	7	0	0	1	0	0	1	1	1	1	0	1	1	1
TIE1_REnVSSPQAR_N596	11	0	1	No	0	1	0	0	1	1	1	1	1	1	1	1	1	1
NEO1_LPSGmLVISnATEGDGGLYR_N210	11	1	1	No	3	1	1	1	0	1	1	1	1	1	1	0	1	1
NEO1_ERVEnTSHPGEmQVTIQNLmPATVYIFR_N489	7	1	1	No	2	1	1	0	0	0	1	1	0	0	0	1	1	1
NEO1_GSSVILncSAYSEPSPK_N73	3	1	1	No	3	0	0	0	1	1	0	0	0	0	0	0	0	1
NEO1_NAnATTLSYLVTGLK_N909	2	1	1	No	0	0	0	0	0	0	1	0	0	0	0	0	0	1
IL1RL1_FIHNEnGAnYSVTATR_N191	1	1	0	No	1	0	0	0	0	0	0	0	0	0	0	0	0	1
SEMA4D_AAnYTSSLNLPDK_N379	13	1	0	Yes	7	1	1	1	1	1	1	1	1	1	1	1	1	1
SEMA4D_DVnYTQIVVDR_N419	12	1	0	Yes	9	1	1	1	1	1	1	0	1	1	1	1	1	1
THBS2_VVnSTTGTGEHLR_N1069	7	1	0	Yes	4	0	0	1	0	1	0	1	0	1	1	0	1	1
ICAM3_EIVcnVTLGGER_N295	13	1	0	Yes	7	1	1	1	1	1	1	1	1	1	1	1	1	1
SNED1_AYnISVFSVK_N977	13	1	1	Yes	10	1	1	1	1	1	1	1	1	1	1	1	1	1
GOLM1_AVLVNnITTGER_N109	13	1	1	Yes	8	1	1	1	1	1	1	1	1	1	1	1	1	1
L1CAM_VPGnQTSTTLK_N671	13	1	1	Yes	6	1	1	1	1	1	1	1	1	1	1	1	1	1
ADGRF5_VLQQQWTnQSSQLLHSVER_N820	13	0	1	No	3	1	1	1	1	1	1	1	1	1	1	1	1	1
ADGRF5_EVLSSnVSWR_N301	11	0	1	No	2	0	0	1	1	1	1	1	1	1	1	1	1	1
ADGRF5_YEEQQLEIQnSSR_N315	8	0	1	No	0	0	0	0	1	1	1	1	1	1	0	1	1	0
ADGRF5_ANEQVVQSLnQTYK_N256	6	0	1	No	0	0	0	0	0	0	1	1	1	1	0	1	1	0
ADGRF5_LNLVPGEnITcQDPVIGVGEPGK_N666	2	0	1	No	3	0	1	0	0	0	0	0	1	0	0	0	0	0
FAM20C_FGnETFIIHLDNGR_N470	6	0	1	Yes	6	1	1	0	0	0	0	0	1	1	1	0	1	0
PRNP_GEnFTETDVK_N197	13	1	1	Yes	10	1	1	1	1	1	1	1	1	1	1	1	1	1
PKHD1L1_GIFLEHFQVnQTK_N864	4	0	1	Yes	5	0	1	1	1	0	1	0	0	0	0	0	0	0
PKHD1L1_ILILnDSLSYTHFAEK_N3227	3	0	1	No	1	0	0	0	1	0	1	1	0	0	0	0	0	0
ENPEP_EGITLnSSNPSGNAFLK_N607	12	1	1	Yes	10	1	1	1	1	1	1	1	1	1	1	1	0	1
ENPEP_HTAEYAAnITK_N324	10	1	1	Yes	5	1	1	1	1	1	1	1	0	1	0	1	0	1
NAA40_nGLnVSIEcK_N54	13	1	1	Yes	9	1	1	1	1	1	1	1	1	1	1	1	1	1
ADAMTSL2_DFTLnETVNSIFAQGAPR_N475	1	1	0	No	3	0	0	0	0	0	0	0	0	0	1	0	0	0
DPEP2_GVHSFYNnISGLTDFGEK_N235	11	1	1	Yes	6	1	1	1	1	1	1	1	1	1	0	1	1	0
ANTXR1_InDSVTLNEK_N262	12	1	0	Yes	8	1	1	1	1	1	1	1	1	1	0	1	1	1
ANTXR1_DFnETQLAR_N184	10	1	0	Yes	8	1	1	1	1	1	1	1	0	0	0	1	1	1
LOX_RDPGAAVPGAAnASAQQPR_N81	11	1	0	Yes	5	1	1	1	1	1	1	1	0	0	1	1	1	1
MMRN2_FnTTYINIGSSYFPEHGYFR_N845	11	0	1	Yes	10	1	1	1	1	1	1	1	1	0	1	1	1	0
CACNA2D1_DDLDPEKnDSEPGSQR_N136	12	1	1	Yes	8	1	1	1	1	1	1	1	1	1	0	1	1	1
CACNA2D1_DAVNnITAK_N324	12	1	1	Yes	9	1	1	1	1	1	1	1	1	1	0	1	1	1
CACNA2D1_IDVNSWIEnFTK_N824	4	1	1	No	2	0	0	0	1	0	0	0	0	0	0	1	1	1
CACNA2D1_RSLDNDNYVFTAPYFnK_N781	2	1	1	No	0	0	0	0	0	0	0	0	0	0	0	1	1	0
ITGA1_YnHTGQVIIYR_N460	7	1	0	No	1	1	1	1	1	1	1	1	0	0	0	0	0	0
PLXNB2_ALSnISLR_N127	13	1	0	Yes	10	1	1	1	1	1	1	1	1	1	1	1	1	1
PLXNB2_LSHDAnETLPLHLYVK_N733	11	1	0	Yes	7	1	1	1	1	1	1	1	1	0	0	1	1	1
PLXNB1_YTLDPnITSAGPTK_N1253	10	0	1	No	1	0	0	1	1	1	1	1	1	1	1	1	0	1
SEMA7A_NPEAPLnVSR_N258	13	1	1	Yes	10	1	1	1	1	1	1	1	1	1	1	1	1	1
SEMA7A_nPEAPLnVSR_N258	11	1	1	Yes	9	0	0	1	1	1	1	1	1	1	1	1	1	1
INHBE_LQLDcRPLEGnSTVTGQPR_N198	10	1	0	Yes	5	1	1	0	1	0	1	0	1	1	1	1	1	1
HYOU1_VInETWAWK_N862	13	0	1	Yes	9	1	1	1	1	1	1	1	1	1	1	1	1	1
HYOU1_VFGSQnLTTVK_N515	13	0	1	Yes	10	1	1	1	1	1	1	1	1	1	1	1	1	1
HYOU1_AEPPLnASASDQGEK_N931	12	0	1	Yes	8	1	1	1	1	1	1	1	1	0	1	1	1	1
HYOU1_LSALDNLLnHSSmFLK_N830	2	0	1	No	1	1	0	0	0	0	0	0	0	0	1	0	0	0
PLXND1_INLnESmQVVSR_N500	13	1	1	Yes	6	1	1	1	1	1	1	1	1	1	1	1	1	1
PLXND1_RRGnISAVAVR_N155	10	1	1	Yes	5	1	0	1	1	0	1	1	1	1	1	1	1	0
SIRPA_AENQVnVTcQVR_N270	12	1	1	No	2	1	1	1	1	1	1	1	1	1	0	1	1	1
SIRPA_GTAnLSETIR_N245	10	1	1	Yes	8	1	1	1	1	1	1	1	1	0	0	0	1	1
IL18BP_ALVLEQLTPALHSTnFScVLVDPEQVVQR_N147	1	1	1	No	1	0	0	0	0	0	0	0	0	0	1	0	0	0
ST3GAL6_NAYHnVTAEQLFLK_N308	11	1	1	Yes	8	1	0	0	1	1	1	1	1	1	1	1	1	1
F8_KGEEENLEGLGnQTK_N1301	13	1	1	Yes	7	1	1	1	1	1	1	1	1	1	1	1	1	1
EGFR_DSLSInATNIK_N352	12	1	1	Yes	10	1	1	1	1	1	1	1	1	1	0	1	1	1
HPSE_KADIFInGSQLGEDFIQLHK_N238	1	1	1	No	0	0	0	0	0	0	0	0	0	0	1	0	0	0
HPSE_EGDLTLYAINLHnVTK_N459	1	1	1	No	1	0	0	0	0	0	0	0	0	0	1	0	0	0
MINPP1_nATALYHVEAFK_N242	7	0	1	No	1	0	0	1	1	0	1	0	1	0	0	1	1	1
HEG1_LNnSTGLQSSSVSQTK_N314	13	1	1	Yes	10	1	1	1	1	1	1	1	1	1	1	1	1	1
HEG1_RnSSGPDLSWLHFYR_N279	5	1	1	Yes	4	0	0	1	0	0	0	1	0	0	0	1	1	1
HEG1_nSSGPDLSWLHFYR_N279	1	1	1	No	0	0	0	0	0	0	0	0	0	0	0	0	1	0
HEG1_LnnSTGLQSSSVSQTK_N313;N314	1	1	1	Yes	4	0	0	0	0	0	0	0	0	0	1	0	0	0
HSPA13_QRnSTIEAANLAGLK_N184	5	0	1	No	0	1	1	0	0	0	0	0	0	1	1	0	0	1
CTBS_QInSSISGNLWDK_N299	13	1	0	Yes	10	1	1	1	1	1	1	1	1	1	1	1	1	1
CTSF_VYInDSVELSQNEQK_N378	8	0	1	No	1	1	1	1	0	0	0	1	1	1	0	0	1	1
MRC2_VTPAcnTSLPAQR_N69	11	1	0	Yes	9	1	1	1	1	1	1	1	0	1	0	1	1	1
ADA2_RVQnVTEFDDSLLR_N174	13	1	1	Yes	5	1	1	1	1	1	1	1	1	1	1	1	1	1
ADA2_NILDALmLnTTR_N378	7	1	1	Yes	7	1	0	1	0	1	1	0	1	1	1	0	0	0
MCAM_cGLSQSQGnLSHVDWFSVHK_N56	4	1	1	No	0	1	0	0	0	0	0	1	0	0	0	0	1	1
B3GNT2_ESWGQESNAGnQTVVR_N173	13	1	1	No	1	1	1	1	1	1	1	1	1	1	1	1	1	1
B3GNT2_DTFFnLSLK_N219	5	1	1	No	3	1	1	0	0	0	1	0	0	0	1	0	1	0
B3GNT2_LSnISHLNYcEPDLR_N89	2	1	1	No	0	1	1	0	0	0	0	0	0	0	0	0	0	0
SEMA4B_InSSLQLPDR_N405	12	1	0	Yes	7	0	1	1	1	1	1	1	1	1	1	1	1	1
SEMA4B_FEAEHISnYTALLLSR_N64	9	1	0	Yes	9	1	1	0	1	1	1	1	1	0	1	1	0	0
SEMA4B_KInSSLQLPDR_N405	4	1	0	No	2	0	1	0	1	0	0	0	1	0	0	0	0	1
IL6ST_LTVnLTNDR_N390	13	0	1	Yes	10	1	1	1	1	1	1	1	1	1	1	1	1	1
IL6ST_ETHLETnFTLK_N157	13	0	1	Yes	10	1	1	1	1	1	1	1	1	1	1	1	1	1
IL6ST_EQYTIInR_N83	13	0	1	Yes	10	1	1	1	1	1	1	1	1	1	1	1	1	1
IL6ST_VKPNPPHnLSVINSEELSSILK_N227	1	0	1	No	3	1	0	0	0	0	0	0	0	0	0	0	0	0
IL6ST_VKPNPPHnLSVInSEELSSILK_N227	1	0	1	No	2	1	0	0	0	0	0	0	0	0	0	0	0	0
CDHR5_VnSTVIPETQLQAEDRDK_N140	12	1	0	Yes	8	1	1	1	1	1	1	0	1	1	1	1	1	1
CDHR5_GNVnGTFIIHPDSGnLTVAR_N297;N308	10	1	0	Yes	8	1	1	1	1	0	1	0	1	1	0	1	1	1
TGFB1_QSTHSIYmFFnTSELR_N136	13	1	0	Yes	9	1	1	1	1	1	1	1	1	1	1	1	1	1
TGFB1_YSnNSWR_N176	12	1	0	Yes	9	0	1	1	1	1	1	1	1	1	1	1	1	1
TGFB1_LASPPSQGEVPPGPLPEAVLALYnSTR_N82	11	1	0	No	3	0	0	1	1	1	1	1	1	1	1	1	1	1
PTPRM_FIASFNVVnTTK_N249	11	1	1	Yes	7	1	1	1	1	1	0	1	1	1	0	1	1	1
ADGRG6_LWnFTmNAK_N314	13	1	0	Yes	10	1	1	1	1	1	1	1	1	1	1	1	1	1
ADGRG6_ILSnLScNVK_N324	13	1	0	No	2	1	1	1	1	1	1	1	1	1	1	1	1	1
ADGRG6_GFnASYIR_N143	13	1	0	Yes	10	1	1	1	1	1	1	1	1	1	1	1	1	1
ITGB2_LnFTGPGDPDSIR_N50	13	1	0	Yes	7	1	1	1	1	1	1	1	1	1	1	1	1	1
ITGB2_LTnNSNQFQTEVGK_N212	8	1	0	Yes	6	0	0	0	1	1	1	1	1	1	0	0	1	1
MSLN_KWnVTSLETLK_N388	7	1	1	No	1	1	0	0	1	0	0	0	1	1	0	1	1	1
MSLN_LAFQNmnGSEYFVK_N496	6	1	1	Yes	4	0	0	0	1	1	1	0	1	0	0	0	1	1
CNTN1_GTEWLVnSSR_N457	13	1	1	Yes	9	1	1	1	1	1	1	1	1	1	1	1	1	1
CNTN1_AnSTGTLVITDPTR_N494	13	1	1	Yes	10	1	1	1	1	1	1	1	1	1	1	1	1	1
CNTN1_GnYScFVSSPSITK_N208	2	1	1	No	1	1	1	0	0	0	0	0	0	0	0	0	0	0
TFPI_YFYNnQTK_N145	11	1	0	Yes	8	1	1	1	1	1	1	1	1	1	0	0	1	1
FGL2_LHVGNYnGTAGDALR_N336	13	1	1	Yes	5	1	1	1	1	1	1	1	1	1	1	1	1	1
FGL2_LDGSTnFTR_N263	12	1	1	Yes	8	1	1	1	1	1	1	0	1	1	1	1	1	1
FGL2_VAnLTFVVNSLDGK_N179	9	1	1	No	3	0	0	1	0	1	1	1	1	1	1	1	1	0
LAMC1_LLNnLTSIK_N650	13	1	1	Yes	7	1	1	1	1	1	1	1	1	1	1	1	1	1
LAMC1_IPAInQTITEANEK_N1395	12	1	1	Yes	8	1	1	1	1	0	1	1	1	1	1	1	1	1
LAMC1_VnNTLSSQISR_N1107	5	1	1	No	0	1	1	1	0	0	0	0	0	0	1	0	0	1
LAMP1_GHTLTLnFTR_N103	13	1	0	Yes	10	1	1	1	1	1	1	1	1	1	1	1	1	1
LAMP1_EnTSDPSLVIAFGR_N84	13	1	0	Yes	9	1	1	1	1	1	1	1	1	1	1	1	1	1
OGN_AnDTSYIR_N258	13	1	1	Yes	9	1	1	1	1	1	1	1	1	1	1	1	1	1
DSG2_YVQnGTYTVK_N462	13	1	1	Yes	10	1	1	1	1	1	1	1	1	1	1	1	1	1
DSG2_InATDADEPNTLNSK_N182	13	1	1	Yes	8	1	1	1	1	1	1	1	1	1	1	1	1	1
ACE_RQQYNALLSnmSR_N146	11	1	1	Yes	7	0	0	1	1	1	1	1	1	1	1	1	1	1
ACE_KFDVNQLQnTTIK_N714	8	1	1	Yes	5	1	0	0	1	0	1	1	0	1	0	1	1	1
ACE_FDVNQLQnTTIK_N714	3	1	1	No	3	0	0	0	1	0	1	1	0	0	0	0	0	0
NCAM1_DGQLLPSSnYSNIK_N459	13	1	1	Yes	10	1	1	1	1	1	1	1	1	1	1	1	1	1
ENPP2_AIIAnLTcK_N411	8	1	1	Yes	4	1	1	1	0	0	0	1	0	1	0	1	1	1
ENPP2_PAPNnGTHGSLNHLLR_N525	4	1	1	No	1	0	1	0	0	0	0	0	0	0	0	1	1	1
ENPP2_PAPNnGTHGSLnHLLR_N525	4	1	1	No	1	0	0	0	0	0	0	1	0	0	0	1	1	1
ALCAM_DRLNLSEnYTLSISNAR_N95	2	0	1	No	1	0	1	0	0	0	0	1	0	0	0	0	0	0
CEACAM1_LSQGnTTLSINPVK_N378	13	1	0	Yes	8	1	1	1	1	1	1	1	1	1	1	1	1	1
CEACAM1_DSVnLTcSTnDTGISIR_N345;N351	1	1	0	No	2	0	0	0	0	0	0	0	0	0	0	0	0	1
CPM_NFPDAFEYNnVSR_N164	8	1	1	No	3	0	0	1	1	1	1	1	1	0	0	0	1	1
PTPRF_DINSQQELQnITTDTR_N966	3	0	1	Yes	4	0	0	0	0	0	1	1	1	0	0	0	0	0
PTPRS_KVEAEALnATAIR_N733	1	0	1	No	2	0	0	0	1	0	0	0	0	0	0	0	0	0
PTPRS_GHPQILEAAGnASAGTVLLR_N940	1	0	1	No	0	0	0	0	0	0	0	1	0	0	0	0	0	0
PVR_EnSSSQDPQTEGTR_N405	7	1	0	No	0	0	0	1	1	0	1	1	0	0	0	1	1	1
PVR_VEDEGnYTcLFVTFPQGSR_N120	6	1	0	No	1	0	0	0	0	0	1	1	0	1	0	1	1	1
PZP_VnITVcGEYTYGK_N246	3	1	1	No	1	0	1	0	0	0	0	0	0	0	0	1	0	1
SELP_AYSWnISR_N54	10	1	1	Yes	7	0	0	1	1	1	1	1	1	1	1	0	1	1
SELP_VncSHPFGAFR_N460	3	1	1	No	0	1	0	0	0	0	0	0	0	0	1	0	1	0
SELP_AFQYDTncSFR_N411	2	1	1	No	0	1	0	0	0	0	0	0	0	0	0	0	0	1
PECAM1_DDVLFYnISSmK_N84	11	1	0	Yes	7	1	1	1	1	0	0	1	1	1	1	1	1	1
ITGA2_GEYFVnVTTR_N1074	10	1	0	Yes	7	1	1	1	1	1	1	1	0	0	0	1	1	1
ITGA2_YFFnVSDEAALLEK_N343	3	1	0	No	3	1	1	0	0	0	0	1	0	0	0	0	0	0
SEMA3F_ATGTAHFFNFLLnTTDYR_N53	3	0	1	Yes	5	1	1	0	0	0	0	0	0	0	1	0	0	0
ATF6_DHLLLPATTHnK_N584	11	1	1	Yes	4	0	0	1	1	1	1	1	1	1	1	1	1	1
PTPRJ_YnATVYSQAAnGTEGQPQAIEFR_N342;N351	13	1	0	Yes	9	1	1	1	1	1	1	1	1	1	1	1	1	1
PTPRJ_VSDnESSSnYTYK_N391;N396	13	1	0	Yes	8	1	1	1	1	1	1	1	1	1	1	1	1	1
PTPRJ_IHVAGETDSSNLnVSEPR_N413	13	1	0	Yes	10	1	1	1	1	1	1	1	1	1	1	1	1	1
PTPRJ_LQVnISGLK_N258	12	1	0	Yes	10	1	1	1	1	1	1	1	0	1	1	1	1	1
PTPRJ_TPEQGSnGTDGASQK_N104	4	1	0	No	0	1	1	0	1	0	0	1	0	0	0	0	0	0
GGT1_LHNQLLPnVTTVER_N511	3	0	1	No	3	0	0	1	0	0	0	0	1	0	0	0	0	1
GGT1_LHnQLLPnVTTVER_N511	2	0	1	No	0	0	0	1	0	0	0	0	1	0	0	0	0	0
GGT1_LAFATmFnSSEQSQK_N120	2	0	1	Yes	5	0	0	1	0	0	0	0	0	0	0	0	0	1
FAP_DILnGTFSYK_N49	5	1	0	No	2	0	0	1	1	1	0	1	0	0	0	1	0	0
MERTK_QPESmnVTR_N207	13	1	0	No	0	1	1	1	1	1	1	1	1	1	1	1	1	1
MERTK_ELLEEVGQnGSR_N442	13	1	0	Yes	7	1	1	1	1	1	1	1	1	1	1	1	1	1
MERTK_ISVQVHnATcTVR_N454	12	1	0	Yes	6	1	1	1	1	1	1	1	0	1	1	1	1	1
CTSA_mDPPcTnTTAASTYLNNPYVR_N333	2	1	0	No	2	1	1	0	0	0	0	0	0	0	0	0	0	0
HLA-B_IALRYYnQSEAGSHIIQR_N110	1	1	0	No	0	0	0	0	0	0	1	0	0	0	0	0	0	0
SERPINA5_VVGVPYQGnATALFILPSEGK_N262	2	1	1	Yes	4	0	0	0	0	0	1	0	0	0	0	0	1	0
SERPINA5_EDQYHYLLDRnLScR_N249	1	1	1	Yes	4	0	0	0	0	0	0	0	0	0	0	0	0	1
DPP4_KLDFIILnETK_N520	8	1	0	Yes	5	1	0	1	1	0	1	1	1	0	0	1	0	1
CDH17_PVEmVEnSTDPHPIK_N250	3	1	1	No	3	0	0	0	0	0	0	1	0	1	0	0	0	1
MEGF8_VnSTELFHVDR_N421	13	0	1	Yes	10	1	1	1	1	1	1	1	1	1	1	1	1	1
MEGF8_ALLTnVSSVALGSR_N1271	11	0	1	Yes	10	1	1	1	1	0	1	1	1	1	0	1	1	1
ABI3BP_PLnDTVTEYEVISR_N865	13	1	1	Yes	10	1	1	1	1	1	1	1	1	1	1	1	1	1
MPO_RPFnVTDVLTPAQLNVLSK_N139	3	1	1	No	3	1	1	0	0	0	0	0	0	0	1	0	0	0
MPO_NLRnmSNQLGLLAVNQR_N355	2	1	1	Yes	4	0	0	0	0	0	0	0	0	0	1	0	0	1
ALPL_VVGGEREnVSmVDYAHNNYQAQSAVPLR_N430	10	1	1	No	2	0	1	1	1	0	1	1	0	1	1	1	1	1
ALPL_cnTTQGNEVTSILR_N140	2	1	1	No	0	0	0	1	0	0	0	0	0	0	0	0	0	1
LRP1_WTGHnVTVVQR_N1511	13	1	0	Yes	10	1	1	1	1	1	1	1	1	1	1	1	1	1
LRP1_VNRFnSTEYQVVTR_N446	13	1	0	Yes	10	1	1	1	1	1	1	1	1	1	1	1	1	1
LRP1_LYWISSGnHTINR_N1763	13	1	0	Yes	10	1	1	1	1	1	1	1	1	1	1	1	1	1
LRP1_IETILLnGTDRK_N729	13	1	0	Yes	10	1	1	1	1	1	1	1	1	1	1	1	1	1
LRP1_GVTHLnISGLK_N3953	13	1	0	Yes	5	1	1	1	1	1	1	1	1	1	1	1	1	1
LRP1_DnATDSVPLR_N2127	13	1	0	Yes	10	1	1	1	1	1	1	1	1	1	1	1	1	1
LRP1_mHLnGSNVQVLHR_N3089	12	1	0	Yes	10	1	1	1	1	1	1	1	0	1	1	1	1	1
LRP1_LNLDGSnYTLLK_N3048	12	1	0	Yes	5	1	1	1	1	1	1	1	1	1	1	0	1	1
LRP1_IETILLnGTDR_N729	12	1	0	Yes	8	1	1	1	1	1	1	1	1	1	0	1	1	1
LRP1_FnSTEYQVVTR_N446	12	1	0	Yes	9	1	1	1	1	1	1	1	1	1	1	0	1	1
LRP1_LnGTDPIVAADSK_N4075	3	1	0	No	1	1	0	0	0	0	1	0	0	0	0	0	0	1
CD109_InYTVPQSGTFK_N419	13	1	1	Yes	4	1	1	1	1	1	1	1	1	1	1	1	1	1
CD109_PSLnFTATVK_N365	10	1	1	Yes	7	1	1	0	1	1	1	1	1	0	0	1	1	1
CD109_GISDnYTLALITYALSSVGSPK_N1086	8	1	1	Yes	4	0	1	1	1	0	0	1	0	0	1	1	1	1
CD109_HLnGTITAK_N247	7	1	1	No	0	0	0	1	1	0	0	1	1	1	1	0	1	0
CD109_TQDEILFSnSTR_N118	1	1	1	No	1	1	0	0	0	0	0	0	0	0	0	0	0	0
CD109_QnSTmFSLTPENSWTPK_N513	1	1	1	No	1	0	0	0	0	0	0	0	0	0	0	0	0	1
ADAMTSL4_LVSGnLTDR_N490	13	1	1	Yes	5	1	1	1	1	1	1	1	1	1	1	1	1	1
ADAMTSL4_EVQcLSTnQTLSTR_N1001	8	1	1	Yes	4	1	1	0	0	1	0	1	0	1	1	0	1	1
PLXDC2_ITnISAVEmTPLPTcLQFNR_N316	5	1	0	No	1	1	1	0	0	0	0	1	0	0	1	0	1	0
PLXDC2_VnLSFDFPFYGHFLR_N160	1	1	0	No	1	0	0	0	0	0	0	0	0	0	1	0	0	0
ERAP2_DLEITnATLQSEEDSR_N119	1	1	1	Yes	4	0	1	0	0	0	0	0	0	0	0	0	0	0
SVEP1_DAVITGNnFTFR_N1978	8	1	1	Yes	5	0	1	1	1	1	0	1	1	0	0	1	0	1
SVEP1_EFYVDQnVSIK_N3379	4	1	1	No	1	0	0	0	0	0	0	1	0	0	0	1	1	1
ASGR2_EAFSnFSSSTLTEVQAISTHGGSVGDK_N102	10	1	0	Yes	7	1	1	1	0	1	0	0	1	1	1	1	1	1
TNC_VEAAQnLTLPGSLR_N1392	12	1	0	Yes	6	1	1	1	1	1	1	1	1	1	0	1	1	1
TNC_LnYSLPTGQWVGVQLPR_N1018	9	1	0	Yes	4	1	1	0	0	0	1	1	1	1	1	1	1	0
NT5E_LDnYSTQELGK_N333	8	1	1	Yes	4	0	1	1	0	0	1	0	1	1	1	1	0	1
NT5E_GNVISSHGNPILLnSSIPEDPSIK_N311	4	1	1	Yes	4	0	0	1	0	0	0	0	1	1	0	0	0	1
QPCT_NYHQPAILnSSALR_N49	12	1	1	Yes	10	1	1	1	1	1	1	1	0	1	1	1	1	1
NTRK2_ITnISSDDSGK_N254	13	0	1	Yes	10	1	1	1	1	1	1	1	1	1	1	1	1	1
NTRK2_nLTIVDSGLK_N95	10	0	1	Yes	6	0	0	1	1	1	1	1	1	1	0	1	1	1
NTRK2_NSNLQHInFTR_N121	9	0	1	Yes	8	0	1	1	1	1	0	1	0	1	0	1	1	1
NTRK2_HmnETSHTQGSLR_N241	8	0	1	No	1	1	1	1	1	1	1	1	0	0	0	1	0	0
CPQ_IVVYNQPYInYSR_N179	12	0	1	No	0	0	1	1	1	1	1	1	1	1	1	1	1	1
CTSL_YSVAnDTGFVDIPK_N221	11	1	0	Yes	5	1	1	1	1	0	1	1	1	1	1	0	1	1
MFAP4_RFnGSVSFFR_N87	10	1	1	Yes	6	0	0	1	1	1	1	1	1	0	1	1	1	1
MFAP4_VDLEDFEnNTAYAK_N137	8	1	1	Yes	9	0	0	1	1	0	1	1	1	0	1	0	1	1
MFAP4_FnGSVSFFR_N87	8	1	1	Yes	6	0	0	1	1	0	1	1	1	0	1	0	1	1
BST1_DSSGVIHVmLnGSEPTGAYPIK_N192	10	1	1	Yes	5	1	1	0	1	1	1	1	1	0	0	1	1	1
BST1_DSSGVIHVMLnGSEPTGAYPIK_N192	1	1	1	No	1	1	0	0	0	0	0	0	0	0	0	0	0	0
NECTIN1_NPnGTVTVISR_N202	12	1	1	Yes	6	0	1	1	1	1	1	1	1	1	1	1	1	1
NECTIN1_GEAEYQEIRNPnGTVTVISR_N202	11	1	1	No	2	1	1	1	1	0	1	1	0	1	1	1	1	1
NECTIN1_ESQLnLTVmAK_N139	10	1	1	Yes	9	1	1	1	1	1	1	1	0	0	1	0	1	1
SLC3A2_DASSFLAEWQnITK_N365	13	1	0	Yes	9	1	1	1	1	1	1	1	1	1	1	1	1	1
SLC3A2_SLVTQYLnATGNR_N424	2	1	0	No	0	1	1	0	0	0	0	0	0	0	0	0	0	0
FSTL1_GSnYSEILDK_N144	13	1	0	Yes	10	1	1	1	1	1	1	1	1	1	1	1	1	1
GPNMB_NDRnSSDETFLK_N249	13	1	1	Yes	4	1	1	1	1	1	1	1	1	1	1	1	1	1
CD63_NnHTASILDR_N130	7	0	1	Yes	6	0	0	1	0	1	1	1	0	0	1	0	1	1
DBH_LEVHYHNPLVIEGRnDSSGIR_N344	3	1	1	No	3	0	0	1	0	0	1	0	0	1	0	0	0	0
DBH_ALYSFAPISmHcnK_N566	1	1	1	No	2	1	0	0	0	0	0	0	0	0	0	0	0	0
LAMB1_LSDTTSQSnSTAK_N1279	13	1	1	No	1	1	1	1	1	1	1	1	1	1	1	1	1	1
