# Supplementary material for: Detection of Pancreatic Ductal Adenocarcinoma-Associated Proteins in Serum
Source: Mol Cell Proteomics. 2023 Nov 27;23(1):100687. doi: 10.1016/j.mcpro.2023.100687 (PMC10792492; doi:10.1016/j.mcpro.2023.100687)
Supplement: Supplementary Table S6 [file mmc6.xlsx]

## Sheet: Table S6
Table S6. ROC results of individual glycopeptide candidate markers , related to Figure 5.
Glycopeptide candidate markers	Glycopeptide sequence	AUC (95% confidence interval, CI)	Specificity (95% CI)	Sensitivity (95% CI)	Number of serum samples with the glycopeptide abundance >2σ of the nondiseased controls.
MSLN-N388	KWnVTSLETLK	0.56(0.45,0.67)	96.9%(93.6%,100.3%)	30.2%(21.2%,39.1%)	26
VNN1-N315	LLLSQLDSHPSHSAVVnWTSYASSIEALSSGNK	0.69(0.59,0.79)	53.8%(44.1%,63.6%)	79.2%(71.3%,87.2%)	13
ENPP2-N525	PAPNnGTHGSLNHLLR	0.7(0.61,0.80)	60%(50.4%,69.6%)	73.6%(65%,82.2%)	20
GGT1-N511	LHNQLLPnVTTVER	0.7(0.61,0.80)	81.5%(74%,89.1%)	60.4%(50.8%,69.9%)	16
CFHR3-N108	FVQGnSTEVAcHPGYGLPK	0.72(0.63,0.81)	58.5%(48.9%,68.1%)	79.2%(71.3%,87.2%)	25
CLU-N145	QLEEFLnQSSPFYFWmnGDR	0.72(0.63,0.81)	49.2%(39.5%,59%)	86.8%(80.2%,93.4%)	5
KNG1-N48	YNSQnQSNNQFVLYR	0.73(0.63,0.83)	81.5%(74%,89.1%)	66%(56.8%,75.3%)	40
CFI-N70	nGTAVcATNR	0.73(0.63,0.82)	76.9%(68.7%,85.1%)	73.6%(65%,82.2%)	23
CP-N762	ELHHLQEQnVSNAFLDKGEFYIGSK	0.73(0.64,0.82)	80%(72.2%,87.8%)	64.2%(54.8%,73.5%)	14
SELL-N60	FcRDnYTDLVAIQNK	0.74(0.65,0.83)	81.5%(74%,89.1%)	66%(56.8%,75.3%)	22
C4A-N226	FSDGLESnSSTQFEVK	0.75(0.65,0.84)	84.6%(77.6%,91.7%)	66%(56.8%,75.3%)	35
LGALS3BP-N192	EPGSnVTmSVDAEcVPmVR	0.75(0.66,0.84)	76.9%(68.7%,85.1%)	67.9%(58.8%,77%)	28
THBS1-N248	GcSSSTSVLLTLDNNVVnGSSPAIR	0.77(0.68,0.86)	86.2%(79.4%,92.9%)	64.2%(54.8%,73.5%)	5
ADGRF5-N820	VLQQQWTnQSSQLLHSVER	0.77(0.68,0.85)	81.5%(74%,89.1%)	66%(56.8%,75.3%)	48
MINPP1-N242	nATALYHVEAFK	0.78(0.69,0.86)	76.9%(68.7%,85.1%)	71.7%(62.9%,80.5%)	28
PTPRS-N940	GHPQILEAAGnASAGTVLLR	0.78(0.70,0.87)	92.3%(87.1%,97.5%)	54.7%(45%,64.4%)	2
SERPINA3-N127	TLnQSSDELQLSMGnAmFVK	0.78(0.69,0.86)	76.9%(68.7%,85.1%)	75.5%(67.1%,83.9%)	14
ADGRF5-N301	EVLSSnVSWR	0.8(0.71,0.89)	92.3%(87.1%,97.5%)	73.6%(65%,82.2%)	48
C2-N333	DHEnGTGTNTYAALNSVYLmmNNQmR	0.8(0.72,0.88)	80%(72.2%,87.8%)	79.2%(71.3%,87.2%)	23
APOB-N1523	FnSSYLQGTnQITGR	0.81(0.73,0.90)	93.8%(89.2%,98.5%)	71.7%(62.9%,80.5%)	38
PLOD1-N197	REQInITLDHR	0.81(0.72,0.89)	87.7%(81.3%,94.1%)	73.6%(65%,82.2%)	51
C1QA-N146	RNPPmGGnVVIFDTVITnQEEPYQnHSGR	0.83(0.74,0.91)	89.2%(83.2%,95.3%)	77.4%(69.2%,85.5%)	42
F2-N143	PEInSTTHPGADLQENFcR	0.83(0.75,0.90)	83.1%(75.8%,90.4%)	73.6%(65%,82.2%)	31
C5-N741	AnISHKDmQLGR	0.84(0.76,0.91)	96.9%(93.6%,100.3%)	69.8%(60.9%,78.8%)	40
ITIH3-N580	NAHGEEKEnLTAR	0.84(0.76,0.92)	90.8%(85.1%,96.4%)	73.6%(65%,82.2%)	46
BCHE-N284	LTGcSREnETEIIK	0.84(0.76,0.91)	83.1%(75.8%,90.4%)	81.1%(73.5%,88.8%)	27
OLFM1-N307	LPHPWSGTGQVVYnGSIYFNK	0.84(0.76,0.92)	90.8%(85.1%,96.4%)	75.5%(67.1%,83.9%)	49
CPQ-N179	IVVYNQPYInYSR	0.84(0.77,0.92)	93.8%(89.2%,98.5%)	71.7%(62.9%,80.5%)	48
HPX-N187	SWPAVGncSSALR	0.85(0.77,0.93)	76.9%(68.7%,85.1%)	96.2%(92.5%,99.9%)	15
C4BPB-N64	TLFcnASK	0.87(0.80,0.94)	78.5%(70.4%,86.5%)	96.2%(92.5%,99.9%)	15
SERPING1-N25	ASSNPnATSSSSQDPESLQDR	0.88(0.81,0.94)	89.2%(83.2%,95.3%)	83%(75.7%,90.3%)	44
ORM2-N93;N103	QNQcFYnSSYLNVQREnGTVSR	0.91(0.86,0.97)	76.9%(68.7%,85.1%)	98.1%(95.5%,100.8%)	43
