# Supplementary material for: Detection of Pancreatic Ductal Adenocarcinoma-Associated Proteins in Serum
Source: Mol Cell Proteomics. 2023 Nov 27;23(1):100687. doi: 10.1016/j.mcpro.2023.100687 (PMC10792492; doi:10.1016/j.mcpro.2023.100687)
Supplement: Supplementary Table S7 [file mmc7.xlsx]

## Sheet: Table S7
Table S7. ROC results of different combinations of the individual glycopeptide candidate markers from Table S6 into two-signtuare panels, related to Figure 5.
Two-signature panel	AUC (95% confidence interval, CI)	Specificity (95% CI)	Sensitivity (95% CI)
C4BPB-N64+HPX-N187	0.84(0.76,0.92)	84.6%(77.6%,91.7%)	83%(75.7%,90.3%)
C4BPB-N64+C5-N741	0.93(0.89,0.98)	92.3%(87.1%,97.5%)	88.7%(82.5%,94.9%)
CFI-N70+C5-N741	0.87(0.80,0.94)	84.6%(77.6%,91.7%)	84.9%(77.9%,91.9%)
CFI-N70+C1QA-N146	0.82(0.73,0.90)	83.1%(75.8%,90.4%)	79.2%(71.3%,87.2%)
CFI-N70+ITIH3-N580	0.83(0.75,0.91)	90.8%(85.1%,96.4%)	71.7%(62.9%,80.5%)
CFI-N70+SERPING1-N25	0.87(0.80,0.94)	87.7%(81.3%,94.1%)	83%(75.7%,90.3%)
CFI-N70+APOB-N1523	0.86(0.79,0.93)	83.1%(75.8%,90.4%)	83%(75.7%,90.3%)
CFI-N70+BCHE-N284	0.86(0.79,0.93)	80%(72.2%,87.8%)	90.6%(84.9%,96.3%)
CFI-N70+SELL-N60	0.8(0.71,0.88)	70.8%(61.9%,79.6%)	83%(75.7%,90.3%)
CFI-N70+C4A-N226	0.77(0.68,0.86)	75.4%(67%,83.8%)	73.6%(65%,82.2%)
CFI-N70+CFHR3-N108	0.78(0.70,0.87)	75.4%(67%,83.8%)	81.1%(73.5%,88.8%)
CFI-N70+THBS1-N248	0.78(0.69,0.87)	84.6%(77.6%,91.7%)	73.6%(65%,82.2%)
C4BPB-N64+C1QA-N146	0.99(0.98,1.00)	98.5%(96.1%,100.9%)	90.6%(84.9%,96.3%)
CFI-N70+VNN1-N315	0.75(0.66,0.83)	76.9%(68.7%,85.1%)	64.2%(54.8%,73.5%)
CFI-N70+LGALS3BP-N192	0.8(0.72,0.89)	72.3%(63.6%,81%)	83%(75.7%,90.3%)
CFI-N70+PLOD1-N197	0.85(0.77,0.92)	78.5%(70.4%,86.5%)	83%(75.7%,90.3%)
CFI-N70+OLFM1-N307	0.85(0.77,0.92)	90.8%(85.1%,96.4%)	77.4%(69.2%,85.5%)
CFI-N70+ADGRF5-N820	0.8(0.72,0.88)	67.7%(58.6%,76.8%)	83%(75.7%,90.3%)
CFI-N70+ADGRF5-N301	0.82(0.74,0.90)	80%(72.2%,87.8%)	81.1%(73.5%,88.8%)
CFI-N70+MINPP1-N242	0.77(0.69,0.86)	75.4%(67%,83.8%)	71.7%(62.9%,80.5%)
CFI-N70+ENPP2-N525	0.73(0.63,0.82)	73.8%(65.3%,82.4%)	66%(56.8%,75.3%)
CFI-N70+PTPRS-N940	0.8(0.73,0.88)	86.2%(79.4%,92.9%)	58.5%(48.9%,68.1%)
CFI-N70+GGT1-N511	0.78(0.70,0.87)	70.8%(61.9%,79.6%)	88.7%(82.5%,94.9%)
C4BPB-N64+ITIH3-N580	0.92(0.87,0.97)	87.7%(81.3%,94.1%)	92.5%(87.3%,97.6%)
CFI-N70+CPQ-N179	0.86(0.79,0.93)	87.7%(81.3%,94.1%)	79.2%(71.3%,87.2%)
CFI-N70+MSLN-N388	0.72(0.62,0.81)	78.5%(70.4%,86.5%)	66%(56.8%,75.3%)
C2-N333+CLU-N145	0.88(0.83,0.94)	80%(72.2%,87.8%)	79.2%(71.3%,87.2%)
C2-N333+SERPINA3-N127	0.82(0.74,0.90)	76.9%(68.7%,85.1%)	86.8%(80.2%,93.4%)
C2-N333+CP-N762	0.82(0.74,0.90)	84.6%(77.6%,91.7%)	77.4%(69.2%,85.5%)
C2-N333+F2-N143	0.86(0.79,0.93)	70.8%(61.9%,79.6%)	92.5%(87.3%,97.6%)
C2-N333+KNG1-N48	0.79(0.71,0.88)	80%(72.2%,87.8%)	79.2%(71.3%,87.2%)
C2-N333+C5-N741	0.92(0.87,0.97)	78.5%(70.4%,86.5%)	90.6%(84.9%,96.3%)
C2-N333+C1QA-N146	0.89(0.83,0.95)	100%(100%,100%)	67.9%(58.8%,77%)
C4BPB-N64+SERPING1-N25	0.93(0.88,0.98)	89.2%(83.2%,95.3%)	92.5%(87.3%,97.6%)
C2-N333+ITIH3-N580	0.89(0.83,0.95)	90.8%(85.1%,96.4%)	77.4%(69.2%,85.5%)
C2-N333+SERPING1-N25	0.93(0.89,0.98)	95.4%(91.3%,99.5%)	79.2%(71.3%,87.2%)
C2-N333+APOB-N1523	0.83(0.75,0.91)	92.3%(87.1%,97.5%)	69.8%(60.9%,78.8%)
C2-N333+BCHE-N284	0.88(0.81,0.94)	83.1%(75.8%,90.4%)	88.7%(82.5%,94.9%)
C2-N333+SELL-N60	0.85(0.78,0.92)	90.8%(85.1%,96.4%)	71.7%(62.9%,80.5%)
C2-N333+C4A-N226	0.8(0.72,0.88)	86.2%(79.4%,92.9%)	71.7%(62.9%,80.5%)
C2-N333+CFHR3-N108	0.84(0.77,0.91)	70.8%(61.9%,79.6%)	84.9%(77.9%,91.9%)
C2-N333+THBS1-N248	0.87(0.81,0.94)	89.2%(83.2%,95.3%)	75.5%(67.1%,83.9%)
C2-N333+VNN1-N315	0.83(0.75,0.91)	72.3%(63.6%,81%)	86.8%(80.2%,93.4%)
C2-N333+LGALS3BP-N192	0.83(0.76,0.90)	69.2%(60.2%,78.2%)	88.7%(82.5%,94.9%)
C4BPB-N64+APOB-N1523	0.87(0.79,0.95)	86.2%(79.4%,92.9%)	88.7%(82.5%,94.9%)
C2-N333+PLOD1-N197	0.86(0.80,0.93)	83.1%(75.8%,90.4%)	77.4%(69.2%,85.5%)
C2-N333+OLFM1-N307	0.88(0.82,0.94)	90.8%(85.1%,96.4%)	75.5%(67.1%,83.9%)
C2-N333+ADGRF5-N820	0.83(0.76,0.91)	70.8%(61.9%,79.6%)	92.5%(87.3%,97.6%)
C2-N333+ADGRF5-N301	0.87(0.80,0.94)	86.2%(79.4%,92.9%)	81.1%(73.5%,88.8%)
C2-N333+MINPP1-N242	0.87(0.81,0.94)	80%(72.2%,87.8%)	81.1%(73.5%,88.8%)
C2-N333+ENPP2-N525	0.82(0.74,0.90)	75.4%(67%,83.8%)	83%(75.7%,90.3%)
C2-N333+PTPRS-N940	0.89(0.83,0.95)	70.8%(61.9%,79.6%)	92.5%(87.3%,97.6%)
C2-N333+GGT1-N511	0.82(0.74,0.90)	81.5%(74%,89.1%)	77.4%(69.2%,85.5%)
C2-N333+CPQ-N179	0.92(0.87,0.97)	92.3%(87.1%,97.5%)	83%(75.7%,90.3%)
C4BPB-N64+BCHE-N284	0.86(0.79,0.93)	75.4%(67%,83.8%)	92.5%(87.3%,97.6%)
C2-N333+MSLN-N388	0.79(0.71,0.88)	78.5%(70.4%,86.5%)	77.4%(69.2%,85.5%)
CLU-N145+SERPINA3-N127	0.85(0.78,0.92)	67.7%(58.6%,76.8%)	90.6%(84.9%,96.3%)
CLU-N145+CP-N762	0.84(0.77,0.92)	80%(72.2%,87.8%)	81.1%(73.5%,88.8%)
CLU-N145+F2-N143	0.86(0.80,0.93)	81.5%(74%,89.1%)	86.8%(80.2%,93.4%)
CLU-N145+KNG1-N48	0.85(0.78,0.93)	90.8%(85.1%,96.4%)	73.6%(65%,82.2%)
CLU-N145+C5-N741	0.88(0.81,0.95)	92.3%(87.1%,97.5%)	81.1%(73.5%,88.8%)
CLU-N145+C1QA-N146	0.82(0.74,0.91)	93.8%(89.2%,98.5%)	67.9%(58.8%,77%)
CLU-N145+ITIH3-N580	0.83(0.75,0.91)	98.5%(96.1%,100.9%)	64.2%(54.8%,73.5%)
CLU-N145+SERPING1-N25	0.87(0.80,0.94)	96.9%(93.6%,100.3%)	67.9%(58.8%,77%)
CLU-N145+APOB-N1523	0.85(0.78,0.92)	95.4%(91.3%,99.5%)	64.2%(54.8%,73.5%)
C4BPB-N64+SELL-N60	0.9(0.84,0.97)	84.6%(77.6%,91.7%)	94.3%(89.8%,98.8%)
CLU-N145+BCHE-N284	0.86(0.80,0.93)	72.3%(63.6%,81%)	92.5%(87.3%,97.6%)
CLU-N145+SELL-N60	0.83(0.76,0.90)	56.9%(47.3%,66.6%)	92.5%(87.3%,97.6%)
CLU-N145+C4A-N226	0.82(0.74,0.91)	93.8%(89.2%,98.5%)	66%(56.8%,75.3%)
CLU-N145+CFHR3-N108	0.81(0.73,0.89)	84.6%(77.6%,91.7%)	64.2%(54.8%,73.5%)
CLU-N145+THBS1-N248	0.78(0.69,0.87)	90.8%(85.1%,96.4%)	58.5%(48.9%,68.1%)
CLU-N145+VNN1-N315	0.76(0.67,0.85)	70.8%(61.9%,79.6%)	75.5%(67.1%,83.9%)
CLU-N145+LGALS3BP-N192	0.82(0.74,0.89)	84.6%(77.6%,91.7%)	67.9%(58.8%,77%)
CLU-N145+PLOD1-N197	0.86(0.79,0.92)	81.5%(74%,89.1%)	73.6%(65%,82.2%)
CLU-N145+OLFM1-N307	0.86(0.79,0.93)	93.8%(89.2%,98.5%)	69.8%(60.9%,78.8%)
CLU-N145+ADGRF5-N820	0.83(0.76,0.90)	56.9%(47.3%,66.6%)	94.3%(89.8%,98.8%)
C4BPB-N64+C4A-N226	0.87(0.80,0.94)	86.2%(79.4%,92.9%)	83%(75.7%,90.3%)
CLU-N145+ADGRF5-N301	0.81(0.72,0.89)	87.7%(81.3%,94.1%)	67.9%(58.8%,77%)
CLU-N145+MINPP1-N242	0.81(0.74,0.89)	58.5%(48.9%,68.1%)	88.7%(82.5%,94.9%)
CLU-N145+ENPP2-N525	0.76(0.67,0.85)	92.3%(87.1%,97.5%)	56.6%(46.9%,66.3%)
CLU-N145+PTPRS-N940	0.78(0.69,0.87)	93.8%(89.2%,98.5%)	56.6%(46.9%,66.3%)
CLU-N145+GGT1-N511	0.8(0.72,0.88)	83.1%(75.8%,90.4%)	64.2%(54.8%,73.5%)
CLU-N145+CPQ-N179	0.85(0.77,0.92)	96.9%(93.6%,100.3%)	66%(56.8%,75.3%)
CLU-N145+MSLN-N388	0.7(0.61,0.80)	52.3%(42.6%,62%)	84.9%(77.9%,91.9%)
SERPINA3-N127+CP-N762	0.77(0.69,0.86)	89.2%(83.2%,95.3%)	62.3%(52.8%,71.7%)
SERPINA3-N127+F2-N143	0.81(0.73,0.89)	78.5%(70.4%,86.5%)	75.5%(67.1%,83.9%)
C4BPB-N64+CFHR3-N108	0.85(0.78,0.92)	72.3%(63.6%,81%)	90.6%(84.9%,96.3%)
SERPINA3-N127+KNG1-N48	0.78(0.69,0.87)	80%(72.2%,87.8%)	77.4%(69.2%,85.5%)
SERPINA3-N127+C5-N741	0.91(0.85,0.96)	89.2%(83.2%,95.3%)	84.9%(77.9%,91.9%)
SERPINA3-N127+C1QA-N146	0.98(0.95,1.00)	92.3%(87.1%,97.5%)	94.3%(89.8%,98.8%)
SERPINA3-N127+ITIH3-N580	0.9(0.83,0.96)	89.2%(83.2%,95.3%)	84.9%(77.9%,91.9%)
SERPINA3-N127+SERPING1-N25	0.93(0.88,0.98)	89.2%(83.2%,95.3%)	88.7%(82.5%,94.9%)
SERPINA3-N127+APOB-N1523	0.85(0.77,0.93)	87.7%(81.3%,94.1%)	81.1%(73.5%,88.8%)
SERPINA3-N127+BCHE-N284	0.83(0.75,0.91)	81.5%(74%,89.1%)	79.2%(71.3%,87.2%)
SERPINA3-N127+SELL-N60	0.78(0.69,0.86)	84.6%(77.6%,91.7%)	67.9%(58.8%,77%)
SERPINA3-N127+C4A-N226	0.83(0.75,0.91)	89.2%(83.2%,95.3%)	75.5%(67.1%,83.9%)
SERPINA3-N127+CFHR3-N108	0.79(0.70,0.87)	67.7%(58.6%,76.8%)	88.7%(82.5%,94.9%)
C4BPB-N64+THBS1-N248	0.92(0.86,0.97)	81.5%(74%,89.1%)	96.2%(92.5%,99.9%)
SERPINA3-N127+THBS1-N248	0.89(0.83,0.95)	81.5%(74%,89.1%)	88.7%(82.5%,94.9%)
SERPINA3-N127+VNN1-N315	0.81(0.73,0.89)	72.3%(63.6%,81%)	83%(75.7%,90.3%)
SERPINA3-N127+LGALS3BP-N192	0.77(0.68,0.85)	66.2%(56.9%,75.4%)	81.1%(73.5%,88.8%)
SERPINA3-N127+PLOD1-N197	0.86(0.79,0.93)	84.6%(77.6%,91.7%)	83%(75.7%,90.3%)
SERPINA3-N127+OLFM1-N307	0.94(0.90,0.99)	89.2%(83.2%,95.3%)	92.5%(87.3%,97.6%)
SERPINA3-N127+ADGRF5-N820	0.82(0.74,0.90)	69.2%(60.2%,78.2%)	92.5%(87.3%,97.6%)
SERPINA3-N127+ADGRF5-N301	0.87(0.80,0.94)	84.6%(77.6%,91.7%)	88.7%(82.5%,94.9%)
SERPINA3-N127+MINPP1-N242	0.86(0.79,0.93)	76.9%(68.7%,85.1%)	86.8%(80.2%,93.4%)
SERPINA3-N127+ENPP2-N525	0.79(0.70,0.87)	76.9%(68.7%,85.1%)	77.4%(69.2%,85.5%)
SERPINA3-N127+PTPRS-N940	0.85(0.78,0.92)	92.3%(87.1%,97.5%)	67.9%(58.8%,77%)
C4BPB-N64+ORM2-N93;N103	0.92(0.87,0.97)	80%(72.2%,87.8%)	96.2%(92.5%,99.9%)
C4BPB-N64+VNN1-N315	0.89(0.82,0.95)	83.1%(75.8%,90.4%)	94.3%(89.8%,98.8%)
SERPINA3-N127+GGT1-N511	0.78(0.70,0.87)	75.4%(67%,83.8%)	75.5%(67.1%,83.9%)
SERPINA3-N127+CPQ-N179	0.94(0.90,0.98)	89.2%(83.2%,95.3%)	90.6%(84.9%,96.3%)
SERPINA3-N127+MSLN-N388	0.76(0.67,0.85)	81.5%(74%,89.1%)	71.7%(62.9%,80.5%)
CP-N762+F2-N143	0.85(0.78,0.92)	84.6%(77.6%,91.7%)	75.5%(67.1%,83.9%)
CP-N762+KNG1-N48	0.79(0.70,0.87)	83.1%(75.8%,90.4%)	77.4%(69.2%,85.5%)
CP-N762+C5-N741	0.91(0.85,0.96)	90.8%(85.1%,96.4%)	77.4%(69.2%,85.5%)
CP-N762+C1QA-N146	0.91(0.85,0.96)	78.5%(70.4%,86.5%)	92.5%(87.3%,97.6%)
CP-N762+ITIH3-N580	0.89(0.82,0.95)	92.3%(87.1%,97.5%)	75.5%(67.1%,83.9%)
CP-N762+SERPING1-N25	0.9(0.84,0.96)	84.6%(77.6%,91.7%)	84.9%(77.9%,91.9%)
C4BPB-N64+LGALS3BP-N192	0.85(0.78,0.92)	86.2%(79.4%,92.9%)	77.4%(69.2%,85.5%)
CP-N762+APOB-N1523	0.85(0.78,0.93)	89.2%(83.2%,95.3%)	77.4%(69.2%,85.5%)
CP-N762+BCHE-N284	0.86(0.78,0.93)	78.5%(70.4%,86.5%)	86.8%(80.2%,93.4%)
CP-N762+SELL-N60	0.78(0.69,0.86)	86.2%(79.4%,92.9%)	60.4%(50.8%,69.9%)
CP-N762+C4A-N226	0.83(0.75,0.91)	87.7%(81.3%,94.1%)	73.6%(65%,82.2%)
CP-N762+CFHR3-N108	0.79(0.71,0.88)	70.8%(61.9%,79.6%)	79.2%(71.3%,87.2%)
CP-N762+THBS1-N248	0.86(0.79,0.93)	84.6%(77.6%,91.7%)	77.4%(69.2%,85.5%)
CP-N762+VNN1-N315	0.82(0.74,0.89)	75.4%(67%,83.8%)	77.4%(69.2%,85.5%)
CP-N762+LGALS3BP-N192	0.8(0.72,0.88)	73.8%(65.3%,82.4%)	81.1%(73.5%,88.8%)
CP-N762+PLOD1-N197	0.86(0.79,0.93)	84.6%(77.6%,91.7%)	83%(75.7%,90.3%)
CP-N762+OLFM1-N307	0.89(0.83,0.95)	95.4%(91.3%,99.5%)	71.7%(62.9%,80.5%)
C4BPB-N64+PLOD1-N197	0.9(0.84,0.96)	86.2%(79.4%,92.9%)	88.7%(82.5%,94.9%)
CP-N762+ADGRF5-N820	0.82(0.74,0.90)	75.4%(67%,83.8%)	83%(75.7%,90.3%)
CP-N762+ADGRF5-N301	0.88(0.82,0.94)	87.7%(81.3%,94.1%)	81.1%(73.5%,88.8%)
CP-N762+MINPP1-N242	0.84(0.77,0.91)	76.9%(68.7%,85.1%)	84.9%(77.9%,91.9%)
CP-N762+ENPP2-N525	0.79(0.70,0.87)	75.4%(67%,83.8%)	77.4%(69.2%,85.5%)
CP-N762+PTPRS-N940	0.85(0.78,0.93)	78.5%(70.4%,86.5%)	84.9%(77.9%,91.9%)
CP-N762+GGT1-N511	0.81(0.73,0.89)	83.1%(75.8%,90.4%)	75.5%(67.1%,83.9%)
CP-N762+CPQ-N179	0.9(0.85,0.96)	92.3%(87.1%,97.5%)	81.1%(73.5%,88.8%)
CP-N762+MSLN-N388	0.72(0.63,0.81)	78.5%(70.4%,86.5%)	64.2%(54.8%,73.5%)
F2-N143+KNG1-N48	0.83(0.75,0.90)	86.2%(79.4%,92.9%)	73.6%(65%,82.2%)
C4BPB-N64+OLFM1-N307	0.96(0.92,1.00)	90.8%(85.1%,96.4%)	94.3%(89.8%,98.8%)
F2-N143+C5-N741	0.93(0.88,0.97)	84.6%(77.6%,91.7%)	90.6%(84.9%,96.3%)
F2-N143+C1QA-N146	0.97(0.95,1.00)	92.3%(87.1%,97.5%)	90.6%(84.9%,96.3%)
F2-N143+ITIH3-N580	0.91(0.85,0.97)	93.8%(89.2%,98.5%)	84.9%(77.9%,91.9%)
F2-N143+SERPING1-N25	0.93(0.88,0.98)	90.8%(85.1%,96.4%)	88.7%(82.5%,94.9%)
F2-N143+APOB-N1523	0.87(0.80,0.94)	78.5%(70.4%,86.5%)	88.7%(82.5%,94.9%)
F2-N143+BCHE-N284	0.86(0.79,0.93)	78.5%(70.4%,86.5%)	90.6%(84.9%,96.3%)
F2-N143+SELL-N60	0.85(0.78,0.92)	83.1%(75.8%,90.4%)	81.1%(73.5%,88.8%)
F2-N143+C4A-N226	0.87(0.81,0.93)	86.2%(79.4%,92.9%)	79.2%(71.3%,87.2%)
F2-N143+CFHR3-N108	0.83(0.76,0.91)	66.2%(56.9%,75.4%)	92.5%(87.3%,97.6%)
F2-N143+THBS1-N248	0.92(0.86,0.97)	84.6%(77.6%,91.7%)	94.3%(89.8%,98.8%)
C4BPB-N64+ADGRF5-N820	0.87(0.81,0.94)	76.9%(68.7%,85.1%)	96.2%(92.5%,99.9%)
F2-N143+VNN1-N315	0.87(0.81,0.93)	73.8%(65.3%,82.4%)	90.6%(84.9%,96.3%)
F2-N143+LGALS3BP-N192	0.84(0.77,0.91)	72.3%(63.6%,81%)	86.8%(80.2%,93.4%)
F2-N143+PLOD1-N197	0.9(0.84,0.95)	81.5%(74%,89.1%)	86.8%(80.2%,93.4%)
F2-N143+OLFM1-N307	0.95(0.90,0.99)	95.4%(91.3%,99.5%)	86.8%(80.2%,93.4%)
F2-N143+ADGRF5-N820	0.86(0.79,0.93)	80%(72.2%,87.8%)	84.9%(77.9%,91.9%)
F2-N143+ADGRF5-N301	0.89(0.83,0.96)	87.7%(81.3%,94.1%)	88.7%(82.5%,94.9%)
F2-N143+MINPP1-N242	0.91(0.85,0.96)	81.5%(74%,89.1%)	92.5%(87.3%,97.6%)
F2-N143+ENPP2-N525	0.83(0.75,0.90)	81.5%(74%,89.1%)	81.1%(73.5%,88.8%)
F2-N143+PTPRS-N940	0.88(0.82,0.94)	76.9%(68.7%,85.1%)	88.7%(82.5%,94.9%)
F2-N143+GGT1-N511	0.86(0.79,0.93)	83.1%(75.8%,90.4%)	81.1%(73.5%,88.8%)
C4BPB-N64+ADGRF5-N301	0.9(0.84,0.96)	86.2%(79.4%,92.9%)	92.5%(87.3%,97.6%)
F2-N143+CPQ-N179	0.95(0.91,0.99)	90.8%(85.1%,96.4%)	90.6%(84.9%,96.3%)
F2-N143+MSLN-N388	0.83(0.75,0.90)	81.5%(74%,89.1%)	77.4%(69.2%,85.5%)
KNG1-N48+C5-N741	0.89(0.83,0.95)	93.8%(89.2%,98.5%)	77.4%(69.2%,85.5%)
KNG1-N48+C1QA-N146	0.83(0.75,0.91)	98.5%(96.1%,100.9%)	58.5%(48.9%,68.1%)
KNG1-N48+ITIH3-N580	0.85(0.77,0.93)	86.2%(79.4%,92.9%)	75.5%(67.1%,83.9%)
KNG1-N48+SERPING1-N25	0.9(0.84,0.96)	83.1%(75.8%,90.4%)	86.8%(80.2%,93.4%)
KNG1-N48+APOB-N1523	0.82(0.73,0.91)	87.7%(81.3%,94.1%)	75.5%(67.1%,83.9%)
KNG1-N48+BCHE-N284	0.85(0.78,0.92)	84.6%(77.6%,91.7%)	79.2%(71.3%,87.2%)
KNG1-N48+SELL-N60	0.81(0.72,0.89)	84.6%(77.6%,91.7%)	71.7%(62.9%,80.5%)
C4BPB-N64+MINPP1-N242	0.91(0.85,0.97)	81.5%(74%,89.1%)	90.6%(84.9%,96.3%)
KNG1-N48+C4A-N226	0.74(0.65,0.84)	89.2%(83.2%,95.3%)	62.3%(52.8%,71.7%)
KNG1-N48+CFHR3-N108	0.79(0.71,0.88)	89.2%(83.2%,95.3%)	60.4%(50.8%,69.9%)
KNG1-N48+THBS1-N248	0.82(0.74,0.91)	93.8%(89.2%,98.5%)	71.7%(62.9%,80.5%)
KNG1-N48+VNN1-N315	0.77(0.69,0.86)	80%(72.2%,87.8%)	66%(56.8%,75.3%)
KNG1-N48+LGALS3BP-N192	0.8(0.72,0.88)	78.5%(70.4%,86.5%)	77.4%(69.2%,85.5%)
KNG1-N48+PLOD1-N197	0.84(0.77,0.91)	81.5%(74%,89.1%)	77.4%(69.2%,85.5%)
KNG1-N48+OLFM1-N307	0.84(0.77,0.92)	86.2%(79.4%,92.9%)	73.6%(65%,82.2%)
KNG1-N48+ADGRF5-N820	0.81(0.73,0.89)	75.4%(67%,83.8%)	84.9%(77.9%,91.9%)
KNG1-N48+ADGRF5-N301	0.83(0.75,0.91)	90.8%(85.1%,96.4%)	71.7%(62.9%,80.5%)
KNG1-N48+MINPP1-N242	0.82(0.74,0.90)	72.3%(63.6%,81%)	84.9%(77.9%,91.9%)
C4BPB-N64+ENPP2-N525	0.86(0.79,0.93)	83.1%(75.8%,90.4%)	86.8%(80.2%,93.4%)
KNG1-N48+ENPP2-N525	0.75(0.66,0.84)	81.5%(74%,89.1%)	62.3%(52.8%,71.7%)
KNG1-N48+PTPRS-N940	0.84(0.76,0.91)	72.3%(63.6%,81%)	84.9%(77.9%,91.9%)
KNG1-N48+GGT1-N511	0.78(0.69,0.86)	81.5%(74%,89.1%)	77.4%(69.2%,85.5%)
KNG1-N48+CPQ-N179	0.88(0.82,0.94)	80%(72.2%,87.8%)	86.8%(80.2%,93.4%)
KNG1-N48+MSLN-N388	0.72(0.62,0.82)	81.5%(74%,89.1%)	62.3%(52.8%,71.7%)
C5-N741+C1QA-N146	0.89(0.82,0.96)	92.3%(87.1%,97.5%)	79.2%(71.3%,87.2%)
C5-N741+ITIH3-N580	0.9(0.84,0.96)	93.8%(89.2%,98.5%)	81.1%(73.5%,88.8%)
C5-N741+SERPING1-N25	0.9(0.84,0.96)	95.4%(91.3%,99.5%)	75.5%(67.1%,83.9%)
C5-N741+APOB-N1523	0.89(0.82,0.95)	93.8%(89.2%,98.5%)	75.5%(67.1%,83.9%)
C4BPB-N64+PTPRS-N940	0.88(0.82,0.94)	92.3%(87.1%,97.5%)	69.8%(60.9%,78.8%)
C5-N741+BCHE-N284	0.94(0.89,0.98)	92.3%(87.1%,97.5%)	88.7%(82.5%,94.9%)
C5-N741+SELL-N60	0.9(0.85,0.96)	84.6%(77.6%,91.7%)	84.9%(77.9%,91.9%)
C5-N741+C4A-N226	0.87(0.80,0.94)	93.8%(89.2%,98.5%)	79.2%(71.3%,87.2%)
C5-N741+CFHR3-N108	0.89(0.83,0.95)	96.9%(93.6%,100.3%)	64.2%(54.8%,73.5%)
C5-N741+THBS1-N248	0.87(0.80,0.95)	92.3%(87.1%,97.5%)	77.4%(69.2%,85.5%)
C5-N741+VNN1-N315	0.89(0.83,0.96)	95.4%(91.3%,99.5%)	81.1%(73.5%,88.8%)
C5-N741+LGALS3BP-N192	0.89(0.82,0.95)	95.4%(91.3%,99.5%)	71.7%(62.9%,80.5%)
C5-N741+PLOD1-N197	0.9(0.84,0.96)	87.7%(81.3%,94.1%)	83%(75.7%,90.3%)
C5-N741+OLFM1-N307	0.9(0.84,0.96)	96.9%(93.6%,100.3%)	75.5%(67.1%,83.9%)
C5-N741+ADGRF5-N820	0.89(0.83,0.95)	90.8%(85.1%,96.4%)	81.1%(73.5%,88.8%)
C4BPB-N64+GGT1-N511	0.87(0.80,0.94)	83.1%(75.8%,90.4%)	88.7%(82.5%,94.9%)
C5-N741+ADGRF5-N301	0.88(0.81,0.95)	96.9%(93.6%,100.3%)	75.5%(67.1%,83.9%)
C5-N741+MINPP1-N242	0.89(0.83,0.96)	84.6%(77.6%,91.7%)	86.8%(80.2%,93.4%)
C5-N741+ENPP2-N525	0.87(0.80,0.94)	90.8%(85.1%,96.4%)	71.7%(62.9%,80.5%)
C5-N741+PTPRS-N940	0.91(0.85,0.97)	83.1%(75.8%,90.4%)	92.5%(87.3%,97.6%)
C5-N741+GGT1-N511	0.9(0.85,0.96)	90.8%(85.1%,96.4%)	79.2%(71.3%,87.2%)
C5-N741+CPQ-N179	0.92(0.87,0.98)	90.8%(85.1%,96.4%)	90.6%(84.9%,96.3%)
C5-N741+MSLN-N388	0.83(0.76,0.91)	95.4%(91.3%,99.5%)	69.8%(60.9%,78.8%)
C1QA-N146+ITIH3-N580	0.86(0.78,0.93)	100%(100%,100%)	67.9%(58.8%,77%)
C1QA-N146+SERPING1-N25	0.89(0.82,0.95)	83.1%(75.8%,90.4%)	86.8%(80.2%,93.4%)
C4BPB-N64+CFI-N70	0.86(0.79,0.93)	72.3%(63.6%,81%)	100%(100%,100%)
C4BPB-N64+CPQ-N179	0.97(0.94,0.99)	84.6%(77.6%,91.7%)	98.1%(95.5%,100.8%)
C1QA-N146+APOB-N1523	0.88(0.81,0.94)	98.5%(96.1%,100.9%)	66%(56.8%,75.3%)
C1QA-N146+BCHE-N284	0.94(0.90,0.98)	89.2%(83.2%,95.3%)	81.1%(73.5%,88.8%)
C1QA-N146+SELL-N60	0.91(0.86,0.96)	81.5%(74%,89.1%)	90.6%(84.9%,96.3%)
C1QA-N146+C4A-N226	0.83(0.75,0.91)	84.6%(77.6%,91.7%)	77.4%(69.2%,85.5%)
C1QA-N146+CFHR3-N108	0.86(0.80,0.93)	83.1%(75.8%,90.4%)	79.2%(71.3%,87.2%)
C1QA-N146+THBS1-N248	0.82(0.74,0.91)	95.4%(91.3%,99.5%)	69.8%(60.9%,78.8%)
C1QA-N146+VNN1-N315	0.82(0.74,0.90)	87.7%(81.3%,94.1%)	75.5%(67.1%,83.9%)
C1QA-N146+LGALS3BP-N192	0.86(0.80,0.93)	66.2%(56.9%,75.4%)	94.3%(89.8%,98.8%)
C1QA-N146+PLOD1-N197	0.9(0.84,0.96)	84.6%(77.6%,91.7%)	81.1%(73.5%,88.8%)
C1QA-N146+OLFM1-N307	0.88(0.81,0.95)	84.6%(77.6%,91.7%)	84.9%(77.9%,91.9%)
C1QA-N146+ADGRF5-N820	0.89(0.83,0.95)	87.7%(81.3%,94.1%)	81.1%(73.5%,88.8%)
C1QA-N146+ADGRF5-N301	0.86(0.78,0.93)	100%(100%,100%)	67.9%(58.8%,77%)
C1QA-N146+MINPP1-N242	0.84(0.77,0.91)	87.7%(81.3%,94.1%)	73.6%(65%,82.2%)
C1QA-N146+ENPP2-N525	0.82(0.74,0.91)	90.8%(85.1%,96.4%)	73.6%(65%,82.2%)
C1QA-N146+PTPRS-N940	0.86(0.79,0.92)	80%(72.2%,87.8%)	77.4%(69.2%,85.5%)
C1QA-N146+GGT1-N511	0.86(0.79,0.94)	90.8%(85.1%,96.4%)	75.5%(67.1%,83.9%)
C1QA-N146+CPQ-N179	0.88(0.82,0.94)	93.8%(89.2%,98.5%)	67.9%(58.8%,77%)
C1QA-N146+MSLN-N388	0.81(0.73,0.90)	83.1%(75.8%,90.4%)	79.2%(71.3%,87.2%)
ITIH3-N580+SERPING1-N25	0.88(0.82,0.95)	93.8%(89.2%,98.5%)	75.5%(67.1%,83.9%)
C4BPB-N64+MSLN-N388	0.86(0.79,0.94)	83.1%(75.8%,90.4%)	90.6%(84.9%,96.3%)
ITIH3-N580+APOB-N1523	0.87(0.80,0.94)	93.8%(89.2%,98.5%)	73.6%(65%,82.2%)
ITIH3-N580+BCHE-N284	0.91(0.85,0.97)	86.2%(79.4%,92.9%)	90.6%(84.9%,96.3%)
ITIH3-N580+SELL-N60	0.9(0.83,0.96)	93.8%(89.2%,98.5%)	81.1%(73.5%,88.8%)
ITIH3-N580+C4A-N226	0.84(0.77,0.92)	86.2%(79.4%,92.9%)	75.5%(67.1%,83.9%)
ITIH3-N580+CFHR3-N108	0.89(0.83,0.95)	92.3%(87.1%,97.5%)	79.2%(71.3%,87.2%)
ITIH3-N580+THBS1-N248	0.85(0.78,0.93)	90.8%(85.1%,96.4%)	77.4%(69.2%,85.5%)
ITIH3-N580+VNN1-N315	0.84(0.76,0.92)	90.8%(85.1%,96.4%)	75.5%(67.1%,83.9%)
ITIH3-N580+LGALS3BP-N192	0.88(0.81,0.94)	84.6%(77.6%,91.7%)	83%(75.7%,90.3%)
ITIH3-N580+PLOD1-N197	0.88(0.82,0.95)	95.4%(91.3%,99.5%)	71.7%(62.9%,80.5%)
ITIH3-N580+OLFM1-N307	0.88(0.82,0.95)	93.8%(89.2%,98.5%)	73.6%(65%,82.2%)
HPX-N187+ORM2-N93;N103	0.92(0.86,0.97)	76.9%(68.7%,85.1%)	98.1%(95.5%,100.8%)
ITIH3-N580+ADGRF5-N820	0.88(0.81,0.94)	87.7%(81.3%,94.1%)	79.2%(71.3%,87.2%)
ITIH3-N580+ADGRF5-N301	0.85(0.78,0.93)	95.4%(91.3%,99.5%)	71.7%(62.9%,80.5%)
ITIH3-N580+MINPP1-N242	0.86(0.79,0.93)	92.3%(87.1%,97.5%)	71.7%(62.9%,80.5%)
ITIH3-N580+ENPP2-N525	0.83(0.75,0.91)	86.2%(79.4%,92.9%)	73.6%(65%,82.2%)
ITIH3-N580+PTPRS-N940	0.84(0.76,0.92)	87.7%(81.3%,94.1%)	75.5%(67.1%,83.9%)
ITIH3-N580+GGT1-N511	0.87(0.80,0.95)	92.3%(87.1%,97.5%)	81.1%(73.5%,88.8%)
ITIH3-N580+CPQ-N179	0.88(0.82,0.95)	93.8%(89.2%,98.5%)	73.6%(65%,82.2%)
ITIH3-N580+MSLN-N388	0.83(0.75,0.92)	90.8%(85.1%,96.4%)	73.6%(65%,82.2%)
SERPING1-N25+APOB-N1523	0.91(0.86,0.96)	96.9%(93.6%,100.3%)	73.6%(65%,82.2%)
HPX-N187+CFI-N70	0.83(0.75,0.91)	66.2%(56.9%,75.4%)	98.1%(95.5%,100.8%)
SERPING1-N25+BCHE-N284	0.93(0.89,0.98)	89.2%(83.2%,95.3%)	92.5%(87.3%,97.6%)
SERPING1-N25+SELL-N60	0.9(0.84,0.96)	84.6%(77.6%,91.7%)	88.7%(82.5%,94.9%)
SERPING1-N25+C4A-N226	0.89(0.83,0.95)	89.2%(83.2%,95.3%)	83%(75.7%,90.3%)
SERPING1-N25+CFHR3-N108	0.91(0.86,0.96)	89.2%(83.2%,95.3%)	81.1%(73.5%,88.8%)
SERPING1-N25+THBS1-N248	0.88(0.82,0.94)	90.8%(85.1%,96.4%)	73.6%(65%,82.2%)
SERPING1-N25+VNN1-N315	0.88(0.81,0.94)	90.8%(85.1%,96.4%)	79.2%(71.3%,87.2%)
SERPING1-N25+LGALS3BP-N192	0.9(0.84,0.96)	89.2%(83.2%,95.3%)	86.8%(80.2%,93.4%)
SERPING1-N25+PLOD1-N197	0.91(0.85,0.96)	92.3%(87.1%,97.5%)	79.2%(71.3%,87.2%)
SERPING1-N25+OLFM1-N307	0.9(0.84,0.96)	87.7%(81.3%,94.1%)	79.2%(71.3%,87.2%)
SERPING1-N25+ADGRF5-N820	0.9(0.85,0.96)	84.6%(77.6%,91.7%)	84.9%(77.9%,91.9%)
HPX-N187+C2-N333	0.84(0.77,0.92)	75.4%(67%,83.8%)	90.6%(84.9%,96.3%)
SERPING1-N25+ADGRF5-N301	0.88(0.82,0.94)	92.3%(87.1%,97.5%)	69.8%(60.9%,78.8%)
SERPING1-N25+MINPP1-N242	0.88(0.81,0.94)	87.7%(81.3%,94.1%)	79.2%(71.3%,87.2%)
SERPING1-N25+ENPP2-N525	0.88(0.81,0.94)	81.5%(74%,89.1%)	81.1%(73.5%,88.8%)
SERPING1-N25+PTPRS-N940	0.89(0.83,0.95)	92.3%(87.1%,97.5%)	75.5%(67.1%,83.9%)
SERPING1-N25+GGT1-N511	0.91(0.85,0.96)	84.6%(77.6%,91.7%)	88.7%(82.5%,94.9%)
SERPING1-N25+CPQ-N179	0.91(0.86,0.97)	93.8%(89.2%,98.5%)	81.1%(73.5%,88.8%)
SERPING1-N25+MSLN-N388	0.87(0.80,0.94)	87.7%(81.3%,94.1%)	83%(75.7%,90.3%)
APOB-N1523+BCHE-N284	0.89(0.83,0.95)	87.7%(81.3%,94.1%)	81.1%(73.5%,88.8%)
APOB-N1523+SELL-N60	0.85(0.77,0.92)	89.2%(83.2%,95.3%)	75.5%(67.1%,83.9%)
HPX-N187+CLU-N145	0.85(0.78,0.92)	83.1%(75.8%,90.4%)	75.5%(67.1%,83.9%)
APOB-N1523+C4A-N226	0.82(0.74,0.91)	93.8%(89.2%,98.5%)	67.9%(58.8%,77%)
APOB-N1523+CFHR3-N108	0.85(0.78,0.93)	76.9%(68.7%,85.1%)	84.9%(77.9%,91.9%)
APOB-N1523+THBS1-N248	0.86(0.78,0.93)	86.2%(79.4%,92.9%)	75.5%(67.1%,83.9%)
APOB-N1523+VNN1-N315	0.85(0.77,0.93)	83.1%(75.8%,90.4%)	83%(75.7%,90.3%)
APOB-N1523+LGALS3BP-N192	0.85(0.77,0.92)	81.5%(74%,89.1%)	77.4%(69.2%,85.5%)
APOB-N1523+PLOD1-N197	0.85(0.78,0.93)	92.3%(87.1%,97.5%)	75.5%(67.1%,83.9%)
APOB-N1523+OLFM1-N307	0.86(0.78,0.93)	93.8%(89.2%,98.5%)	77.4%(69.2%,85.5%)
APOB-N1523+ADGRF5-N820	0.87(0.80,0.94)	84.6%(77.6%,91.7%)	86.8%(80.2%,93.4%)
APOB-N1523+ADGRF5-N301	0.87(0.80,0.94)	93.8%(89.2%,98.5%)	79.2%(71.3%,87.2%)
APOB-N1523+MINPP1-N242	0.87(0.81,0.94)	92.3%(87.1%,97.5%)	73.6%(65%,82.2%)
HPX-N187+SERPINA3-N127	0.84(0.76,0.92)	72.3%(63.6%,81%)	96.2%(92.5%,99.9%)
APOB-N1523+ENPP2-N525	0.82(0.74,0.90)	87.7%(81.3%,94.1%)	73.6%(65%,82.2%)
APOB-N1523+PTPRS-N940	0.89(0.83,0.95)	86.2%(79.4%,92.9%)	84.9%(77.9%,91.9%)
APOB-N1523+GGT1-N511	0.86(0.78,0.93)	90.8%(85.1%,96.4%)	73.6%(65%,82.2%)
APOB-N1523+CPQ-N179	0.9(0.84,0.96)	89.2%(83.2%,95.3%)	83%(75.7%,90.3%)
APOB-N1523+MSLN-N388	0.82(0.73,0.91)	90.8%(85.1%,96.4%)	75.5%(67.1%,83.9%)
BCHE-N284+SELL-N60	0.86(0.79,0.93)	76.9%(68.7%,85.1%)	88.7%(82.5%,94.9%)
BCHE-N284+C4A-N226	0.9(0.84,0.96)	87.7%(81.3%,94.1%)	86.8%(80.2%,93.4%)
BCHE-N284+CFHR3-N108	0.83(0.75,0.91)	75.4%(67%,83.8%)	84.9%(77.9%,91.9%)
BCHE-N284+THBS1-N248	0.91(0.85,0.96)	87.7%(81.3%,94.1%)	81.1%(73.5%,88.8%)
HPX-N187+CP-N762	0.84(0.76,0.92)	78.5%(70.4%,86.5%)	83%(75.7%,90.3%)
BCHE-N284+VNN1-N315	0.86(0.79,0.93)	81.5%(74%,89.1%)	81.1%(73.5%,88.8%)
BCHE-N284+LGALS3BP-N192	0.84(0.77,0.91)	76.9%(68.7%,85.1%)	81.1%(73.5%,88.8%)
BCHE-N284+PLOD1-N197	0.92(0.87,0.97)	81.5%(74%,89.1%)	94.3%(89.8%,98.8%)
BCHE-N284+OLFM1-N307	0.96(0.92,1.00)	93.8%(89.2%,98.5%)	92.5%(87.3%,97.6%)
BCHE-N284+ADGRF5-N820	0.88(0.81,0.95)	87.7%(81.3%,94.1%)	90.6%(84.9%,96.3%)
BCHE-N284+ADGRF5-N301	0.92(0.87,0.97)	89.2%(83.2%,95.3%)	84.9%(77.9%,91.9%)
BCHE-N284+MINPP1-N242	0.9(0.85,0.96)	83.1%(75.8%,90.4%)	88.7%(82.5%,94.9%)
BCHE-N284+ENPP2-N525	0.85(0.78,0.92)	73.8%(65.3%,82.4%)	88.7%(82.5%,94.9%)
BCHE-N284+PTPRS-N940	0.88(0.82,0.94)	81.5%(74%,89.1%)	81.1%(73.5%,88.8%)
BCHE-N284+GGT1-N511	0.87(0.80,0.94)	76.9%(68.7%,85.1%)	96.2%(92.5%,99.9%)
HPX-N187+F2-N143	0.83(0.75,0.90)	84.6%(77.6%,91.7%)	71.7%(62.9%,80.5%)
BCHE-N284+CPQ-N179	0.97(0.94,0.99)	90.8%(85.1%,96.4%)	92.5%(87.3%,97.6%)
BCHE-N284+MSLN-N388	0.83(0.75,0.91)	81.5%(74%,89.1%)	77.4%(69.2%,85.5%)
SELL-N60+C4A-N226	0.87(0.80,0.94)	90.8%(85.1%,96.4%)	69.8%(60.9%,78.8%)
SELL-N60+CFHR3-N108	0.8(0.71,0.88)	87.7%(81.3%,94.1%)	64.2%(54.8%,73.5%)
SELL-N60+THBS1-N248	0.89(0.84,0.95)	87.7%(81.3%,94.1%)	79.2%(71.3%,87.2%)
SELL-N60+VNN1-N315	0.82(0.74,0.90)	78.5%(70.4%,86.5%)	75.5%(67.1%,83.9%)
SELL-N60+LGALS3BP-N192	0.79(0.71,0.87)	69.2%(60.2%,78.2%)	81.1%(73.5%,88.8%)
SELL-N60+PLOD1-N197	0.85(0.78,0.92)	87.7%(81.3%,94.1%)	75.5%(67.1%,83.9%)
SELL-N60+OLFM1-N307	0.9(0.85,0.96)	86.2%(79.4%,92.9%)	84.9%(77.9%,91.9%)
C4BPB-N64+C2-N333	0.85(0.77,0.92)	76.9%(68.7%,85.1%)	86.8%(80.2%,93.4%)
HPX-N187+KNG1-N48	0.81(0.73,0.89)	80%(72.2%,87.8%)	79.2%(71.3%,87.2%)
SELL-N60+ADGRF5-N820	0.82(0.75,0.90)	81.5%(74%,89.1%)	73.6%(65%,82.2%)
SELL-N60+ADGRF5-N301	0.84(0.77,0.92)	93.8%(89.2%,98.5%)	69.8%(60.9%,78.8%)
SELL-N60+MINPP1-N242	0.83(0.76,0.91)	73.8%(65.3%,82.4%)	86.8%(80.2%,93.4%)
SELL-N60+ENPP2-N525	0.8(0.72,0.88)	58.5%(48.9%,68.1%)	88.7%(82.5%,94.9%)
SELL-N60+PTPRS-N940	0.85(0.77,0.92)	89.2%(83.2%,95.3%)	73.6%(65%,82.2%)
SELL-N60+GGT1-N511	0.83(0.76,0.91)	80%(72.2%,87.8%)	77.4%(69.2%,85.5%)
SELL-N60+CPQ-N179	0.92(0.86,0.97)	95.4%(91.3%,99.5%)	83%(75.7%,90.3%)
SELL-N60+MSLN-N388	0.72(0.63,0.82)	81.5%(74%,89.1%)	62.3%(52.8%,71.7%)
C4A-N226+CFHR3-N108	0.82(0.75,0.90)	84.6%(77.6%,91.7%)	67.9%(58.8%,77%)
HPX-N187+C5-N741	0.93(0.89,0.98)	86.2%(79.4%,92.9%)	94.3%(89.8%,98.8%)
C4A-N226+THBS1-N248	0.82(0.74,0.90)	95.4%(91.3%,99.5%)	60.4%(50.8%,69.9%)
C4A-N226+VNN1-N315	0.78(0.69,0.87)	80%(72.2%,87.8%)	73.6%(65%,82.2%)
C4A-N226+LGALS3BP-N192	0.82(0.74,0.90)	72.3%(63.6%,81%)	84.9%(77.9%,91.9%)
C4A-N226+PLOD1-N197	0.84(0.77,0.92)	90.8%(85.1%,96.4%)	64.2%(54.8%,73.5%)
C4A-N226+OLFM1-N307	0.85(0.77,0.92)	96.9%(93.6%,100.3%)	66%(56.8%,75.3%)
C4A-N226+ADGRF5-N820	0.84(0.77,0.91)	67.7%(58.6%,76.8%)	88.7%(82.5%,94.9%)
C4A-N226+ADGRF5-N301	0.82(0.74,0.91)	92.3%(87.1%,97.5%)	67.9%(58.8%,77%)
C4A-N226+MINPP1-N242	0.85(0.77,0.92)	78.5%(70.4%,86.5%)	81.1%(73.5%,88.8%)
C4A-N226+ENPP2-N525	0.78(0.70,0.86)	80%(72.2%,87.8%)	64.2%(54.8%,73.5%)
C4A-N226+PTPRS-N940	0.85(0.77,0.92)	83.1%(75.8%,90.4%)	81.1%(73.5%,88.8%)
HPX-N187+C1QA-N146	0.97(0.95,1.00)	92.3%(87.1%,97.5%)	94.3%(89.8%,98.8%)
C4A-N226+GGT1-N511	0.8(0.72,0.88)	76.9%(68.7%,85.1%)	73.6%(65%,82.2%)
C4A-N226+CPQ-N179	0.89(0.82,0.95)	93.8%(89.2%,98.5%)	77.4%(69.2%,85.5%)
C4A-N226+MSLN-N388	0.74(0.64,0.83)	81.5%(74%,89.1%)	66%(56.8%,75.3%)
CFHR3-N108+THBS1-N248	0.86(0.79,0.93)	87.7%(81.3%,94.1%)	71.7%(62.9%,80.5%)
CFHR3-N108+VNN1-N315	0.81(0.73,0.89)	70.8%(61.9%,79.6%)	84.9%(77.9%,91.9%)
CFHR3-N108+LGALS3BP-N192	0.81(0.73,0.89)	72.3%(63.6%,81%)	79.2%(71.3%,87.2%)
CFHR3-N108+PLOD1-N197	0.88(0.82,0.94)	95.4%(91.3%,99.5%)	64.2%(54.8%,73.5%)
CFHR3-N108+OLFM1-N307	0.88(0.82,0.94)	93.8%(89.2%,98.5%)	71.7%(62.9%,80.5%)
CFHR3-N108+ADGRF5-N820	0.83(0.75,0.90)	76.9%(68.7%,85.1%)	84.9%(77.9%,91.9%)
HPX-N187+ITIH3-N580	0.9(0.84,0.96)	84.6%(77.6%,91.7%)	90.6%(84.9%,96.3%)
CFHR3-N108+ADGRF5-N301	0.86(0.79,0.92)	87.7%(81.3%,94.1%)	71.7%(62.9%,80.5%)
CFHR3-N108+MINPP1-N242	0.86(0.80,0.93)	70.8%(61.9%,79.6%)	86.8%(80.2%,93.4%)
CFHR3-N108+ENPP2-N525	0.79(0.71,0.87)	87.7%(81.3%,94.1%)	62.3%(52.8%,71.7%)
CFHR3-N108+PTPRS-N940	0.83(0.76,0.90)	96.9%(93.6%,100.3%)	56.6%(46.9%,66.3%)
CFHR3-N108+GGT1-N511	0.83(0.76,0.90)	78.5%(70.4%,86.5%)	77.4%(69.2%,85.5%)
CFHR3-N108+CPQ-N179	0.93(0.89,0.98)	93.8%(89.2%,98.5%)	81.1%(73.5%,88.8%)
CFHR3-N108+MSLN-N388	0.71(0.62,0.81)	58.5%(48.9%,68.1%)	79.2%(71.3%,87.2%)
THBS1-N248+VNN1-N315	0.78(0.70,0.87)	89.2%(83.2%,95.3%)	64.2%(54.8%,73.5%)
THBS1-N248+LGALS3BP-N192	0.85(0.78,0.92)	87.7%(81.3%,94.1%)	75.5%(67.1%,83.9%)
HPX-N187+SERPING1-N25	0.93(0.87,0.98)	87.7%(81.3%,94.1%)	92.5%(87.3%,97.6%)
THBS1-N248+PLOD1-N197	0.88(0.82,0.95)	98.5%(96.1%,100.9%)	69.8%(60.9%,78.8%)
THBS1-N248+OLFM1-N307	0.88(0.81,0.94)	90.8%(85.1%,96.4%)	77.4%(69.2%,85.5%)
THBS1-N248+ADGRF5-N820	0.84(0.76,0.91)	76.9%(68.7%,85.1%)	81.1%(73.5%,88.8%)
THBS1-N248+ADGRF5-N301	0.81(0.72,0.89)	84.6%(77.6%,91.7%)	73.6%(65%,82.2%)
THBS1-N248+MINPP1-N242	0.85(0.78,0.92)	86.2%(79.4%,92.9%)	73.6%(65%,82.2%)
THBS1-N248+ENPP2-N525	0.8(0.71,0.88)	81.5%(74%,89.1%)	71.7%(62.9%,80.5%)
THBS1-N248+PTPRS-N940	0.85(0.78,0.92)	84.6%(77.6%,91.7%)	75.5%(67.1%,83.9%)
THBS1-N248+GGT1-N511	0.81(0.73,0.90)	90.8%(85.1%,96.4%)	67.9%(58.8%,77%)
THBS1-N248+CPQ-N179	0.85(0.78,0.93)	95.4%(91.3%,99.5%)	66%(56.8%,75.3%)
HPX-N187+APOB-N1523	0.87(0.79,0.94)	86.2%(79.4%,92.9%)	88.7%(82.5%,94.9%)
THBS1-N248+MSLN-N388	0.76(0.67,0.85)	86.2%(79.4%,92.9%)	64.2%(54.8%,73.5%)
VNN1-N315+LGALS3BP-N192	0.83(0.76,0.91)	86.2%(79.4%,92.9%)	73.6%(65%,82.2%)
VNN1-N315+PLOD1-N197	0.85(0.78,0.92)	90.8%(85.1%,96.4%)	73.6%(65%,82.2%)
VNN1-N315+OLFM1-N307	0.86(0.79,0.93)	93.8%(89.2%,98.5%)	77.4%(69.2%,85.5%)
VNN1-N315+ADGRF5-N820	0.81(0.73,0.88)	69.2%(60.2%,78.2%)	81.1%(73.5%,88.8%)
VNN1-N315+ADGRF5-N301	0.83(0.75,0.91)	92.3%(87.1%,97.5%)	69.8%(60.9%,78.8%)
VNN1-N315+MINPP1-N242	0.82(0.74,0.89)	64.6%(55.3%,73.9%)	86.8%(80.2%,93.4%)
VNN1-N315+ENPP2-N525	0.75(0.66,0.84)	70.8%(61.9%,79.6%)	71.7%(62.9%,80.5%)
VNN1-N315+PTPRS-N940	0.8(0.72,0.88)	86.2%(79.4%,92.9%)	66%(56.8%,75.3%)
VNN1-N315+GGT1-N511	0.79(0.71,0.88)	78.5%(70.4%,86.5%)	71.7%(62.9%,80.5%)
HPX-N187+BCHE-N284	0.83(0.76,0.91)	83.1%(75.8%,90.4%)	83%(75.7%,90.3%)
VNN1-N315+CPQ-N179	0.86(0.79,0.93)	87.7%(81.3%,94.1%)	75.5%(67.1%,83.9%)
VNN1-N315+MSLN-N388	0.7(0.60,0.80)	63.1%(53.7%,72.5%)	73.6%(65%,82.2%)
LGALS3BP-N192+PLOD1-N197	0.83(0.76,0.90)	86.2%(79.4%,92.9%)	67.9%(58.8%,77%)
LGALS3BP-N192+OLFM1-N307	0.91(0.85,0.97)	89.2%(83.2%,95.3%)	83%(75.7%,90.3%)
LGALS3BP-N192+ADGRF5-N820	0.85(0.78,0.92)	75.4%(67%,83.8%)	88.7%(82.5%,94.9%)
LGALS3BP-N192+ADGRF5-N301	0.83(0.76,0.91)	84.6%(77.6%,91.7%)	69.8%(60.9%,78.8%)
LGALS3BP-N192+MINPP1-N242	0.84(0.77,0.91)	84.6%(77.6%,91.7%)	71.7%(62.9%,80.5%)
LGALS3BP-N192+ENPP2-N525	0.78(0.70,0.87)	78.5%(70.4%,86.5%)	77.4%(69.2%,85.5%)
LGALS3BP-N192+PTPRS-N940	0.82(0.74,0.90)	84.6%(77.6%,91.7%)	69.8%(60.9%,78.8%)
HPX-N187+SELL-N60	0.85(0.77,0.92)	80%(72.2%,87.8%)	88.7%(82.5%,94.9%)
LGALS3BP-N192+GGT1-N511	0.79(0.71,0.87)	73.8%(65.3%,82.4%)	79.2%(71.3%,87.2%)
LGALS3BP-N192+CPQ-N179	0.92(0.87,0.97)	84.6%(77.6%,91.7%)	90.6%(84.9%,96.3%)
LGALS3BP-N192+MSLN-N388	0.74(0.65,0.83)	73.8%(65.3%,82.4%)	73.6%(65%,82.2%)
PLOD1-N197+OLFM1-N307	0.89(0.83,0.95)	90.8%(85.1%,96.4%)	81.1%(73.5%,88.8%)
PLOD1-N197+ADGRF5-N820	0.86(0.79,0.93)	83.1%(75.8%,90.4%)	81.1%(73.5%,88.8%)
PLOD1-N197+ADGRF5-N301	0.88(0.81,0.94)	84.6%(77.6%,91.7%)	84.9%(77.9%,91.9%)
PLOD1-N197+MINPP1-N242	0.88(0.81,0.94)	83.1%(75.8%,90.4%)	79.2%(71.3%,87.2%)
PLOD1-N197+ENPP2-N525	0.8(0.72,0.88)	89.2%(83.2%,95.3%)	67.9%(58.8%,77%)
PLOD1-N197+PTPRS-N940	0.89(0.83,0.95)	75.4%(67%,83.8%)	88.7%(82.5%,94.9%)
HPX-N187+C4A-N226	0.86(0.79,0.93)	86.2%(79.4%,92.9%)	81.1%(73.5%,88.8%)
PLOD1-N197+GGT1-N511	0.83(0.75,0.91)	90.8%(85.1%,96.4%)	71.7%(62.9%,80.5%)
PLOD1-N197+CPQ-N179	0.9(0.84,0.96)	93.8%(89.2%,98.5%)	79.2%(71.3%,87.2%)
PLOD1-N197+MSLN-N388	0.8(0.72,0.88)	87.7%(81.3%,94.1%)	71.7%(62.9%,80.5%)
OLFM1-N307+ADGRF5-N820	0.89(0.83,0.95)	84.6%(77.6%,91.7%)	83%(75.7%,90.3%)
OLFM1-N307+ADGRF5-N301	0.87(0.81,0.94)	87.7%(81.3%,94.1%)	81.1%(73.5%,88.8%)
OLFM1-N307+MINPP1-N242	0.88(0.82,0.94)	92.3%(87.1%,97.5%)	73.6%(65%,82.2%)
OLFM1-N307+ENPP2-N525	0.87(0.80,0.94)	96.9%(93.6%,100.3%)	69.8%(60.9%,78.8%)
OLFM1-N307+PTPRS-N940	0.9(0.83,0.96)	89.2%(83.2%,95.3%)	83%(75.7%,90.3%)
OLFM1-N307+GGT1-N511	0.92(0.87,0.98)	92.3%(87.1%,97.5%)	86.8%(80.2%,93.4%)
HPX-N187+CFHR3-N108	0.82(0.74,0.89)	66.2%(56.9%,75.4%)	92.5%(87.3%,97.6%)
OLFM1-N307+CPQ-N179	0.89(0.82,0.95)	90.8%(85.1%,96.4%)	75.5%(67.1%,83.9%)
OLFM1-N307+MSLN-N388	0.84(0.77,0.92)	89.2%(83.2%,95.3%)	77.4%(69.2%,85.5%)
ADGRF5-N820+ADGRF5-N301	0.81(0.72,0.89)	87.7%(81.3%,94.1%)	73.6%(65%,82.2%)
ADGRF5-N820+MINPP1-N242	0.85(0.78,0.92)	90.8%(85.1%,96.4%)	64.2%(54.8%,73.5%)
ADGRF5-N820+ENPP2-N525	0.81(0.73,0.89)	78.5%(70.4%,86.5%)	75.5%(67.1%,83.9%)
ADGRF5-N820+PTPRS-N940	0.86(0.80,0.93)	87.7%(81.3%,94.1%)	73.6%(65%,82.2%)
ADGRF5-N820+GGT1-N511	0.83(0.76,0.91)	78.5%(70.4%,86.5%)	83%(75.7%,90.3%)
ADGRF5-N820+CPQ-N179	0.91(0.86,0.96)	90.8%(85.1%,96.4%)	83%(75.7%,90.3%)
C4BPB-N64+CLU-N145	0.88(0.81,0.95)	76.9%(68.7%,85.1%)	94.3%(89.8%,98.8%)
HPX-N187+THBS1-N248	0.91(0.85,0.97)	84.6%(77.6%,91.7%)	90.6%(84.9%,96.3%)
ADGRF5-N820+MSLN-N388	0.76(0.67,0.85)	76.9%(68.7%,85.1%)	66%(56.8%,75.3%)
ADGRF5-N301+MINPP1-N242	0.85(0.78,0.92)	83.1%(75.8%,90.4%)	75.5%(67.1%,83.9%)
ADGRF5-N301+ENPP2-N525	0.83(0.75,0.91)	86.2%(79.4%,92.9%)	75.5%(67.1%,83.9%)
ADGRF5-N301+PTPRS-N940	0.86(0.79,0.93)	86.2%(79.4%,92.9%)	71.7%(62.9%,80.5%)
ADGRF5-N301+GGT1-N511	0.82(0.73,0.91)	86.2%(79.4%,92.9%)	81.1%(73.5%,88.8%)
ADGRF5-N301+CPQ-N179	0.86(0.80,0.93)	86.2%(79.4%,92.9%)	79.2%(71.3%,87.2%)
ADGRF5-N301+MSLN-N388	0.79(0.70,0.88)	92.3%(87.1%,97.5%)	71.7%(62.9%,80.5%)
MINPP1-N242+ENPP2-N525	0.81(0.73,0.89)	66.2%(56.9%,75.4%)	83%(75.7%,90.3%)
MINPP1-N242+PTPRS-N940	0.82(0.75,0.89)	49.2%(39.5%,59%)	96.2%(92.5%,99.9%)
HPX-N187+VNN1-N315	0.85(0.78,0.93)	78.5%(70.4%,86.5%)	88.7%(82.5%,94.9%)
MINPP1-N242+GGT1-N511	0.83(0.76,0.91)	72.3%(63.6%,81%)	83%(75.7%,90.3%)
MINPP1-N242+CPQ-N179	0.88(0.81,0.94)	93.8%(89.2%,98.5%)	69.8%(60.9%,78.8%)
MINPP1-N242+MSLN-N388	0.77(0.69,0.85)	75.4%(67%,83.8%)	69.8%(60.9%,78.8%)
ENPP2-N525+PTPRS-N940	0.81(0.73,0.88)	93.8%(89.2%,98.5%)	52.8%(43.1%,62.6%)
ENPP2-N525+GGT1-N511	0.77(0.68,0.86)	60%(50.4%,69.6%)	84.9%(77.9%,91.9%)
ENPP2-N525+CPQ-N179	0.86(0.79,0.93)	93.8%(89.2%,98.5%)	67.9%(58.8%,77%)
ENPP2-N525+MSLN-N388	0.68(0.59,0.78)	56.9%(47.3%,66.6%)	73.6%(65%,82.2%)
PTPRS-N940+GGT1-N511	0.82(0.75,0.90)	87.7%(81.3%,94.1%)	67.9%(58.8%,77%)
HPX-N187+LGALS3BP-N192	0.82(0.74,0.89)	69.2%(60.2%,78.2%)	84.9%(77.9%,91.9%)
PTPRS-N940+CPQ-N179	0.89(0.83,0.95)	89.2%(83.2%,95.3%)	81.1%(73.5%,88.8%)
PTPRS-N940+MSLN-N388	0.77(0.69,0.86)	93.8%(89.2%,98.5%)	50.9%(41.2%,60.7%)
GGT1-N511+CPQ-N179	0.91(0.85,0.97)	90.8%(85.1%,96.4%)	83%(75.7%,90.3%)
GGT1-N511+MSLN-N388	0.71(0.61,0.81)	80%(72.2%,87.8%)	62.3%(52.8%,71.7%)
CPQ-N179+MSLN-N388	0.84(0.77,0.92)	92.3%(87.1%,97.5%)	71.7%(62.9%,80.5%)
HPX-N187+PLOD1-N197	0.89(0.83,0.95)	83.1%(75.8%,90.4%)	88.7%(82.5%,94.9%)
HPX-N187+OLFM1-N307	0.95(0.91,0.99)	93.8%(89.2%,98.5%)	92.5%(87.3%,97.6%)
HPX-N187+ADGRF5-N820	0.86(0.79,0.93)	73.8%(65.3%,82.4%)	92.5%(87.3%,97.6%)
HPX-N187+ADGRF5-N301	0.9(0.83,0.96)	86.2%(79.4%,92.9%)	94.3%(89.8%,98.8%)
HPX-N187+MINPP1-N242	0.87(0.81,0.94)	73.8%(65.3%,82.4%)	90.6%(84.9%,96.3%)
HPX-N187+ENPP2-N525	0.82(0.74,0.90)	76.9%(68.7%,85.1%)	81.1%(73.5%,88.8%)
HPX-N187+PTPRS-N940	0.85(0.78,0.92)	87.7%(81.3%,94.1%)	71.7%(62.9%,80.5%)
C4BPB-N64+SERPINA3-N127	0.85(0.77,0.93)	78.5%(70.4%,86.5%)	88.7%(82.5%,94.9%)
HPX-N187+GGT1-N511	0.85(0.77,0.92)	76.9%(68.7%,85.1%)	94.3%(89.8%,98.8%)
HPX-N187+CPQ-N179	0.96(0.92,0.99)	87.7%(81.3%,94.1%)	94.3%(89.8%,98.8%)
HPX-N187+MSLN-N388	0.84(0.76,0.92)	76.9%(68.7%,85.1%)	94.3%(89.8%,98.8%)
ORM2-N93;N103+CFI-N70	0.91(0.86,0.96)	78.5%(70.4%,86.5%)	92.5%(87.3%,97.6%)
ORM2-N93;N103+C2-N333	0.93(0.89,0.97)	76.9%(68.7%,85.1%)	96.2%(92.5%,99.9%)
ORM2-N93;N103+CLU-N145	0.91(0.86,0.96)	80%(72.2%,87.8%)	92.5%(87.3%,97.6%)
ORM2-N93;N103+SERPINA3-N127	0.91(0.86,0.97)	76.9%(68.7%,85.1%)	98.1%(95.5%,100.8%)
ORM2-N93;N103+CP-N762	0.92(0.87,0.97)	75.4%(67%,83.8%)	98.1%(95.5%,100.8%)
ORM2-N93;N103+F2-N143	0.92(0.87,0.97)	81.5%(74%,89.1%)	96.2%(92.5%,99.9%)
C4BPB-N64+CP-N762	0.87(0.80,0.94)	87.7%(81.3%,94.1%)	84.9%(77.9%,91.9%)
ORM2-N93;N103+KNG1-N48	0.91(0.85,0.96)	80%(72.2%,87.8%)	96.2%(92.5%,99.9%)
ORM2-N93;N103+C5-N741	0.97(0.94,0.99)	90.8%(85.1%,96.4%)	96.2%(92.5%,99.9%)
ORM2-N93;N103+C1QA-N146	0.94(0.90,0.98)	84.6%(77.6%,91.7%)	96.2%(92.5%,99.9%)
ORM2-N93;N103+ITIH3-N580	0.94(0.89,0.99)	87.7%(81.3%,94.1%)	94.3%(89.8%,98.8%)
ORM2-N93;N103+SERPING1-N25	0.95(0.91,0.99)	89.2%(83.2%,95.3%)	96.2%(92.5%,99.9%)
ORM2-N93;N103+APOB-N1523	0.96(0.93,0.99)	98.5%(96.1%,100.9%)	81.1%(73.5%,88.8%)
ORM2-N93;N103+BCHE-N284	0.92(0.86,0.97)	75.4%(67%,83.8%)	98.1%(95.5%,100.8%)
ORM2-N93;N103+SELL-N60	0.92(0.87,0.97)	76.9%(68.7%,85.1%)	94.3%(89.8%,98.8%)
ORM2-N93;N103+C4A-N226	0.95(0.91,0.99)	89.2%(83.2%,95.3%)	90.6%(84.9%,96.3%)
ORM2-N93;N103+CFHR3-N108	0.91(0.86,0.96)	75.4%(67%,83.8%)	94.3%(89.8%,98.8%)
C4BPB-N64+F2-N143	0.87(0.80,0.94)	87.7%(81.3%,94.1%)	81.1%(73.5%,88.8%)
ORM2-N93;N103+THBS1-N248	0.95(0.91,0.98)	86.2%(79.4%,92.9%)	94.3%(89.8%,98.8%)
ORM2-N93;N103+VNN1-N315	0.92(0.87,0.97)	80%(72.2%,87.8%)	96.2%(92.5%,99.9%)
ORM2-N93;N103+LGALS3BP-N192	0.92(0.87,0.97)	93.8%(89.2%,98.5%)	77.4%(69.2%,85.5%)
ORM2-N93;N103+PLOD1-N197	0.95(0.91,0.99)	89.2%(83.2%,95.3%)	90.6%(84.9%,96.3%)
ORM2-N93;N103+OLFM1-N307	0.97(0.94,1.00)	90.8%(85.1%,96.4%)	92.5%(87.3%,97.6%)
ORM2-N93;N103+ADGRF5-N820	0.94(0.90,0.98)	84.6%(77.6%,91.7%)	94.3%(89.8%,98.8%)
ORM2-N93;N103+ADGRF5-N301	0.95(0.91,0.98)	81.5%(74%,89.1%)	96.2%(92.5%,99.9%)
ORM2-N93;N103+MINPP1-N242	0.92(0.88,0.97)	87.7%(81.3%,94.1%)	88.7%(82.5%,94.9%)
ORM2-N93;N103+ENPP2-N525	0.91(0.86,0.97)	83.1%(75.8%,90.4%)	94.3%(89.8%,98.8%)
ORM2-N93;N103+PTPRS-N940	0.92(0.87,0.97)	87.7%(81.3%,94.1%)	88.7%(82.5%,94.9%)
C4BPB-N64+KNG1-N48	0.83(0.75,0.91)	89.2%(83.2%,95.3%)	75.5%(67.1%,83.9%)
ORM2-N93;N103+GGT1-N511	0.92(0.87,0.97)	73.8%(65.3%,82.4%)	98.1%(95.5%,100.8%)
ORM2-N93;N103+CPQ-N179	0.97(0.94,0.99)	92.3%(87.1%,97.5%)	90.6%(84.9%,96.3%)
ORM2-N93;N103+MSLN-N388	0.91(0.86,0.96)	75.4%(67%,83.8%)	98.1%(95.5%,100.8%)
CFI-N70+C2-N333	0.83(0.76,0.90)	73.8%(65.3%,82.4%)	84.9%(77.9%,91.9%)
CFI-N70+CLU-N145	0.74(0.65,0.83)	63.1%(53.7%,72.5%)	77.4%(69.2%,85.5%)
CFI-N70+SERPINA3-N127	0.82(0.74,0.90)	69.2%(60.2%,78.2%)	100%(100%,100%)
CFI-N70+CP-N762	0.78(0.70,0.87)	55.4%(45.7%,65.1%)	92.5%(87.3%,97.6%)
CFI-N70+F2-N143	0.87(0.80,0.93)	76.9%(68.7%,85.1%)	92.5%(87.3%,97.6%)
CFI-N70+KNG1-N48	0.75(0.66,0.84)	64.6%(55.3%,73.9%)	81.1%(73.5%,88.8%)
