# Supplementary material for: Detection of Pancreatic Ductal Adenocarcinoma-Associated Proteins in Serum
Source: Mol Cell Proteomics. 2023 Nov 27;23(1):100687. doi: 10.1016/j.mcpro.2023.100687 (PMC10792492; doi:10.1016/j.mcpro.2023.100687)
Supplement: Supplementary Table S8 [file mmc8.xlsx]

## Sheet: Table S8
Table S8. ROC results of different combinations of the individual glycopeptide candidate markers from Table S6 into three-signtuare panels, related to Figure 5.
Three-signature panel	AUC (95% confidence interval, CI)	Specificity (95% CI)	Sensitivity (95% CI)
ORM2-N93;N103+APOB-N1523+THBS1-N248	0.97(0.94,1.00)	93.8%(89.2%,98.5%)	94.3%(89.8%,98.8%)
APOB-N1523+THBS1-N248+VNN1-N315	0.87(0.79,0.94)	78.5%(70.4%,86.5%)	86.8%(80.2%,93.4%)
APOB-N1523+THBS1-N248+GGT1-N511	0.87(0.79,0.94)	92.3%(87.1%,97.5%)	73.6%(65%,82.2%)
APOB-N1523+VNN1-N315+GGT1-N511	0.87(0.79,0.94)	93.8%(89.2%,98.5%)	71.7%(62.9%,80.5%)
THBS1-N248+VNN1-N315+GGT1-N511	0.84(0.76,0.92)	84.6%(77.6%,91.7%)	75.5%(67.1%,83.9%)
VNN1-N315+ENPP2-N525+GGT1-N511	0.81(0.73,0.89)	83.1%(75.8%,90.4%)	73.6%(65%,82.2%)
