# Supplementary material for: Detection of Pancreatic Ductal Adenocarcinoma-Associated Proteins in Serum
Source: Mol Cell Proteomics. 2023 Nov 27;23(1):100687. doi: 10.1016/j.mcpro.2023.100687 (PMC10792492; doi:10.1016/j.mcpro.2023.100687)
Supplement: Supplementary Table S9 [file mmc9.xlsx]

## Sheet: Table S9
Table S9. ROC results of glycoproteins as individual makers and multi-signature panels , related to Figure 5.
Individual glycoprotein candidate marker	AUC (95% confidence interval, CI)	Specificity (95% CI)	Sensitivity (95% CI)
LGALS3BP	0.52(0.41,0.63)	66.2%(56.9%,75.4%)	49.1%(39.3%,58.8%)
POSTN	0.57(0.46,0.67)	69.2%(60.2%,78.2%)	50.9%(41.2%,60.7%)
VNN1	0.65(0.55,0.76)	69.2%(60.2%,78.2%)	64.2%(54.8%,73.5%)
CTSD	0.69(0.60,0.79)	53.8%(44.1%,63.6%)	81.1%(73.5%,88.8%)
CD163	0.75(0.66,0.84)	75.4%(67%,83.8%)	73.6%(65%,82.2%)
Multi-signature panel	AUC (95% confidence interval, CI)	Specificity (95% CI)	Sensitivity (95% CI)
CD163+CTSD	0.78(0.69,0.86)	76.9%(68.7%,85.1%)	73.6%(65%,82.2%)
CD163+POSTN+LGALS3BP	0.79(0.70,0.87)	78.5%(70.4%,86.5%)	71.7%(62.9%,80.5%)
CD163+VNN1+LGALS3BP	0.79(0.70,0.87)	58.5%(48.9%,68.1%)	86.8%(80.2%,93.4%)
CD163+CTSD+LGALS3BP	0.81(0.73,0.89)	84.6%(77.6%,91.7%)	73.6%(65%,82.2%)
