# Supplementary material for: Detection of Pancreatic Ductal Adenocarcinoma-Associated Proteins in Serum
Source: Mol Cell Proteomics. 2023 Nov 27;23(1):100687. doi: 10.1016/j.mcpro.2023.100687 (PMC10792492; doi:10.1016/j.mcpro.2023.100687)
Supplement: Supplementary Table S10 [file mmc10.xlsx]

## Sheet: Table S10
Table S10. Glycosylation changes of the 62 serum-detectable PDAC-associated glycopeptides and their corresponding global protein changes in the sera from patients with PDAC relative to the sera from non-diseased controls.
			Glycoproteomics		Global proteomics
Protein	Glycopeptide	Glycosite	log2 median fold change	FDR	log2 median fold change	FDR
FCN3	VELEDFNGnR	N189	0.724641	0.002905	-0.142229	0.090102
FCN3	VELEDFNGnRTFAHYATFR	N189	0.876848	1.9e-08	-0.142229	0.090102
APOM	TELFSSScPGGImLnETGQGYQR	N135	0.646076	3.02e-05	-0.234983	0.065986
F2	nFTEnDLLVR	N416	1.00763	0.000352	0.0886636	0.632113
F2	PEInSTTHPGADLQENFcR	N143	0.660094	1.55e-08	0.0886636	0.632113
F2	nFTENDLLVR	N416	1.07174	8.84e-05	0.0886636	0.632113
F12	nVTAEQAR	N249	0.678852	0.02045	-0.127339	0.150074
F12	nHScEPcQTLAVR	N433	1.13032	0.012106	-0.127339	0.150074
F12	RnHScEPcQTLAVR	N433	0.779809	0.025766	-0.127339	0.150074
SERPINC1	LGAcnDTLQQLMEVFK	N128	0.679485	0.005501	-0.0079568	0.921555
C3	TVLTPATNHmGnVTFTIPANR	N85	1.19291	4.88e-11	0.151754	0.123251
C3	TVLTPATNHmGnVTFTIPAnR	N85	0.883982	1.86e-05	0.151754	0.123251
C3	TVLTPATNHmGnVTFTIPAnREFK	N85	0.976515	1.31e-06	0.151754	0.123251
KNG1	HGIQYFNnNTQHSSLFmLNEVKR	N169	0.735479	0.002905	-0.0241096	0.69399
KNG1	YNSQnQSNNQFVLYR	N48	0.657131	5.19e-05	-0.0241096	0.69399
KNG1	LnAEnnATFYFK	N294	0.621887	0.013087	-0.0241096	0.69399
AHSG	AALAAFnAQnnGSNFQLEEISR	N176	1.23066	0.00017	-0.003949	0.605942
AHSG	AALAAFNAQnnGSnFQLEEISR	N176	0.785275	0.005261	-0.003949	0.605942
AHSG	AALAAFnAQNnGSnFQLEEISR	N176	0.741239	0.007012	-0.003949	0.605942
AHSG	VVHAAKAALAAFNAQnnGSNFQLEEISR	N176	0.751351	0.002081	-0.003949	0.605942
HPX	SWPAVGncSSALR	N187	1.36234	1.01e-11	0.127235	0.320596
C4BPA	DQYVEPEnVTIQcDSGYGVVGPQSITcSGnR	N506;N528	2.39891	0.000128	-0.0231218	0.921555
APOB	FnSSYLQGTnQITGR	N1523	2.00853	2.45e-07	-0.225475	0.151448
A1BG	PLAnVTLTcQAHLETPDFQLFK	N44	1.01589	0.013998	0.00930618	0.549156
SERPING1	VGQLQLSHnLSLVILVPQnLK	N352	1.19298	0.030564	0.0110477	0.69399
SERPING1	ASSNPnATSSSSQDPESLQDR	N25	1.61454	1.56e-08	0.0110477	0.69399
CFI	nGTAVcATNR	N70	0.613111	7.18e-05	0.163387	0.082441
HLA-A	YYnQSEAGSHTLQmmFGcDVGSDGR	N110	1.46419	0.013802	1.00827	0.166498
SERPIND1	nLSMPLLPADFHK	N49	0.920653	7.52e-05	0.00811127	0.921555
C4A	FSDGLESnSSTQFEVK	N226	1.4073	8.22e-06	0.282676	0.091002
SELL	FcRDnYTDLVAIQNK	N60	0.742577	0.001972	-0.0785516	0.340715
ORM2	QNQcFYnSSYLNVQREnGTVSR	N93;N103	2.38091	9.34e-13	0.037796	0.319446
C4BPB	TLFcnASK	N64	1.93418	1.5e-11	0.0778974	0.817283
AZGP1	FGcEIENnRSSGAFWK	N128	0.884931	0.0185	-0.0587889	0.387201
MST1	GEGYRGTAnTTTAGVPcQR	N296	1.77138	1.5e-11	0.0763011	0.590504
BTD	WNPcLEPHRFnDTEVLQR	N150	1.35987	0.000759	0.0556432	0.190828
MASP1	FGYILHTDnR	N178	0.770448	0.002081	0.00592299	0.934752
CFHR3	FVQGnSTEVAcHPGYGLPK	N108	1.01432	2.63e-05	0.247607	0.133364
LGALS3BP	EPGSnVTmSVDAEcVPmVR	N192	0.892637	1.04e-05	-0.149385	0.536921
LGALS3BP	ALGFEnATQALGR	N69	0.648975	1.25e-05	-0.149385	0.536921
LGALS3BP	YKGLnLTEDTYKPR	N398	2.49468	2.59e-08	-0.149385	0.536921
LGALS3BP	TVIRPFYLTnSSGVD	N580	1.30545	0.000133	-0.149385	0.536921
LILRA3	DFLQRPGRQPQAGLSQAnFTLGPVSR	N281	1.29958	0.000116	0.116968	0.934752
CPB2	KQVHFFVnASDVDNVK	N73	0.858917	5.37e-05	-0.141117	0.110558
SERPINA10	ETFFnLSKR	N180	2.03598	0.000154	0.193877	0.343169
TGFB1	LASPPSQGEVPPGPLPEAVLALYnSTR	N82	1.87727	7.61e-11
ALPL	VVGGEREnVSmVDYAHNNYQAQSAVPLR	N430	0.887354	0.000759
LAMB1	LSDTTSQSnSTAK	N1279	0.599628	3.48e-07
CPM	NFPDAFEYNnVSR	N164	0.847278	8.76e-06
PVR	VEDEGnYTcLFVTFPQGSR	N120	1.15987	0.012152
GGT1	LHNQLLPnVTTVER	N511	1.49841	2.51e-06
TIE1	REnVSSPQAR	N596	1.11307	2.69e-07
HSPA13	QRnSTIEAANLAGLK	N184	0.773759	0.000101
PLOD1	REQInITLDHR	N197	0.841528	4.46e-06
CD109	QnSTmFSLTPENSWTPK	N513	0.895983	0.019362
PKHD1L1	ILILnDSLSYTHFAEK	N3227	0.718324	0.016805
OLFM1	LPHPWSGTGQVVYnGSIYFNK	N307	0.766701	4.02e-07
CADM1	DTAVEGEEIEVncTAmASK	N165	1.25673	0.044377
SEMA4B	KInSSLQLPDR	N405	0.686923	0.001333
B3GNT2	ESWGQESNAGnQTVVR	N173	0.828203	1.82e-07
MINPP1	nATALYHVEAFK	N242	1.37642	7.13e-06
CPQ	IVVYNQPYInYSR	N179	1.14477	1.66e-07
